# Supplementary material for: When is a handaxe a planned-axe? exploring morphological variability in the Acheulean
Source: PLoS One. 2024 Jul 16;19(7):e0307081. doi: 10.1371/journal.pone.0307081 (PMC11251633; doi:10.1371/journal.pone.0307081)
Supplement: S2 File — 2D coordinate data for all of the artefacts included in the analysis. (XLSX) [file pone.0307081.s002.xlsx]

## Sheet: Sheet1
Specimen	Site	X1	Y1	X2	Y2	X3	Y3	X4	Y4	X5	Y5	X6	Y6	X7	Y7	X8	Y8	X9	Y9	X10	Y10	X11	Y11	X12	Y12	X13	Y13	X14	Y14	X15	Y15	X16	Y16	X17	Y17	X18	Y18	X19	Y19	X20	Y20	X21	Y21	X22	Y22	X23	Y23	X24	Y24
BFLN 0.A7 d.2 no 1	La Noira Lower	8	215	9	189	13	164	24	138	20	112	30	86	51	61	70	39	96	34	122	30	147	29	173	16	198	17	223	16	248	13	273	8	299	16	324	26	350	31	376	39	402	43	427	44	453	47	479	55
BFLN 0.C5 d.1 no 1	La Noira Lower	10	154	7	131	18	109	34	89	56	78	76	61	96	48	119	34	141	31	164	22	186	10	209	4	231	5	254	12	276	22	299	29	321	40	344	51	366	54	389	55	412	61	434	65	457	70	479	75
BFLN 0.E3 d.1 no 1	La Noira Lower	14	206	16	181	16	156	20	132	25	107	42	84	62	59	80	35	103	19	127	12	152	4	177	14	202	24	227	28	251	39	276	45	301	43	322	59	347	67	371	73	396	80	421	85	446	97	470	120
BFLN 2.W9 d.1 no 1	La Noira Lower	74	193	52	172	31	157	12	140	6	118	27	98	49	84	72	66	94	53	117	39	140	26	162	12	185	5	207	7	230	10	252	17	275	18	298	23	320	27	343	28	365	41	388	46	410	51	433	64
BFLN 2.Z2 d.5 no 1	La Noira Lower	15	218	18	192	16	166	14	139	11	113	8	87	25	67	51	61	77	52	104	45	130	35	156	31	182	28	208	24	234	16	261	10	287	10	313	10	339	17	365	33	391	44	418	56	444	71	470	80
BFLN 2.Z5 d.1 no 1	La Noira Lower	19	250	10	224	12	198	20	172	26	146	41	128	67	119	93	108	119	93	145	79	172	69	198	52	224	38	250	17	275	8	301	12	327	19	353	20	379	28	405	39	431	39	457	47	483	63	508	77
BFLN 2.Z7 d.1 no 16	La Noira Lower	15	235	12	208	13	182	14	155	8	129	12	102	29	84	56	76	80	53	107	35	133	25	160	19	187	9	213	15	240	25	266	32	293	36	319	39	346	43	372	56	399	77	425	84	452	103	478	125
BFLNIII Secteur G A's	La Noira Lower	38	220	51	196	62	171	71	147	80	123	91	99	98	74	110	50	119	26	136	10	161	16	185	23	209	35	232	30	257	30	281	34	305	39	329	43	354	49	378	58	402	67	426	73	451	75	474	85
BFNIII 105	La Noira Lower	18	225	12	204	28	181	29	155	28	130	29	104	48	81	73	60	99	44	124	36	149	28	175	26	201	25	227	15	253	14	279	17	305	25	324	41	347	66	373	72	399	71	423	87	449	94	474	94
BFNIII 110	La Noira Lower	11	213	18	188	29	162	40	137	53	111	65	86	74	61	98	49	123	36	146	21	171	20	196	19	222	19	247	17	273	14	298	13	324	8	349	12	374	8	399	12	413	34	436	54	461	64	486	74
BFNIII 113	La Noira Lower	7	205	14	182	32	159	46	140	63	121	80	101	98	78	114	55	138	45	162	42	186	36	209	27	232	21	256	19	280	15	304	13	327	13	351	14	375	16	399	18	423	24	446	34	470	48	492	70
BFNIII 142	La Noira Lower	71	250	48	224	24	199	6	175	19	150	42	131	67	113	85	90	108	72	134	62	160	55	185	51	207	36	233	24	259	8	284	12	310	12	335	19	359	30	384	37	410	50	435	66	461	66	487	68
BFNIII 144	La Noira Lower	22	263	26	238	18	213	13	188	33	167	50	143	67	118	89	95	109	72	131	48	155	30	177	24	202	21	226	16	251	15	276	18	300	25	325	33	337	57	353	79	377	90	402	103	426	113	451	121
BFNIII 145	La Noira Lower	21	188	11	165	14	142	27	118	41	95	64	90	86	74	106	59	128	49	152	49	174	32	197	16	218	11	241	7	265	7	288	6	311	8	334	11	357	13	381	24	404	25	427	29	450	37	473	47
BFNIII 148	La Noira Lower	9	177	8	153	12	129	29	110	51	93	73	73	97	66	121	60	145	46	169	33	193	32	217	32	240	35	264	23	288	15	312	6	336	8	360	15	384	21	407	27	431	34	455	43	467	66	483	82
BFNIII 155	La Noira Lower	14	151	17	129	26	106	47	87	63	68	86	58	107	40	125	25	147	26	168	23	191	26	213	24	235	16	258	10	280	7	303	13	325	27	347	37	370	44	392	45	413	50	436	55	457	67	480	78
BFNIII 158	La Noira Lower	9	190	10	167	28	147	48	125	70	108	93	94	115	75	135	62	158	55	179	37	202	23	223	9	246	11	268	23	291	34	314	52	336	55	359	64	381	75	404	84	427	100	449	106	472	120	494	132
BFNIII 15	La Noira Lower	35	176	27	153	15	130	8	107	5	84	14	61	34	41	56	23	79	8	102	9	124	5	147	5	170	12	193	16	216	16	238	12	261	15	284	13	307	16	330	19	353	23	376	32	399	33	422	30
BFNIII 184	La Noira Lower	8	191	15	168	29	146	36	123	45	100	60	80	80	60	96	38	116	25	134	7	157	13	179	16	202	19	225	25	247	25	270	37	293	55	315	63	338	67	361	72	383	67	406	70	429	81	451	96
BFNIII 187	La Noira Lower	51	196	68	178	89	160	110	145	132	122	153	100	175	79	197	66	219	52	240	35	263	21	285	17	307	17	329	20	351	31	373	44	395	49	418	57	440	58	462	58	484	61	506	66	524	86	545	109
BFNIII 200	La Noira Lower	23	194	34	170	50	148	73	130	97	123	120	107	138	83	158	62	181	44	205	34	228	18	252	16	276	14	299	14	323	10	346	13	370	22	393	34	416	53	437	56	461	62	482	84	496	105	519	113
BFNIII 260	La Noira Lower	9	218	20	193	40	172	50	146	60	121	83	102	108	92	121	75	133	50	152	31	177	24	202	24	226	13	251	17	276	18	302	19	327	19	352	19	377	9	402	12	426	31	451	50	476	58	497	76
BFNIII 32	La Noira Lower	7	217	7	192	8	167	27	145	47	127	63	103	85	86	108	63	132	49	157	41	182	35	206	20	230	15	255	20	280	22	304	12	329	9	354	21	379	28	404	30	429	42	452	54	469	78	494	90
BFNIII 39	La Noira Lower	4	191	11	171	28	151	40	128	58	106	81	87	104	69	127	48	148	28	171	19	194	13	216	10	239	12	262	23	285	17	308	21	331	34	354	47	377	52	400	56	423	55	446	60	469	67	492	72
BFNIII 44	La Noira Lower	26	184	39	160	60	139	80	120	87	96	107	77	131	81	154	70	170	56	190	40	214	32	237	23	259	9	283	5	307	5	331	9	355	13	379	10	403	18	427	23	451	29	475	32	499	42	519	62
BFNIII 52	La Noira Lower	14	302	28	275	31	249	41	222	55	197	74	175	83	148	96	122	110	95	123	68	146	43	173	25	199	12	225	15	252	15	278	16	305	15	332	31	358	44	385	59	412	73	438	82	465	109	487	134
BFNIII 68	La Noira Lower	25	192	10	170	7	146	5	121	5	96	19	71	33	49	58	36	83	31	107	14	131	10	156	10	181	12	205	12	230	9	255	9	280	16	304	25	329	23	354	34	379	41	403	50	428	63	453	77
BFNIII 77	La Noira Lower	36	266	38	240	39	214	52	195	78	189	103	171	125	146	140	120	148	94	165	71	192	62	218	60	244	51	270	40	296	32	322	25	348	19	374	24	398	45	419	60	444	72	467	92	493	111	515	128
BFNIII 81	La Noira Lower	14	166	12	143	9	120	16	101	29	78	47	60	66	39	89	28	111	18	133	12	156	12	178	20	201	20	224	24	247	32	270	44	293	48	316	49	339	56	362	67	385	77	408	81	431	88	453	95
BFNIII 87	La Noira Lower	13	214	13	194	21	170	26	146	32	122	55	100	79	88	103	73	126	60	150	57	172	43	196	29	220	19	241	13	265	13	289	15	313	18	337	17	361	29	385	39	409	44	433	50	457	63	480	83
Antoine S8a	Moulin Quignon	13	165	25	145	44	131	58	112	71	92	81	72	94	52	112	38	138	35	162	29	182	17	204	8	230	10	253	18	275	20	299	19	321	18	342	28	369	30	394	32	419	38	443	43	467	46	490	45
Antoine S8b	Moulin Quignon	17	185	9	161	10	134	17	109	32	92	53	81	76	71	93	55	115	44	141	41	166	35	193	32	212	20	236	12	260	6	282	17	306	17	331	23	357	27	378	38	400	49	421	59	445	67	468	75
Antoine S8c	Moulin Quignon	23	196	32	173	37	147	47	124	60	104	80	89	97	71	110	51	123	30	145	20	173	17	198	10	227	10	255	13	279	15	300	27	322	38	348	43	373	50	396	60	418	70	439	82	463	90	489	95
Antoine S8d	Moulin Quignon	5	155	8	130	11	104	11	81	27	64	49	56	71	47	93	39	112	24	132	14	158	11	181	5	205	11	227	9	250	14	276	16	297	27	324	27	352	27	375	33	401	36	426	33	451	38	472	47
Z31342	Moulin Quignon	11	200	21	176	38	155	53	130	64	106	83	86	105	64	129	46	153	38	177	32	201	21	225	12	250	11	274	14	298	19	322	25	347	22	371	16	395	19	415	31	431	53	455	67	479	80	501	93
Not.15	Notarchirico	26	206	37	183	46	158	46	134	47	110	47	85	70	74	92	54	116	45	141	35	165	28	189	21	214	11	238	10	262	19	287	16	311	30	335	34	359	38	384	37	408	42	432	53	457	65	481	80
Not.194	Notarchirico	10	206	10	181	6	156	6	130	29	107	53	95	75	70	94	46	119	36	144	30	168	16	193	10	219	8	244	13	269	17	294	28	320	30	345	44	370	56	395	57	420	60	446	60	471	70	496	83
Not.26	Notarchirico	13	191	6	168	15	145	29	123	49	107	69	94	85	79	99	62	117	46	139	37	162	22	185	11	208	10	231	13	254	12	276	17	299	23	322	29	345	33	368	48	391	56	413	70	436	79	459	91
Not.27	Notarchirico	6	209	14	186	12	161	19	136	29	111	49	90	67	70	88	49	112	34	137	26	162	22	187	18	212	17	236	9	261	13	286	15	311	23	336	37	361	40	386	50	411	67	436	82	460	92	485	106
Not.39	Notarchirico	7	223	13	198	19	173	19	148	19	123	26	99	49	79	62	57	87	42	112	37	137	27	161	19	186	11	211	9	236	7	260	20	285	21	310	29	335	40	360	53	385	63	410	77	435	90	460	100
Not.41	Notarchirico	32	191	43	168	54	144	64	121	73	98	81	75	99	52	122	34	145	22	169	16	192	10	215	12	238	11	262	10	285	11	308	12	332	18	355	22	378	30	401	39	425	51	448	59	471	69	495	83
Not.44	Notarchirico	8	184	6	161	14	138	23	115	35	92	50	69	67	48	84	29	107	21	130	11	153	9	176	12	199	11	222	8	245	7	269	14	292	20	315	27	338	35	361	44	384	50	407	61	430	75	452	84
Not.50 F	Notarchirico	6	169	9	145	9	122	23	100	39	78	57	55	80	43	104	36	127	24	151	18	174	8	198	11	222	8	245	8	268	21	291	30	315	33	338	30	362	29	385	35	409	45	432	59	455	69	478	75
Not.51	Notarchirico	10	236	11	210	14	185	20	159	32	134	45	108	54	83	78	67	96	50	122	46	148	29	173	18	199	14	224	11	250	16	275	19	301	25	327	32	352	37	377	48	402	56	428	58	453	71	479	90
Not.53	Notarchirico	11	197	14	172	23	148	38	124	50	102	73	84	97	65	121	48	143	29	166	19	191	14	216	12	240	9	265	7	289	7	313	10	337	14	362	21	387	28	411	36	436	43	460	60	485	74	503	97
Not.56	Notarchirico	8	183	14	160	13	137	23	114	31	91	36	68	58	52	79	33	102	21	125	13	147	8	170	14	193	17	216	19	239	17	262	17	285	18	308	19	331	19	353	34	376	36	399	45	421	64	444	72
Not.85 D8345	Notarchirico	16	145	33	123	51	105	73	84	94	63	114	43	136	24	158	9	179	7	201	13	222	14	244	21	266	24	287	30	309	34	331	39	352	42	373	49	395	54	416	65	438	70	459	80	480	88	499	101
Not.86 AXCV1	Notarchirico	15	178	9	155	15	133	26	115	26	91	30	68	53	51	76	44	99	39	123	40	146	43	170	42	193	41	217	41	240	35	263	29	287	20	310	10	334	6	357	6	379	22	399	45	422	56	446	55
Not.88 D9771	Notarchirico	10	194	8	168	8	143	7	117	8	92	7	66	7	41	25	18	51	10	76	15	102	19	127	25	153	23	178	23	203	20	229	16	254	16	280	11	305	7	331	13	357	17	382	25	407	40	427	55
Not.89 B6108	Notarchirico	8	140	4	117	18	95	37	77	56	54	64	31	86	16	109	14	132	15	155	13	178	10	201	13	224	8	247	7	270	8	292	9	315	13	338	17	361	23	384	29	407	31	430	42	453	41	476	45
Not.90 B01	Notarchirico	5	160	7	138	15	115	30	93	53	74	75	61	98	49	120	38	142	26	165	22	187	16	210	13	232	10	255	9	277	8	299	7	322	6	344	7	367	11	389	15	411	26	431	43	453	60	476	70
Not.B4	Notarchirico	15	251	9	225	11	199	18	173	24	147	33	121	44	95	62	69	85	44	111	24	137	18	163	22	189	23	215	28	241	20	267	13	292	7	318	6	344	11	370	16	396	29	422	53	447	69	473	89
Not.B5	Notarchirico	8	184	8	161	11	138	12	115	31	96	51	80	73	62	96	47	119	38	142	28	165	11	188	6	211	9	234	21	257	28	280	30	303	22	326	16	349	24	372	34	395	43	418	52	441	68	464	77
Not.F1	Notarchirico	11	240	9	213	9	186	9	159	10	132	18	105	31	77	53	51	80	24	107	11	134	8	161	8	188	9	215	14	242	21	269	28	296	32	323	38	351	55	378	70	405	82	432	84	459	87	482	112
Not.F2	Notarchirico	14	236	16	211	22	186	23	162	48	142	68	117	92	94	113	70	138	47	163	36	188	25	213	7	238	13	263	17	288	15	314	20	339	26	364	36	389	53	410	67	428	86	452	102	477	113	498	130
BF STURGE 102	Brandon Fields	7	234	12	209	24	185	29	160	36	135	48	110	69	89	94	72	119	61	143	46	167	44	192	34	217	16	242	13	266	13	291	19	316	19	341	22	365	33	390	47	415	60	440	60	464	76	489	87
BF STURGE 103	Brandon Fields	16	237	13	213	19	189	42	169	63	146	83	123	106	100	130	88	154	79	178	57	201	46	225	31	249	25	273	12	297	12	321	23	345	31	369	42	393	47	417	60	441	66	463	81	487	92	508	116
BF STURGE 104	Brandon Fields	14	207	14	183	26	159	38	135	52	111	68	87	91	74	114	59	137	42	161	23	185	15	209	13	233	11	257	8	281	12	306	21	330	25	354	45	378	58	402	71	426	87	450	105	474	112	498	121
BF STURGE 105	Brandon Fields	12	183	10	159	8	136	12	112	19	89	35	73	58	66	81	54	104	39	128	30	152	23	175	23	199	15	222	11	246	11	269	10	293	13	317	17	340	23	364	36	387	43	411	57	434	68	458	79
BF STURGE 113	Brandon Fields	17	160	11	137	8	115	11	92	31	79	52	64	74	52	97	48	119	44	142	40	164	34	187	23	209	12	232	7	254	9	277	8	299	12	322	21	344	25	367	29	389	31	412	32	434	34	457	34
BF STURGE 116	Brandon Fields	27	196	38	175	40	151	49	128	69	106	87	83	108	59	123	36	147	25	170	19	194	16	217	11	240	8	264	10	287	12	311	12	334	16	358	25	381	34	405	44	428	54	452	63	475	68	490	90
BF STURGE 117	Brandon Fields	16	182	10	159	10	136	13	113	28	91	50	76	71	54	94	37	117	23	140	17	162	11	185	15	208	16	231	16	254	18	277	18	300	19	323	34	346	41	369	46	392	46	415	48	438	55	461	65
BF STURGE 118	Brandon Fields	13	201	7	178	10	154	23	132	36	108	58	90	76	68	99	52	122	39	145	25	170	19	194	10	218	14	240	28	264	47	289	57	313	68	337	73	362	86	386	89	410	90	435	92	459	93	484	105
BF STURGE 119	Brandon Fields	61	188	50	164	29	140	11	117	18	93	23	69	37	48	62	43	86	37	110	27	134	26	159	23	182	20	206	22	230	24	255	24	279	22	303	16	327	13	352	18	376	30	400	30	424	36	448	46
BF STURGE 121	Brandon Fields	8	281	13	253	28	226	36	199	32	172	35	145	55	120	83	101	110	81	134	55	155	32	182	16	210	18	237	12	265	17	292	23	316	43	343	44	371	53	398	59	426	61	453	62	481	67	505	85
BF STURGE 123	Brandon Fields	14	250	23	224	38	198	47	172	62	145	66	119	78	92	84	66	100	41	126	29	152	23	179	13	205	14	232	17	258	20	284	22	311	17	337	13	364	21	390	17	416	12	440	30	465	50	482	72
BF STURGE 127	Brandon Fields	15	160	9	137	4	115	12	94	29	72	51	61	73	44	96	33	119	24	141	17	164	11	187	8	209	10	232	10	255	12	277	21	300	35	323	47	346	52	368	60	391	72	414	77	436	83	459	106
BF STURGE 128	Brandon Fields	6	160	12	136	10	113	16	90	24	67	46	48	69	39	93	33	116	27	140	21	163	19	187	17	210	14	233	11	256	13	280	10	303	9	327	9	350	9	374	11	398	15	421	24	445	40	468	49
BF STURGE 129	Brandon Fields	13	147	22	125	34	102	54	80	76	60	99	44	121	35	143	24	165	16	188	13	210	9	232	8	255	6	277	8	299	8	322	12	344	12	366	15	388	22	411	30	433	32	455	37	478	45	500	53
BF STURGE 130	Brandon Fields	11	184	7	161	1	138	10	118	27	96	48	80	64	60	87	48	107	32	130	24	153	20	176	12	199	11	223	12	246	17	269	19	292	21	315	22	338	27	361	36	384	49	407	61	431	64	454	77
BF STURGE 132	Brandon Fields	11	185	11	161	9	138	18	114	28	91	46	68	67	47	91	39	114	28	138	20	161	12	185	16	208	11	232	12	255	16	279	25	302	31	325	44	348	62	372	67	395	71	419	81	442	95	466	97
BF STURGE 62	Brandon Fields	11	168	16	146	34	131	48	109	52	86	58	67	81	50	102	30	123	15	146	15	169	15	191	13	214	15	237	18	259	18	282	21	305	31	327	35	350	49	373	63	395	67	416	86	439	89	461	90
BF STURGE 63	Brandon Fields	23	256	28	230	46	204	52	178	60	152	81	136	103	114	126	99	151	81	167	61	194	56	218	42	232	17	259	11	285	11	311	9	338	19	364	24	389	22	416	22	438	39	462	56	489	73	515	90
BF STURGE 65	Brandon Fields	16	164	9	141	7	118	8	95	13	72	26	53	45	35	68	21	91	20	114	13	137	10	160	7	183	17	206	21	229	26	251	30	274	31	297	37	320	42	343	46	366	45	389	47	412	57	435	72
BF STURGE 67	Brandon Fields	5	165	9	142	9	119	27	97	49	80	72	65	95	61	118	50	141	36	165	25	188	16	211	13	234	11	257	12	280	13	304	17	327	15	350	14	373	21	396	21	419	31	443	40	466	42	486	55
BF STURGE 69	Brandon Fields	4	173	8	150	12	127	20	104	30	82	52	62	72	42	95	30	115	16	138	15	161	10	184	13	207	16	230	21	253	29	276	33	299	40	322	50	345	51	368	54	391	57	414	59	437	61	459	73
BF STURGE 72	Brandon Fields	16	173	5	150	13	127	17	104	29	81	52	65	72	47	95	35	118	32	141	32	165	25	187	11	210	7	233	8	256	21	279	22	302	28	326	41	349	52	372	58	395	63	418	67	435	85	459	90
BF STURGE 74	Brandon Fields	8	244	8	218	13	194	24	168	32	142	48	116	65	92	82	66	100	41	126	29	151	25	177	20	203	18	228	15	254	16	280	27	306	35	331	41	357	51	383	60	409	69	434	88	460	105	486	117
BF STURGE 75	Brandon Fields	10	156	6	134	5	114	20	92	36	73	58	58	80	41	102	30	125	23	147	15	169	8	191	10	213	11	235	14	257	18	279	23	301	28	323	33	345	36	367	46	388	62	410	71	432	87	455	91
BF STURGE 87	Brandon Fields	10	232	9	207	9	182	11	157	22	132	42	108	61	83	78	58	102	35	127	19	152	12	177	11	202	15	227	17	252	17	276	17	301	17	326	15	351	25	376	39	401	52	426	67	451	86	476	105
BF STURGE 89	Brandon Fields	9	194	11	170	11	146	17	122	35	101	50	78	74	68	98	56	121	47	134	24	157	13	181	9	205	10	229	13	253	10	277	16	301	22	325	19	349	25	373	39	397	41	420	49	444	72	467	92
BF STURGE 90	Brandon Fields	11	156	7	133	9	110	20	89	38	75	61	62	83	40	104	23	127	14	150	11	173	14	195	17	218	18	241	17	264	15	286	11	309	11	332	13	355	9	377	12	400	14	423	19	446	24	469	33
BF STURGE 91	Brandon Fields	22	216	38	192	51	168	69	145	78	121	98	99	121	86	145	75	169	67	193	55	217	42	241	35	265	24	289	18	313	22	337	23	361	20	385	8	408	14	432	20	456	26	480	36	497	55	513	79
BF STURGE 95	Brandon Fields	20	279	11	253	9	226	16	200	24	173	45	150	60	125	83	102	108	83	134	64	161	50	187	39	214	31	240	25	267	18	293	18	320	19	346	23	373	35	399	47	425	61	452	78	474	102	495	124
BF STURGE 99	Brandon Fields	18	250	20	224	32	197	45	171	51	145	59	119	71	92	94	69	119	51	145	44	172	37	198	24	224	17	249	19	276	16	302	18	328	19	354	18	381	33	407	47	433	59	459	61	486	67	511	89
L ST 111	Maidscross Hill	9	207	7	183	12	158	19	134	19	110	28	86	53	70	77	65	101	62	126	54	150	52	173	38	197	27	221	13	245	7	269	11	294	13	318	13	342	13	366	16	391	25	415	41	439	42	464	48
L ST 113	Maidscross Hill	20	110	34	89	50	69	66	50	86	34	107	21	128	13	149	11	170	10	192	10	213	10	234	14	256	16	277	20	298	19	320	26	341	27	362	29	383	36	405	42	426	50	447	62	469	63	490	71
L ST 121	Maidscross Hill	11	150	13	127	18	104	31	82	44	59	65	39	88	24	111	14	134	6	156	12	179	16	202	19	225	29	248	38	267	32	290	33	313	41	336	49	359	55	381	60	404	57	427	58	450	58	473	56
L ST 123	Maidscross Hill	10	152	15	129	13	107	23	84	45	71	60	48	82	31	105	26	127	18	150	12	173	8	195	8	218	12	240	17	263	24	285	28	307	43	330	39	352	38	375	36	397	35	420	43	442	60	465	76
L ST 126	Maidscross Hill	23	216	32	191	40	166	50	141	58	115	67	90	88	70	113	62	138	55	163	50	189	51	214	47	239	34	264	21	289	16	314	7	339	9	365	11	390	17	415	21	440	27	465	34	490	45	516	68
L ST 136	Maidscross Hill	12	190	7	166	9	143	17	119	26	95	45	71	61	48	78	24	100	9	124	8	147	9	171	14	195	23	219	26	242	27	266	27	290	25	314	26	337	37	361	42	385	40	409	45	432	57	456	62
L ST 138	Maidscross Hill	10	143	20	120	30	98	46	76	68	54	91	39	113	27	136	17	159	5	181	10	204	11	227	7	250	8	272	12	295	16	318	29	340	38	363	37	386	34	409	35	431	42	454	53	477	53	499	59
L ST 139	Maidscross Hill	10	142	7	120	8	97	23	77	39	57	61	43	83	25	105	20	128	14	150	10	173	7	195	8	217	7	240	7	262	7	285	15	307	16	330	23	345	42	367	59	388	56	411	56	433	60	455	56
L ST 141	Maidscross Hill	33	183	33	160	33	136	35	113	48	89	64	66	83	44	107	37	130	29	154	27	177	20	200	10	224	5	246	15	270	17	293	16	317	15	340	18	363	19	387	29	410	31	434	35	457	48	478	69
L ST 149	Maidscross Hill	15	161	23	138	13	116	7	93	19	71	41	56	63	41	83	27	106	22	129	18	152	16	175	12	198	10	221	10	244	12	267	14	290	19	313	22	336	29	359	31	382	45	405	56	428	60	451	66
L ST 150	Maidscross Hill	9	167	12	144	16	121	23	98	44	79	67	63	90	50	113	42	136	27	159	22	182	19	205	16	228	6	251	8	274	14	297	21	320	16	343	13	366	20	389	35	412	42	435	43	458	54	481	61
L ST 152	Maidscross Hill	12	157	20	136	38	116	61	109	81	92	103	77	125	66	146	52	162	33	185	26	207	17	229	18	251	17	273	14	295	13	318	8	340	8	362	12	384	16	404	31	424	51	447	59	469	64	491	74
L ST 155	Maidscross Hill	10	214	14	190	26	170	39	147	48	123	59	99	82	80	106	70	130	58	154	41	177	32	201	18	225	13	248	17	272	13	296	9	318	17	341	24	365	31	389	38	413	45	436	55	460	77	483	98
L ST 156	Maidscross Hill	25	293	16	267	18	240	27	214	41	187	46	160	61	133	65	106	79	79	105	72	132	62	157	45	184	34	211	29	238	25	264	21	290	15	317	19	344	24	371	34	398	45	417	69	433	82	434	109
L ST 158	Maidscross Hill	8	204	9	180	11	155	17	131	27	107	47	85	68	63	89	40	113	22	137	12	162	10	186	20	210	26	235	31	259	34	284	37	308	32	332	27	357	29	381	46	405	61	430	63	454	73	479	89
L ST 160	Maidscross Hill	11	194	4	170	14	146	19	122	37	102	53	83	67	59	82	35	99	14	123	12	147	16	171	14	195	10	219	14	243	21	267	23	291	23	313	15	337	19	361	27	385	32	409	28	433	34	457	50
L ST 161	Maidscross Hill	10	205	6	182	8	158	15	135	28	111	44	88	62	67	86	55	109	45	133	35	156	16	178	13	202	15	225	17	248	19	272	22	295	25	319	29	342	39	365	46	389	55	412	66	436	76	459	91
L ST 166	Maidscross Hill	14	159	13	135	9	112	9	88	24	66	37	42	47	19	71	11	94	11	118	13	141	18	165	19	188	13	212	15	235	14	259	12	282	16	306	22	329	29	353	30	377	28	399	29	423	37	446	48
L ST 169	Maidscross Hill	12	156	17	133	19	111	27	88	42	65	62	54	85	42	108	33	130	26	153	15	176	12	198	15	221	14	244	10	266	7	289	18	306	35	327	47	349	53	372	57	394	63	417	66	440	73	462	86
L ST 170	Maidscross Hill	6	127	6	105	13	82	26	60	43	43	65	40	87	27	107	13	129	14	152	21	174	21	196	17	219	14	241	8	263	6	286	13	308	21	330	29	352	37	375	46	397	55	419	63	442	73	463	85
L ST 171	Maidscross Hill	7	124	8	102	14	80	25	58	46	39	68	24	90	9	112	5	134	5	156	7	179	8	201	9	223	10	245	14	267	21	289	34	311	42	334	45	356	47	378	50	400	53	422	59	444	62	467	68
L ST 174	Maidscross Hill	7	126	9	104	17	82	31	61	48	40	69	27	91	20	113	13	135	8	157	5	179	6	201	8	223	10	245	14	267	19	288	21	310	27	332	32	354	38	376	38	398	40	420	46	442	50	464	57
L ST 176	Maidscross Hill	9	179	18	157	25	135	41	112	60	91	80	70	100	49	121	29	144	21	167	20	190	9	213	4	236	16	259	20	282	22	305	34	326	28	349	26	372	27	395	27	418	36	441	48	455	68	476	88
L ST 177	Maidscross Hill	16	235	23	208	45	184	64	160	83	137	106	117	125	91	145	72	173	67	197	45	210	24	238	15	265	14	292	14	320	16	347	19	374	19	401	23	429	26	456	30	483	48	511	59	537	73	542	100
L ST 182	Maidscross Hill	10	187	27	164	46	145	64	127	85	113	107	103	129	98	152	90	175	76	198	59	221	45	244	30	263	13	284	9	307	13	330	14	353	18	376	23	398	25	421	27	441	43	464	58	487	65	510	70
L ST 184	Maidscross Hill	16	206	16	182	12	159	28	135	48	116	69	102	90	84	114	72	135	51	159	43	182	37	206	27	229	20	253	12	276	10	300	24	323	33	347	43	370	44	394	53	418	64	441	65	465	68	487	88
L ST 185	Maidscross Hill	15	144	21	121	28	98	37	75	49	51	66	33	89	28	112	32	135	30	158	23	182	22	205	18	228	18	251	17	274	12	297	10	320	18	344	30	367	44	390	53	413	60	436	64	459	65	483	72
L ST 187	Maidscross Hill	14	179	11	157	8	134	10	113	25	94	47	86	70	86	92	83	114	77	136	65	157	45	178	25	200	12	222	12	245	21	267	21	289	24	311	29	334	30	356	32	378	39	400	40	423	49	445	50
L ST 188	Maidscross Hill	9	154	11	132	15	111	29	89	50	71	72	58	93	41	115	34	136	19	158	13	179	9	201	12	223	6	244	15	266	22	288	25	310	34	331	39	353	45	375	47	397	49	418	58	440	68	462	77
L ST 189	Maidscross Hill	10	151	9	130	11	108	18	86	35	67	57	59	79	42	98	26	120	18	143	18	165	10	186	8	208	9	230	12	253	9	275	12	297	9	319	12	341	18	364	26	386	30	408	38	429	48	451	59
CC2012(1)	Carrière Carpentier	11	203	15	178	20	153	22	128	30	104	44	82	65	57	90	37	116	22	141	17	166	11	191	12	216	13	241	16	266	12	291	12	316	14	341	16	366	30	391	37	416	45	441	53	466	68	492	83
CC2012(2)	Carrière Carpentier	14	173	12	150	27	126	46	105	63	84	82	70	100	47	123	39	146	26	170	18	193	14	216	8	239	15	263	13	286	10	309	11	333	15	356	20	379	26	402	42	426	49	449	57	472	69	496	77
CC2013 G4 5 Sup	Carrière Carpentier	12	219	10	195	17	169	33	151	32	126	48	100	69	83	87	61	112	45	137	35	153	17	176	10	201	9	227	9	252	9	277	10	303	12	328	23	353	38	379	55	404	64	429	73	454	79	479	88
CC2013 H4 3 Sup	Carrière Carpentier	17	220	34	195	50	169	48	143	51	117	69	95	90	74	110	49	133	42	159	30	185	25	211	30	237	27	263	13	289	11	315	11	341	11	367	12	393	17	419	27	445	32	471	44	486	70	490	95
CC	Carrière Carpentier	7	207	12	182	9	157	25	135	37	112	47	87	68	65	92	48	117	32	142	24	166	17	191	11	216	11	241	11	266	12	291	14	316	23	340	39	365	41	390	50	415	53	440	68	465	81	489	92
WH_Worn_161	Warren Hill Worn	27	250	21	221	14	192	12	162	10	131	18	103	38	81	57	61	80	45	103	28	128	12	158	7	187	14	217	16	249	16	278	24	307	31	334	41	361	51	392	49	423	47	453	52	482	57	510	61
WH_Worn_168	Warren Hill Worn	13	199	21	175	40	159	61	143	69	121	80	98	90	73	114	62	134	45	158	34	183	24	209	16	236	15	261	13	286	19	310	13	339	13	370	13	394	24	421	30	444	37	467	50	489	64	510	79
WH_Worn_182	Warren Hill Worn	14	208	12	180	10	152	14	124	21	99	31	75	44	52	60	32	83	20	111	16	137	10	165	8	193	10	216	18	240	30	264	28	291	32	316	36	340	46	359	63	378	81	395	99	417	112	437	128
WH_Worn_205	Warren Hill Worn	9	215	12	190	26	169	43	147	58	126	65	100	85	84	107	69	127	54	151	43	169	28	193	21	217	15	243	7	270	11	295	15	319	22	343	32	365	48	387	58	410	67	434	78	459	82	486	89
WH_Worn_217	Warren Hill Worn	16	231	19	201	19	170	21	141	37	118	54	97	72	74	93	56	114	37	141	28	168	21	197	19	225	12	253	12	284	16	312	23	339	28	364	40	394	45	423	51	451	58	477	61	502	75	526	89
WH_Worn_245	Warren Hill Worn	9	205	13	178	16	153	18	130	28	107	42	85	57	65	79	53	105	51	130	49	155	42	178	30	202	22	229	22	256	18	282	22	305	20	329	11	355	16	379	25	407	27	430	36	453	47	474	62
WH_Worn_248	Warren Hill Worn	11	210	12	183	14	156	25	133	44	115	65	99	86	83	106	66	129	51	152	38	177	39	202	49	227	53	254	48	278	37	299	20	323	13	351	14	377	12	404	12	431	10	456	14	482	21	509	27
WH_Worn_255	Warren Hill Worn	14	224	14	196	9	172	17	147	25	120	41	100	55	77	77	60	97	44	119	30	146	21	171	11	200	14	230	17	256	14	283	14	310	15	338	21	366	22	392	30	422	33	450	38	476	47	497	64
WH_Worn_258	Warren Hill Worn	13	236	9	207	19	183	21	153	33	129	47	106	63	84	86	69	107	52	131	38	152	22	179	15	206	11	233	9	263	11	291	17	319	21	346	21	372	30	395	42	424	47	450	56	474	64	499	75
WH_Worn_267	Warren Hill Worn	12	223	13	199	21	175	32	150	48	131	67	114	81	92	99	73	116	53	138	39	165	32	193	27	218	20	244	12	269	15	293	12	322	15	345	15	370	25	397	32	421	43	443	54	467	64	493	72
WH_Worn_268	Warren Hill Worn	20	233	25	206	30	178	40	152	51	127	68	107	93	94	110	74	132	59	159	57	187	51	211	45	236	34	262	25	288	25	317	20	347	17	375	11	402	14	426	25	452	28	474	43	494	61	514	79
WH_Worn_273	Warren Hill Worn	18	283	22	251	22	221	28	191	44	166	59	142	70	114	88	92	113	77	133	59	158	44	188	36	210	18	238	13	271	18	294	26	317	44	349	48	382	52	400	73	428	85	458	92	483	85	516	88
WH_Worn_278	Warren Hill Worn	8	254	14	225	16	197	22	168	35	143	56	123	73	99	91	77	117	67	142	53	165	38	191	36	220	30	247	20	275	14	304	8	330	12	354	26	381	36	410	34	435	37	462	47	484	61	498	84
WH_Worn_279	Warren Hill Worn	8	185	10	159	26	138	45	122	66	109	84	93	102	77	121	60	145	52	165	36	187	26	211	22	234	22	258	13	281	13	304	11	327	10	349	22	369	36	393	42	417	52	441	58	464	69	486	79
WH_Worn_290	Warren Hill Worn	12	211	21	188	23	164	27	140	41	118	57	98	77	88	91	66	111	50	135	45	163	45	188	36	205	18	230	9	259	11	288	11	313	20	340	25	366	32	389	43	410	56	434	68	457	77	483	84
WH_Worn_298	Warren Hill Worn	9	254	12	225	18	196	30	170	38	143	53	120	67	96	90	79	100	53	124	39	150	26	175	14	207	15	236	21	268	23	296	23	324	18	350	30	374	44	394	61	417	76	446	83	471	95	489	118
WH_Worn_326	Warren Hill Worn	9	256	21	232	30	204	35	179	36	153	49	129	66	107	84	86	102	66	127	54	155	45	180	33	205	21	235	15	266	12	293	16	316	30	343	39	372	39	400	36	425	36	451	48	474	63	491	85
WH_Worn_329	Warren Hill Worn	38	252	18	233	9	206	19	179	42	163	58	139	64	110	77	85	89	60	113	45	139	31	165	21	193	13	222	11	251	13	280	11	308	18	338	19	365	21	391	31	408	53	426	75	440	98	468	102
WH_Worn_332	Warren Hill Worn	40	227	24	206	9	185	10	159	22	134	33	110	55	95	81	90	104	76	123	56	148	47	174	41	201	33	222	18	249	11	275	8	301	9	324	24	351	32	380	29	409	30	431	47	455	58	479	71
WH_Worn_340	Warren Hill Worn	10	158	7	134	16	115	33	99	47	80	60	63	78	50	100	43	122	33	141	19	161	8	182	8	206	11	230	14	254	17	276	11	299	11	323	15	348	15	370	22	392	31	412	45	433	57	453	69
WH_Worn_341	Warren Hill Worn	17	175	23	150	31	127	52	111	65	91	85	74	107	67	129	56	145	39	170	32	194	31	218	23	242	15	266	13	292	12	318	15	342	19	367	23	391	23	415	29	438	39	461	48	486	54	510	59
WH_Worn_344	Warren Hill Worn	15	173	7	149	7	124	17	101	35	84	57	71	78	56	103	50	125	40	146	30	171	25	196	30	222	27	246	17	269	7	292	13	314	18	339	24	365	27	387	20	411	27	435	35	456	49	480	57
WH_Worn_45	Warren Hill Worn	11	199	14	176	18	152	28	131	44	111	64	95	84	80	106	66	123	50	143	33	165	32	189	23	213	30	239	25	264	16	290	11	317	9	345	11	372	14	397	23	424	27	450	26	472	39	492	54
WH_Worn_51	Warren Hill Worn	15	225	8	199	4	170	15	146	25	121	36	96	47	73	69	56	92	42	118	34	146	38	175	34	203	34	231	34	256	23	281	13	308	8	335	13	362	20	383	36	408	45	433	55	456	69	471	91
WH_Worn_56	Warren Hill Worn	9	191	7	164	9	139	5	112	17	90	38	74	58	60	79	45	102	34	127	27	150	14	174	15	202	15	227	13	254	16	282	13	306	9	331	7	356	13	381	16	403	28	427	39	444	58	467	69
WH_Worn_57	Warren Hill Worn	10	208	12	183	29	164	41	142	48	116	56	91	75	74	97	62	119	48	144	41	166	31	189	19	215	15	242	14	271	11	295	10	323	14	347	24	371	24	397	30	418	46	441	53	465	63	484	81
WH_Worn_60	Warren Hill Worn	13	205	9	178	13	151	19	125	35	106	54	90	70	72	90	57	112	47	138	41	164	35	190	35	215	33	237	22	262	14	288	9	315	13	336	19	360	28	381	41	400	56	422	69	447	76	473	80
WH_Worn_65	Warren Hill Worn	14	264	22	236	30	208	35	178	54	158	75	141	91	117	111	98	132	81	157	68	186	62	213	52	238	46	260	30	283	14	312	8	341	14	368	24	393	38	418	31	441	38	458	59	477	79	502	92
WH_Worn_78	Warren Hill Worn	16	178	18	152	23	128	38	106	50	85	57	62	81	54	104	53	126	42	149	39	173	32	198	28	223	31	247	24	270	14	293	13	317	6	342	11	364	25	386	39	408	45	429	51	453	52	473	67
WH_Worn_85	Warren Hill Worn	9	210	9	182	10	153	16	128	34	109	54	90	73	71	98	66	121	55	145	46	163	25	187	19	213	14	237	12	264	9	290	12	316	16	342	21	369	26	392	35	418	40	442	52	462	66	482	83
WH_Fresh_100	Warren Hill Fresh	8	220	12	193	8	168	16	142	28	118	51	103	65	80	75	55	91	35	112	24	136	11	164	10	191	11	220	16	247	24	274	22	296	27	316	31	343	29	368	35	392	47	419	54	446	62	473	70
WH_Fresh_108	Warren Hill Fresh	5	226	8	198	22	175	36	150	52	128	67	106	79	81	100	64	125	54	153	56	177	50	197	32	215	15	241	6	270	10	298	15	325	25	348	37	374	48	398	56	423	63	449	75	474	86	496	102
WH_Fresh_112	Warren Hill Fresh	14	223	9	195	14	171	21	144	32	120	44	96	53	70	69	50	89	31	111	16	141	14	167	9	193	9	223	11	250	11	278	16	303	27	329	28	352	43	379	41	407	43	434	46	458	59	483	69
WH_Fresh_120	Warren Hill Fresh	11	251	8	224	14	195	22	167	22	139	35	115	50	91	62	66	83	49	106	33	135	27	162	30	190	30	216	19	246	14	277	11	306	11	332	21	361	25	388	33	416	41	445	47	467	63	489	79
WH_Fresh_121	Warren Hill Fresh	11	220	11	192	27	170	32	143	45	119	56	95	76	77	90	54	110	38	136	29	161	23	185	11	212	9	239	16	267	20	295	23	320	34	346	41	370	54	396	61	421	70	446	80	466	96	491	108
WH_Fresh_162	Warren Hill Fresh	18	214	10	188	7	159	10	130	20	105	36	85	59	72	83	60	103	44	127	33	153	26	177	14	197	19	225	17	251	9	276	12	302	21	333	21	357	29	378	45	396	64	412	86	431	103	458	107
WH_Fresh_164	Warren Hill Fresh	11	220	21	195	32	169	37	140	47	115	65	95	85	77	105	60	129	45	149	40	177	32	199	17	227	10	259	9	289	6	316	14	343	23	369	26	395	23	426	26	450	38	470	55	485	80	503	100
WH_Fresh_169	Warren Hill Fresh	9	237	10	209	12	177	16	147	25	120	34	93	52	72	71	53	93	37	120	27	144	15	173	15	204	12	235	15	264	9	293	15	326	15	354	22	377	22	402	25	424	41	454	46	477	61	504	70
WH_Fresh_171	Warren Hill Fresh	19	199	10	176	15	150	21	124	38	106	50	84	69	67	90	52	113	42	140	38	165	30	189	21	213	13	241	11	269	11	297	8	324	11	351	11	377	14	403	21	426	30	451	40	474	45	501	50
WH_Fresh_180	Warren Hill Fresh	11	219	8	193	12	165	22	141	31	116	44	93	59	74	76	54	92	35	112	19	136	8	165	6	191	12	215	18	242	20	270	20	293	31	322	33	345	47	371	55	394	69	418	74	442	82	466	93
WH_Fresh_194	Warren Hill Fresh	9	158	19	135	40	120	47	96	63	78	86	65	109	57	129	41	152	31	175	19	199	12	224	12	250	7	275	12	301	14	326	22	348	24	371	33	391	47	412	64	436	62	460	69	485	74	511	76
WH_Fresh_211	Warren Hill Fresh	9	163	7	138	9	112	18	89	31	68	45	49	67	37	89	27	112	19	136	16	159	11	183	9	210	11	237	13	262	16	290	16	317	18	339	29	360	40	383	49	404	50	426	55	446	70	466	85
WH_Fresh_215	Warren Hill Fresh	15	261	15	236	25	209	37	184	49	158	59	131	57	99	67	72	85	49	111	36	138	27	164	15	194	10	222	12	252	17	280	25	312	27	342	32	371	39	393	57	416	72	436	91	456	110	482	123
WH_Fresh_223	Warren Hill Fresh	14	205	17	179	27	156	41	135	53	112	72	97	90	79	106	63	131	55	155	46	178	33	200	20	226	19	252	12	276	12	302	14	331	12	354	17	376	29	399	39	423	49	445	61	468	72	491	83
WH_Fresh_227	Warren Hill Fresh	5	240	17	215	22	187	32	161	47	137	63	115	82	94	103	76	125	62	146	46	171	38	198	29	226	24	254	16	283	10	311	10	336	20	361	28	390	36	416	46	440	60	463	74	485	91	508	106
WH_Fresh_242	Warren Hill Fresh	6	268	11	238	16	210	31	184	40	156	48	127	65	104	87	83	109	65	132	48	160	39	188	29	218	22	244	9	271	6	301	11	330	20	357	32	383	37	413	42	440	54	467	67	491	82	508	104
WH_Fresh_275	Warren Hill Fresh	8	255	20	229	26	201	31	171	33	139	33	111	42	84	59	63	81	49	107	40	130	33	158	24	187	18	215	15	244	18	275	20	300	31	330	36	361	38	383	48	408	61	433	71	459	82	479	100
WH_Fresh_286	Warren Hill Fresh	13	226	9	199	7	176	13	152	23	127	40	106	56	85	74	66	97	53	120	41	145	31	170	19	196	11	224	11	253	11	281	13	307	13	336	16	365	20	390	31	414	39	436	54	460	67	481	83
WH_Fresh_29	Warren Hill Fresh	13	237	8	209	10	180	25	155	38	130	55	106	74	90	87	65	100	47	119	26	146	16	174	15	204	11	232	6	259	9	288	13	318	19	346	21	374	23	403	25	428	40	453	54	475	72	498	91
WH_Fresh_303	Warren Hill Fresh	11	227	7	198	11	171	21	146	30	122	44	99	66	83	80	60	105	50	127	37	152	27	180	21	206	12	232	14	260	9	287	16	315	21	344	25	371	32	398	39	423	50	450	53	479	57	502	71
WH_Fresh_31	Warren Hill Fresh	20	261	13	233	7	204	9	174	15	147	27	122	46	102	63	82	77	57	100	41	124	27	152	24	181	18	208	9	237	7	267	9	293	18	317	33	348	35	374	46	397	62	423	75	448	86	465	102
WH_Fresh_36	Warren Hill Fresh	8	232	8	206	17	180	33	160	41	136	54	113	62	87	79	68	96	48	117	33	138	19	165	12	190	6	217	8	245	12	271	21	294	25	320	33	343	46	366	61	391	71	414	80	438	83	457	101
WH_Fresh_38	Warren Hill Fresh	10	198	7	171	13	146	30	127	51	114	73	102	92	87	104	64	122	47	142	32	167	25	195	25	219	17	245	15	271	10	299	10	328	10	350	15	371	27	398	32	420	43	438	58	462	67	478	86
WH_Fresh_39	Warren Hill Fresh	9	229	11	198	14	168	20	140	29	113	40	88	64	77	89	65	112	51	130	32	155	20	181	10	208	9	238	9	270	9	295	20	323	26	352	32	383	34	409	43	432	56	456	69	481	80	501	98
WH_Fresh_42	Warren Hill Fresh	17	240	12	210	15	180	24	152	41	130	66	118	75	90	94	72	114	53	128	29	152	17	183	20	205	26	234	24	260	19	285	7	312	17	338	27	359	45	384	58	412	65	439	74	459	92	485	104
WH_Fresh_49	Warren Hill Fresh	7	184	10	159	13	135	22	112	40	93	53	73	69	55	89	40	114	35	138	32	163	26	184	18	208	20	232	17	256	11	281	11	307	13	333	9	357	11	380	20	400	35	421	48	446	52	469	63
WH_Fresh_50	Warren Hill Fresh	18	201	34	181	53	166	74	150	84	126	94	103	114	92	122	69	136	47	155	30	177	17	200	6	225	8	247	20	273	26	297	34	324	38	349	42	371	54	395	62	420	69	447	74	471	82	490	100
WH_Fresh_53	Warren Hill Fresh	18	275	22	244	34	218	37	189	46	165	58	139	77	120	98	101	118	83	148	77	172	63	185	37	211	25	243	22	274	17	304	13	323	34	353	40	381	36	408	43	427	62	451	76	479	86	501	103
WH_Fresh_63	Warren Hill Fresh	13	185	13	162	23	139	40	121	57	102	74	83	91	65	103	43	127	35	152	28	177	28	199	16	225	10	252	13	278	11	305	9	332	10	356	18	380	26	404	36	430	41	456	46	475	61	498	71
WH_Fresh_994	Warren Hill Fresh	5	148	7	124	15	101	27	79	42	59	61	44	81	29	101	15	126	12	151	9	173	9	198	6	222	7	245	10	267	19	291	24	314	16	339	12	363	12	388	15	412	21	430	38	454	46	479	49
Boxgrove_3151	Boxgrove	4	214	11	189	19	163	31	141	41	116	53	93	67	70	87	60	108	46	128	33	153	32	175	21	200	11	227	9	251	11	276	18	302	25	325	37	350	46	374	55	397	67	421	78	445	88	469	100
Boxgrove_3154	Boxgrove	7	196	5	170	10	144	17	118	19	95	21	70	31	45	55	35	82	31	104	19	130	16	153	5	178	7	203	15	226	28	253	28	279	33	303	44	330	50	357	51	382	61	407	64	431	71	455	82
Boxgrove_3156	Boxgrove	19	226	21	196	20	168	26	139	41	115	59	93	80	74	100	54	126	40	152	31	178	24	204	13	232	6	260	15	287	15	316	20	342	31	368	41	394	54	416	68	441	74	465	87	488	104	504	128
Boxgrove_3160	Boxgrove	7	211	7	185	12	158	19	133	26	108	44	86	61	65	81	49	106	40	131	32	155	22	181	15	207	10	233	10	261	12	283	8	309	8	335	15	361	20	385	29	410	39	435	47	461	51	487	59
Boxgrove_3164	Boxgrove	8	187	17	163	23	138	34	115	51	97	61	73	78	55	99	40	121	29	144	24	168	14	191	8	217	6	242	11	268	14	294	18	317	23	340	30	365	37	390	44	412	57	435	69	460	74	483	88
Boxgrove_3175	Boxgrove	5	197	5	170	17	147	38	131	47	108	55	83	73	61	97	45	119	31	145	28	166	16	191	6	219	8	245	9	272	13	300	16	324	24	348	34	368	50	394	50	418	56	442	66	468	74	491	85
Boxgrove_3184	Boxgrove	3	203	8	177	13	151	23	128	38	106	55	84	76	67	99	53	122	41	145	31	170	24	197	19	223	15	248	13	273	8	299	7	326	11	352	16	379	18	402	29	417	44	441	54	457	76	468	94
Boxgrove_3225	Boxgrove	7	204	7	177	16	150	20	123	30	98	46	76	68	59	86	41	110	28	136	20	164	16	191	15	218	11	246	5	274	7	301	7	327	10	354	18	380	26	407	30	435	33	461	39	486	48	510	61
Boxgrove_3227	Boxgrove	4	179	6	153	14	128	27	106	29	81	46	66	70	57	95	49	120	41	144	34	168	23	192	15	217	6	242	6	268	6	295	7	321	10	348	10	369	10	392	21	416	29	440	32	465	38	488	48
Boxgrove_3232	Boxgrove	4	207	4	180	10	155	22	130	35	105	53	86	77	72	102	58	125	41	150	29	174	16	201	9	227	6	254	13	280	14	306	16	334	19	359	25	383	31	409	41	433	50	460	56	487	63	513	72
Boxgrove_3238	Boxgrove	11	204	13	178	11	153	26	133	40	111	56	91	73	72	92	55	116	48	138	40	158	24	185	20	209	8	234	11	260	18	283	22	308	31	331	37	353	51	375	66	392	85	416	95	440	104	465	113
Boxgrove_3241	Boxgrove	6	201	14	176	23	152	30	126	40	102	53	79	69	61	89	43	112	37	136	25	160	16	187	12	214	8	241	8	265	14	291	16	317	14	342	22	367	30	390	39	413	51	438	59	462	69	482	85
Boxgrove_3243	Boxgrove	5	217	7	189	12	162	18	135	33	113	46	89	66	71	91	60	109	41	134	30	157	15	184	15	210	12	240	12	266	10	291	19	319	23	344	32	370	35	397	41	420	45	443	59	471	65	496	76
Boxgrove_3244	Boxgrove	5	189	7	167	9	146	16	121	22	96	39	79	58	61	78	44	101	30	122	15	147	8	173	4	199	4	225	8	252	9	277	13	302	20	328	22	354	26	378	35	403	43	428	50	451	58	475	69
Boxgrove_3247	Boxgrove	14	216	8	189	10	161	9	135	20	110	31	87	41	61	64	50	86	35	111	22	140	21	169	23	197	18	223	12	251	16	277	16	304	11	328	25	353	35	372	53	400	60	428	60	450	73	479	78
Boxgrove_3251	Boxgrove	6	190	14	166	19	141	26	116	35	92	53	71	68	50	91	39	114	27	139	20	165	14	191	12	215	9	238	9	265	9	290	7	314	11	339	18	364	23	388	32	413	39	436	50	455	66	477	80
Boxgrove_3254	Boxgrove	6	195	7	170	13	146	26	124	38	103	54	85	75	71	92	52	115	42	140	34	163	25	187	16	212	14	236	9	263	10	288	10	311	17	338	17	362	19	386	25	411	32	435	41	458	51	477	71
Boxgrove_3265	Boxgrove	8	223	10	193	10	162	18	135	32	111	51	92	63	67	87	54	109	41	132	27	153	12	179	10	207	12	236	16	263	20	290	28	317	35	343	47	369	56	392	63	419	70	447	73	473	79	497	79
Boxgrove_3268	Boxgrove	9	213	7	185	7	161	10	133	27	112	41	88	58	66	77	45	99	31	121	15	148	15	174	22	200	17	225	10	250	9	274	16	300	24	327	31	353	36	378	49	402	61	425	77	446	95	472	105
Boxgrove_3270	Boxgrove	8	203	13	178	15	151	23	127	30	103	49	84	66	64	84	47	108	37	131	26	153	19	178	10	203	11	226	15	251	23	277	26	302	27	326	34	350	44	374	52	396	65	421	73	445	82	468	92
Boxgrove_3273	Boxgrove	6	182	6	154	13	130	21	105	31	83	51	65	71	52	91	36	115	25	137	13	164	10	190	7	218	8	242	11	267	17	293	24	318	29	343	37	366	46	390	57	415	66	439	74	463	83	487	92
Boxgrove_3277	Boxgrove	7	221	8	191	11	163	23	139	35	119	46	95	64	73	86	56	102	39	128	34	153	23	176	10	205	7	232	7	259	5	284	6	310	10	337	17	364	24	388	34	414	39	443	42	466	54	492	62
Boxgrove_3279	Boxgrove	6	201	18	180	21	153	42	140	64	133	74	108	84	83	89	56	106	37	131	27	156	19	182	11	209	6	234	8	260	10	285	12	311	17	335	22	361	29	386	36	411	48	436	52	458	59	484	65
Boxgrove_3282	Boxgrove	25	203	39	181	53	159	68	138	81	115	95	94	108	71	118	48	138	34	160	21	183	12	208	9	233	11	261	12	286	18	312	25	336	34	359	46	382	57	405	69	427	83	449	96	471	110	492	124
Boxgrove_3284	Boxgrove	5	207	5	182	13	157	22	133	37	110	51	88	68	67	91	49	115	37	140	28	166	24	190	21	217	16	245	13	272	16	296	13	322	6	349	9	373	6	396	10	421	14	439	22	456	42	477	53
Boxgrove_3285	Boxgrove	14	191	5	167	13	143	29	123	41	100	51	77	68	57	89	43	112	30	136	30	159	18	184	17	208	21	233	12	257	22	281	31	307	36	334	38	360	36	386	40	409	47	427	66	449	68	474	77
Boxgrove_3297	Boxgrove	10	187	10	160	18	137	25	111	40	90	55	69	76	54	100	43	123	32	145	20	172	15	197	10	223	12	246	13	269	13	291	7	315	10	340	16	366	19	391	24	416	30	441	39	464	50	489	56
Boxgrove_3307	Boxgrove	7	207	7	178	11	152	19	127	26	104	39	81	64	71	89	63	113	52	135	39	155	22	184	22	209	29	236	28	260	21	282	9	310	6	338	11	364	17	389	26	415	32	440	43	465	52	489	62
Boxgrove_3320	Boxgrove	6	197	10	173	23	149	30	124	37	97	47	75	69	66	90	49	107	29	132	23	158	19	183	16	211	12	236	5	262	10	288	18	316	18	343	24	369	29	395	35	420	44	446	45	471	45	493	55
Boxgrove_3331	Boxgrove	4	188	9	164	11	139	18	116	32	92	48	69	70	53	94	41	117	28	142	18	168	18	194	13	219	10	245	6	272	10	297	12	322	15	347	19	372	26	398	32	424	39	447	49	472	60	495	72
BFNVI 17	La Noira Upper	13	201	7	178	12	155	28	133	44	109	63	89	85	71	108	62	129	51	151	36	174	23	197	14	221	14	243	11	266	11	289	13	312	17	335	37	358	50	379	60	401	72	424	69	447	77	470	83
BFNVI 20	La Noira Upper	14	227	14	201	15	175	11	149	16	123	25	97	50	75	73	56	93	36	117	26	143	21	169	17	195	15	221	10	247	16	273	27	299	36	325	49	350	46	376	46	402	44	425	58	450	67	475	75
BFNVI 29 (1)	La Noira Upper	14	224	22	198	32	173	46	147	62	121	80	96	99	70	120	45	144	29	170	12	195	9	221	11	247	12	272	19	298	26	323	28	349	27	375	27	400	24	426	25	452	39	477	48	503	66	528	73
BFNVI 30	La Noira Upper	15	149	20	127	25	104	41	83	54	61	73	44	91	29	113	28	135	17	157	14	179	14	202	17	224	24	246	30	269	32	287	13	309	12	331	21	354	23	376	30	398	38	421	42	443	48	465	60
BFNVI 31	La Noira Upper	27	208	49	189	71	173	93	155	114	134	130	113	146	90	158	68	172	47	194	29	215	14	237	10	259	16	282	26	304	40	326	51	348	63	371	80	393	93	415	109	437	114	460	121	482	133	504	144
BFNVI 32	La Noira Upper	28	200	38	177	46	154	54	132	71	113	83	90	103	72	125	67	148	54	169	36	185	17	208	11	230	8	253	14	276	18	299	19	321	23	344	32	366	48	389	58	408	68	425	87	448	95	471	105
BFNVI 42 (2)	La Noira Upper	8	190	16	167	28	144	46	122	69	106	89	90	104	68	115	46	132	33	156	24	178	14	201	6	224	9	247	7	271	12	293	17	316	22	339	24	362	33	386	41	409	50	432	62	455	75	473	90
BFNVIB 101	La Noira Upper	26	196	31	173	40	149	44	126	64	104	78	87	101	76	119	58	141	47	165	40	188	30	210	20	233	11	257	11	280	18	303	22	327	34	332	57	354	72	377	82	400	97	423	99	443	111	467	120
BFNVIB 103	La Noira Upper	15	185	8	162	12	140	34	118	55	97	75	76	94	55	117	33	138	17	161	8	183	11	206	17	228	20	251	20	273	25	296	28	318	30	341	38	362	48	385	59	408	71	430	80	453	86	475	96
BFNVIB 105	La Noira Upper	7	156	9	134	19	113	36	91	56	70	77	48	98	38	116	20	138	14	159	10	181	8	203	11	225	10	246	12	268	20	289	28	309	34	331	39	353	47	375	52	396	59	418	65	440	72	461	79
BFNVIB 106	La Noira Upper	11	165	5	143	21	124	42	107	59	88	80	79	101	70	115	51	135	33	158	18	180	10	201	7	223	7	245	9	268	8	290	8	312	18	333	29	355	36	378	38	400	42	422	49	444	60	466	69
BFNVIB 107	La Noira Upper	11	228	13	202	24	177	34	150	44	125	61	101	71	78	97	75	121	58	148	45	173	35	198	24	223	12	249	10	275	10	302	17	328	16	354	20	375	34	401	48	425	69	452	76	477	90	503	89
BFNVIB 109	La Noira Upper	20	200	24	177	36	155	51	133	62	111	72	88	95	75	117	60	136	42	159	39	178	26	201	16	224	13	247	22	270	27	294	34	317	45	340	51	362	62	385	68	408	74	431	84	454	99	477	109
BFNVIB 113	La Noira Upper	49	263	54	237	60	211	69	185	80	160	97	134	110	108	124	82	137	56	146	30	163	14	189	14	215	13	241	11	267	14	293	15	319	13	346	21	372	26	398	30	421	48	439	74	460	100	479	127
BFNVIB 117	La Noira Upper	16	243	22	217	28	192	40	171	62	149	86	132	112	120	134	104	156	87	182	78	208	67	233	58	253	43	275	30	293	20	319	13	345	9	367	29	373	55	373	80	389	101	410	125	434	139	459	152
BFNVIB 125	La Noira Upper	10	156	27	135	49	137	59	113	59	89	54	64	53	40	53	15	73	7	98	10	123	13	147	14	172	14	196	16	221	21	245	21	270	22	295	25	319	29	344	38	367	48	392	59	416	63	441	67
BFNVIB 133	La Noira Upper	30	230	43	204	70	195	82	169	92	142	98	116	107	90	129	71	154	49	180	24	206	8	232	9	252	26	277	40	303	39	330	26	356	22	382	34	394	60	418	76	445	96	471	108	498	111	523	113
BFNVIB 134	La Noira Upper	9	192	11	168	20	144	36	120	51	96	62	73	76	49	96	33	119	22	143	22	167	19	191	12	215	10	239	15	263	24	287	23	311	22	335	26	359	29	383	35	407	44	431	55	455	65	478	77
BFNVIB 178	La Noira Upper	13	202	17	178	27	153	31	129	38	105	45	81	54	56	59	32	83	19	107	18	132	12	156	7	180	13	205	11	229	18	253	13	277	15	302	24	326	28	350	39	374	51	399	57	423	64	447	74
BFNVIB 180	La Noira Upper	11	170	10	148	26	124	44	101	63	79	80	56	100	35	120	14	143	14	167	13	190	13	213	13	237	14	260	12	283	12	307	11	330	11	354	12	377	16	400	21	424	27	446	37	465	55	488	69
BFNVIB 21	La Noira Upper	14	208	11	183	7	158	9	135	24	110	47	91	66	66	90	61	115	50	140	42	165	31	190	23	213	22	238	24	263	20	288	12	312	7	336	18	360	33	384	41	408	53	427	72	452	75	477	78
BFNVIB 241	La Noira Upper	19	183	15	158	13	134	16	109	19	85	33	65	57	55	82	43	106	32	130	21	154	12	178	15	203	18	227	20	252	31	277	31	301	31	326	31	350	28	375	30	395	50	419	61	444	68	468	78
BFNVIB 26	La Noira Upper	15	161	22	138	32	115	47	93	68	73	90	53	113	36	134	17	157	8	175	18	182	39	204	52	226	59	249	61	272	63	295	63	317	68	338	65	361	65	384	65	407	72	429	77	452	81	475	93
BFNVIB 295	La Noira Upper	59	250	52	223	45	195	38	168	31	140	24	113	16	86	11	58	31	35	59	26	86	23	113	12	141	12	168	18	195	25	223	30	250	31	278	39	305	45	332	47	360	55	387	59	415	77	442	95
BFNVIB 306	La Noira Upper	9	155	19	132	26	108	29	85	48	68	66	52	89	36	112	21	136	21	159	17	181	11	204	4	228	7	250	5	274	7	297	5	321	9	344	15	368	20	391	30	415	40	438	45	462	56	485	66
BFNVIB 324	La Noira Upper	22	255	29	228	27	200	22	173	15	146	16	118	20	91	32	63	53	37	76	25	103	17	130	16	157	20	183	16	210	22	238	27	265	36	292	38	320	41	347	38	374	40	401	54	427	62	452	83
BFNVIB 44	La Noira Upper	39	178	50	155	54	132	64	110	67	87	76	64	98	49	121	37	143	20	166	23	189	26	212	21	235	11	257	13	280	16	303	16	326	21	349	28	371	29	394	40	417	46	440	54	462	65	484	69
BFNVIB 46	La Noira Upper	5	157	14	135	19	112	31	93	45	75	50	53	73	38	95	27	115	17	137	14	158	20	180	11	202	8	224	16	247	16	269	14	291	12	313	16	335	25	357	30	379	33	398	41	421	50	443	56
BFNVIC 19	La Noira Upper	11	162	16	140	23	118	31	96	40	74	51	54	73	44	95	37	117	31	138	20	160	18	182	21	204	7	225	14	247	25	269	35	291	43	313	52	335	66	357	70	379	75	401	81	422	92	444	98
BFNVIC 44	La Noira Upper	15	205	15	181	7	157	11	133	16	109	15	85	20	61	39	43	60	29	84	23	108	15	132	9	156	10	180	17	204	26	228	33	251	38	275	50	299	58	323	63	347	63	371	66	395	76	419	86
NHLC 3176	High Lodge	9	217	11	192	18	168	37	144	46	119	54	94	77	75	102	62	120	40	144	22	169	17	194	10	219	9	243	9	268	10	293	18	317	25	342	31	367	47	392	58	416	55	441	52	466	64	489	80
NHLC 3178	High Lodge	10	181	17	158	17	135	30	113	45	90	65	67	86	50	109	39	132	25	155	14	178	8	201	9	223	12	246	7	269	10	293	13	316	21	339	28	362	29	385	34	408	35	431	39	454	49	477	58
NHLC 3179	High Lodge	16	231	15	206	13	183	32	161	42	136	56	118	67	95	85	71	105	50	127	32	152	25	176	19	201	17	225	14	249	10	274	9	299	7	324	16	348	29	373	42	398	51	421	70	446	87	471	101
NHLC 3180	High Lodge	12	198	8	174	8	151	21	130	43	115	62	94	76	71	88	53	112	45	134	32	158	23	182	16	205	10	229	10	252	9	276	9	299	12	323	16	347	19	370	26	394	31	417	40	441	51	465	63
NHLC 3181	High Lodge	15	202	11	179	18	157	32	134	49	114	72	101	95	87	118	70	141	57	164	48	187	37	210	18	233	7	256	7	279	20	302	30	325	27	348	34	371	43	394	49	417	62	438	79	461	92	484	102
NHLC 3184	High Lodge	6	232	11	207	17	182	36	158	45	133	53	108	68	86	83	63	105	44	129	40	154	32	179	28	203	16	228	13	253	11	277	8	302	24	327	29	351	41	376	46	401	64	425	72	450	82	475	97
NHLC 3187	High Lodge	10	200	15	176	20	153	23	129	40	108	62	88	79	65	103	55	127	43	150	32	174	21	198	16	222	8	246	11	270	15	294	14	318	10	342	18	366	25	390	33	414	47	438	63	460	76	481	93
NHLC 3188	High Lodge	15	239	13	214	11	189	23	164	37	139	51	114	72	91	95	75	115	53	140	37	165	29	190	24	215	17	240	16	265	19	290	16	314	14	339	18	365	26	387	41	411	56	435	76	460	83	480	105
NHLC 3189	High Lodge	11	195	8	172	13	148	21	125	34	102	57	83	80	68	100	52	122	36	146	23	169	17	192	20	215	16	239	12	262	10	285	16	309	18	332	36	355	32	378	32	402	33	425	38	445	46	468	59
NHLC 3192	High Lodge	18	220	13	196	13	173	14	149	23	126	37	103	51	80	73	61	97	40	120	29	144	20	168	10	191	14	215	21	239	24	262	28	286	35	309	39	333	57	356	63	379	72	403	77	426	89	450	107
NHLC 3193	High Lodge	13	224	18	200	38	178	53	155	55	131	64	107	80	83	101	65	125	52	149	35	173	30	197	27	220	20	244	27	268	16	292	18	315	17	339	21	363	28	387	36	411	54	427	76	446	96	470	109
NHLC 3199	High Lodge	11	177	10	155	20	132	30	109	41	87	56	65	79	50	102	37	124	22	147	11	170	12	193	17	216	15	239	19	262	22	284	24	307	30	330	38	353	43	376	51	397	65	420	63	443	70	466	75
NHLC 3200	High Lodge	8	170	15	147	35	123	45	100	59	79	73	57	93	38	116	32	139	21	162	16	186	12	209	11	232	7	255	7	279	7	302	14	325	15	348	23	372	30	395	39	418	45	441	52	465	63	488	73
NHLC 3201	High Lodge	8	163	5	140	11	116	23	94	32	71	53	54	76	51	99	49	119	32	141	25	164	30	188	37	211	34	232	23	254	10	277	5	300	11	324	24	347	31	370	34	394	38	417	46	440	51	464	63
NHLC 3202	High Lodge	5	188	12	165	15	142	26	120	25	97	40	80	62	64	85	47	107	28	130	26	153	15	176	8	199	8	222	9	245	7	268	10	291	8	314	22	337	21	359	17	382	22	405	29	428	32	452	46
NHLC 3207	High Lodge	7	155	6	133	12	111	32	94	47	76	67	60	88	48	110	39	131	31	153	17	175	10	197	5	219	10	241	9	263	13	285	22	307	19	329	19	351	25	373	32	395	37	417	38	439	44	460	51
NHLC 3209	High Lodge	10	180	14	157	33	137	43	115	43	92	59	75	80	56	103	38	126	40	147	26	170	16	193	9	216	15	238	11	260	12	283	14	306	22	329	28	352	31	374	34	397	43	420	57	443	63	466	72
NHLC 3210	High Lodge	16	179	28	155	39	132	53	108	64	85	83	64	107	48	128	33	152	24	176	19	200	19	224	19	247	22	271	16	295	14	319	11	343	13	367	13	391	17	414	28	435	44	459	51	483	60	505	69
NHLC 3211	High Lodge	9	157	5	135	14	113	33	95	49	78	70	59	92	46	115	33	137	28	159	18	180	12	203	10	225	6	248	6	270	7	293	6	315	9	338	10	360	14	383	20	406	24	428	27	451	36	473	40
NHLC 3212	High Lodge	15	176	15	152	27	129	50	112	63	88	87	72	111	57	135	45	159	35	183	29	207	23	231	20	255	18	279	15	303	17	326	12	350	10	374	7	398	8	422	22	445	24	469	31	493	43	517	44
NHLC 3214	High Lodge	10	186	11	163	16	141	24	118	42	95	58	74	79	59	102	46	126	35	149	27	172	22	195	15	218	13	241	9	264	11	286	12	309	17	332	24	355	34	377	43	400	56	423	66	446	80	470	89
NHLC 3215	High Lodge	6	161	6	138	8	116	29	102	40	81	54	61	77	53	100	40	121	32	144	26	168	18	191	11	214	7	237	9	260	12	283	26	306	28	329	34	352	35	375	37	398	40	421	46	444	48	467	56
NHLC 3218	High Lodge	17	189	12	166	10	142	11	119	35	100	56	81	77	69	100	61	124	50	147	46	171	42	194	41	215	21	238	15	262	11	285	9	309	8	332	15	356	23	379	32	402	45	424	67	447	75	471	92
NHLC 3219	High Lodge	10	192	8	168	9	144	19	120	41	97	58	76	79	56	103	42	127	32	151	38	175	38	198	22	222	14	246	16	270	17	294	11	318	16	342	21	361	36	385	47	409	52	433	57	457	60	480	71
NHLC 3220	High Lodge	6	201	8	178	11	154	26	132	34	108	50	86	74	69	97	53	121	42	144	30	168	18	191	13	215	13	238	10	262	15	285	21	309	25	331	32	353	53	376	56	399	59	423	65	446	74	470	80
NHLC 3223	High Lodge	10	171	22	148	28	125	40	102	55	81	73	67	92	49	113	36	135	34	158	33	181	24	204	16	227	4	250	6	273	9	296	13	319	16	342	21	365	26	388	32	411	48	434	60	457	65	479	64
NHLC 3234	High Lodge	17	164	6	141	8	118	11	94	19	71	37	53	49	32	72	19	95	8	119	12	141	16	164	9	187	17	209	15	233	19	255	19	278	20	301	26	321	39	345	34	368	33	391	38	411	53	434	54
NHLC 3235	High Lodge	12	185	22	162	37	139	59	120	81	106	104	91	127	74	150	56	173	54	197	49	220	42	242	27	265	19	288	10	312	13	335	25	358	32	381	37	404	41	428	51	451	52	474	55	497	64	520	76
NHLC 3237	High Lodge	16	172	7	150	8	127	12	104	22	81	29	58	41	36	63	15	85	8	108	10	131	16	154	17	177	21	200	25	222	32	245	49	267	53	290	57	313	71	336	79	359	83	382	87	405	93	428	98
NHLC 3240	High Lodge	10	245	11	219	13	193	20	168	29	142	44	117	55	91	73	65	99	45	124	34	149	24	175	18	201	16	227	13	252	12	278	18	304	28	330	34	356	44	381	55	407	70	433	83	459	95	484	109
D.38.23.23.965	St. Pierre Lès Elbeuf	18	195	21	170	24	145	28	119	34	94	41	70	61	52	86	36	111	27	137	25	162	28	187	28	212	24	237	20	262	15	288	15	313	15	338	10	363	13	388	23	413	34	439	44	464	53	489	65
D.38.23.31098	St. Pierre Lès Elbeuf	11	217	10	192	14	167	24	143	28	118	43	94	61	71	83	49	108	38	133	29	158	15	183	13	207	7	232	10	257	15	282	19	307	25	332	32	356	43	381	49	406	59	431	67	456	75	481	85
D.38.23.31099	St. Pierre Lès Elbeuf	12	231	14	206	16	181	23	156	28	130	33	105	48	81	71	71	95	56	120	44	140	22	165	14	191	20	216	23	241	18	266	24	291	26	316	30	341	44	367	53	392	70	416	85	441	97	465	112
D.38.23.31122	St. Pierre Lès Elbeuf	15	235	13	209	11	182	10	156	10	130	16	103	19	77	24	51	51	43	77	32	104	21	130	15	156	12	183	11	209	14	235	18	262	17	288	24	313	29	340	43	365	60	391	75	418	90	444	103
D.38.23.31456	St. Pierre Lès Elbeuf	13	247	15	222	23	196	32	171	43	145	57	120	80	94	101	70	127	50	152	43	178	32	203	24	229	22	254	20	280	22	305	23	331	26	356	28	382	37	407	48	433	58	458	72	479	87	502	104
D.38.23.31457	St. Pierre Lès Elbeuf	10	215	11	190	18	165	28	140	42	114	57	93	80	75	104	54	128	43	153	34	176	27	200	20	226	14	251	14	275	14	300	12	325	12	350	13	375	16	401	20	426	32	451	47	476	60	501	60
D.38.23.7455	St. Pierre Lès Elbeuf	15	176	7	152	10	129	11	105	28	85	41	62	62	46	86	33	109	30	132	25	155	18	179	12	202	13	226	11	249	10	273	12	296	18	320	19	341	20	365	24	388	29	412	39	435	45	459	46
D.38.23.7456	St. Pierre Lès Elbeuf	16	213	20	188	27	164	40	139	58	115	79	90	101	65	124	41	145	16	169	14	194	21	219	15	243	29	268	49	292	54	317	56	341	68	366	65	391	63	414	78	439	83	463	97	488	105	513	110
D.38.23.7457	St. Pierre Lès Elbeuf	14	196	9	172	7	149	10	125	15	101	26	81	49	61	71	46	93	36	116	23	139	16	163	15	186	11	208	10	232	9	255	12	279	18	303	24	326	37	350	50	374	58	397	67	421	81	444	86
D.38.23.7458	St. Pierre Lès Elbeuf	11	196	13	172	18	150	30	126	40	103	57	79	75	56	99	40	123	29	147	19	171	15	195	14	218	12	242	25	266	38	290	43	314	48	338	55	358	70	381	74	405	84	429	89	453	98	477	108
D.38.23.7460	St. Pierre Lès Elbeuf	15	204	11	181	30	158	39	135	44	111	51	88	63	65	77	45	97	33	120	18	143	10	166	10	190	16	213	19	236	19	259	19	282	19	305	21	328	24	352	27	375	38	398	48	421	53	444	64
D.38.23.7464	St. Pierre Lès Elbeuf	24	182	38	160	40	137	52	114	74	100	94	82	109	62	114	38	135	28	158	17	181	18	205	14	229	19	252	20	276	12	300	11	323	13	347	19	370	38	393	39	417	51	441	52	464	59	487	71
D.38.23.7468	St. Pierre Lès Elbeuf	12	205	14	180	16	156	28	133	52	112	69	87	79	64	104	48	128	33	153	35	177	32	202	26	227	15	252	9	276	9	301	9	326	10	351	14	375	19	400	25	425	34	450	42	474	54	499	67
D.38.23.7470	St. Pierre Lès Elbeuf	32	202	19	178	14	154	12	129	17	105	29	80	50	59	75	48	99	34	123	28	148	18	173	14	198	16	222	11	247	14	272	18	296	23	321	27	346	34	371	40	395	48	420	54	445	70	469	83
D.38.23.7475	St. Pierre Lès Elbeuf	11	163	22	141	40	121	58	102	80	83	103	64	124	44	145	24	167	17	189	13	212	14	234	15	256	6	279	10	301	15	324	19	346	28	368	33	390	44	406	65	421	80	444	88	466	95	485	110
D.38.23.7483	St. Pierre Lès Elbeuf	10	185	11	160	11	136	12	111	19	86	39	73	62	50	87	39	109	29	134	28	159	24	183	21	208	17	233	12	257	10	282	11	307	15	332	22	356	25	381	38	395	52	419	57	444	63	469	65
D.38.23.7485	St. Pierre Lès Elbeuf	4	138	15	118	15	96	19	74	21	52	29	30	49	21	71	14	93	10	115	11	137	11	159	11	181	11	204	14	226	16	248	22	270	23	292	32	314	40	336	41	358	48	380	59	403	65	425	68
D.38.23.7487	St. Pierre Lès Elbeuf	9	190	6	166	11	141	13	117	29	94	43	70	67	54	88	41	113	29	136	18	160	15	185	14	209	11	233	17	258	15	282	16	306	23	330	30	355	36	379	47	403	65	428	73	452	85	476	92
D.38.23.7491	St. Pierre Lès Elbeuf	18	198	15	174	12	150	9	126	12	102	25	79	49	67	73	58	97	49	121	42	145	44	168	37	192	33	214	19	238	11	261	12	285	16	309	18	328	30	348	44	372	45	396	50	420	57	444	65
D.38.23.7494	St. Pierre Lès Elbeuf	12	188	20	165	38	142	62	120	85	104	108	90	131	81	154	77	177	70	201	58	224	50	247	46	270	41	293	34	317	29	340	29	363	21	386	16	409	12	432	12	455	12	478	26	491	46	503	69
D.38.23.7497	St. Pierre Lès Elbeuf	12	195	33	179	55	165	62	143	76	120	89	97	93	74	95	52	111	33	132	20	155	19	177	13	200	14	223	16	246	20	268	28	291	40	314	48	337	51	358	59	379	73	402	88	425	99	448	106
D.38.23.7499	St. Pierre Lès Elbeuf	15	207	29	183	42	159	57	137	67	113	80	89	104	73	127	55	151	41	174	30	198	23	222	16	246	13	270	11	293	23	317	36	341	51	365	59	389	66	412	76	436	90	460	100	484	108	508	118
D.38.23.7501	St. Pierre Lès Elbeuf	25	227	26	201	28	175	32	150	32	124	30	98	32	72	35	46	51	23	76	16	102	14	128	14	154	18	180	30	206	34	231	40	257	49	283	60	309	66	335	79	361	88	386	100	412	116	438	115
D.38.23.7505	St. Pierre Lès Elbeuf	25	213	35	189	50	165	69	141	87	116	105	92	120	68	144	47	168	38	192	26	216	22	240	18	265	17	289	19	305	39	326	47	349	53	373	59	397	65	412	86	422	110	442	123	466	129	490	139
D.38.23.7506	St. Pierre Lès Elbeuf	6	136	24	116	44	97	59	77	79	57	99	38	119	23	141	22	162	14	183	11	204	9	225	11	247	9	268	8	289	9	310	9	332	12	353	15	374	19	395	27	416	33	438	44	459	52	480	58
D.38.23.7507	St. Pierre Lès Elbeuf	22	218	22	193	21	169	23	144	34	120	57	100	82	76	106	55	130	42	155	47	180	42	204	35	229	22	254	14	278	28	303	40	328	61	352	74	377	82	402	84	423	98	437	110	452	131	476	139
D.38.23.7509	St. Pierre Lès Elbeuf	8	206	9	183	16	159	31	137	40	113	51	90	72	74	96	61	119	52	143	40	166	22	189	17	213	30	236	34	260	28	283	22	307	18	330	26	353	38	377	45	400	47	424	52	447	63	470	77
D.38.23.7511	St. Pierre Lès Elbeuf	8	138	4	116	10	95	22	74	37	52	56	33	79	27	97	11	119	10	141	11	164	10	186	10	209	9	231	6	254	9	276	15	299	18	321	21	344	27	366	35	388	41	411	48	433	51	456	58
D.38.23.7522	St. Pierre Lès Elbeuf	16	193	21	169	29	146	31	122	44	99	59	75	79	52	102	43	126	30	149	23	173	19	197	14	220	11	244	8	268	8	291	13	315	20	338	24	362	33	386	44	409	53	433	60	456	67	480	76
D.38.23.7534	St. Pierre Lès Elbeuf	15	165	15	142	16	119	20	97	33	75	41	53	53	30	75	19	98	8	121	14	144	18	167	18	189	15	212	18	235	23	258	32	280	38	303	47	326	55	349	66	372	73	394	79	417	92	440	98
1982.1004.1014	Swanscombe	58	194	68	169	73	144	73	118	71	93	65	68	57	43	67	22	93	16	118	11	142	11	167	13	185	30	210	40	233	56	253	75	278	89	303	93	329	91	354	93	379	96	401	105	426	106	449	121
1982.1004.1015	Swanscombe	13	195	13	171	16	147	11	123	10	99	27	78	51	71	75	61	99	50	123	43	147	32	171	24	192	10	216	13	240	25	263	38	287	50	311	58	335	64	359	74	383	90	407	100	430	102	453	112
1982.1004.1026	Swanscombe	21	214	22	189	18	165	18	140	17	116	30	92	48	69	68	57	91	42	114	27	138	16	163	18	188	28	212	37	237	39	261	47	286	57	309	70	334	83	357	95	381	105	404	119	429	127	453	131
1982.1004.1030	Swanscombe	16	220	12	196	13	172	14	148	12	124	28	100	49	76	72	53	95	30	119	17	143	14	167	15	191	16	215	19	239	31	263	37	287	43	311	44	335	47	359	62	383	76	407	79	431	85	455	104
1982.1004.1032	Swanscombe	40	176	50	153	57	131	71	110	91	92	107	71	119	48	137	27	157	10	179	5	202	9	225	17	247	16	270	27	293	31	315	36	338	47	360	58	383	66	406	75	428	91	451	103	471	111	494	123
1982.1004.1034	Swanscombe	51	191	71	169	80	146	82	122	87	98	90	75	96	51	109	33	132	28	156	23	179	13	203	14	227	17	250	25	274	40	298	49	321	58	345	72	369	91	392	99	416	107	440	115	463	119	487	122
1982.1004.1036	Swanscombe	51	209	38	184	26	159	11	133	11	110	16	85	29	62	52	38	77	24	103	14	128	12	153	16	178	23	203	30	229	36	254	44	279	54	304	74	328	91	354	92	379	96	404	106	429	115	448	130
1982.1004.1037	Swanscombe	9	209	10	185	14	161	20	137	28	113	39	89	59	65	83	46	107	33	131	22	155	14	179	9	203	10	227	14	251	22	275	26	299	33	323	37	347	49	371	66	395	76	419	93	443	102	467	116
1982.1004.1040	Swanscombe	15	183	15	160	16	136	16	113	18	90	35	76	58	60	81	53	102	37	125	31	148	23	171	27	194	23	218	17	240	13	263	21	287	35	310	43	333	50	357	56	380	60	403	74	427	83	448	82
1982.1004.1041	Swanscombe	21	217	29	192	39	167	32	141	33	119	41	94	66	81	88	57	103	32	128	13	153	11	178	10	203	12	228	11	254	20	279	16	304	20	329	40	354	59	379	83	404	93	429	105	454	126	479	139
1982.1004.1042	Swanscombe	21	189	27	166	42	143	59	120	79	98	98	80	116	57	138	37	161	22	184	12	207	9	230	10	253	12	276	19	299	23	321	31	344	43	367	52	390	61	413	64	436	76	459	91	481	102	504	114
1982.1004.1044	Swanscombe	12	217	17	192	23	168	36	143	56	119	73	97	86	73	102	48	115	23	138	11	163	10	188	14	213	19	236	32	261	48	285	56	309	62	334	66	358	80	383	95	407	101	432	112	457	118	481	127
1982.1004.1045	Swanscombe	61	233	55	208	38	188	14	173	8	149	22	125	39	100	56	75	79	59	104	48	129	42	153	38	178	37	203	33	227	28	252	17	277	12	302	16	326	26	351	34	376	46	400	54	425	58	450	60
1982.1004.1046	Swanscombe	35	196	23	171	19	147	25	123	42	101	56	78	75	56	100	48	121	27	146	23	169	13	194	9	218	16	242	29	266	24	291	12	315	23	340	38	364	49	386	74	410	91	435	107	459	115	484	124
1982.1004.1050	Swanscombe	36	270	23	244	21	217	20	191	22	165	39	138	57	112	73	85	81	59	93	33	116	20	142	15	168	23	195	29	221	37	248	42	274	51	300	55	327	64	353	72	379	93	406	104	432	109	458	120
1982.1004.1052	Swanscombe	23	201	20	177	12	152	13	128	25	103	47	84	72	71	96	60	121	48	145	40	169	32	194	24	218	20	243	15	267	12	292	15	316	18	340	29	365	42	389	49	414	59	438	73	461	86	484	98
1982.1004.1054	Swanscombe	11	222	13	197	16	173	23	148	29	123	42	100	67	86	92	74	116	63	139	47	164	38	188	27	213	23	238	25	262	30	287	27	312	20	336	20	361	24	386	26	410	19	434	29	447	54	465	76
1982.1004.1055	Swanscombe	20	246	29	221	31	195	33	170	32	145	37	119	45	94	55	69	73	46	98	36	124	29	149	27	174	14	200	17	225	25	250	37	276	44	301	57	326	61	352	66	365	90	386	107	404	127	427	141
1982.1004.1059	Swanscombe	20	166	10	143	11	120	11	97	26	74	37	51	54	32	74	18	97	12	120	14	143	13	166	19	189	20	211	12	234	16	257	25	280	34	303	42	322	59	345	69	368	79	391	85	414	91	437	106
1982.1004.1109	Swanscombe	40	222	57	200	73	179	86	156	98	134	105	111	115	88	132	66	154	46	176	27	199	14	222	21	244	26	264	42	281	61	304	62	326	67	349	74	372	82	394	91	417	97	439	112	461	128	484	139
1982.1004.1115	Swanscombe	17	216	13	191	22	167	30	142	26	117	30	93	34	68	56	49	76	31	101	25	125	32	150	22	175	16	199	16	224	13	248	11	273	20	297	33	321	41	346	43	371	48	395	49	420	49	444	55
1982.1004.1127	Swanscombe	10	191	13	167	20	142	31	119	34	94	42	70	58	46	82	34	107	23	131	11	155	11	180	22	204	30	229	36	253	43	276	53	300	51	324	50	349	46	373	49	398	63	422	73	447	85	471	93
1982.1004.1130	Swanscombe	29	161	19	138	15	115	12	94	22	71	41	48	63	30	86	20	109	15	132	15	154	21	177	21	200	22	223	22	246	23	269	33	292	44	315	54	338	62	361	65	384	71	407	78	430	83	453	88
1982.1004.1133	Swanscombe	24	188	15	165	10	142	14	119	29	99	48	81	61	58	80	37	101	19	124	11	147	12	170	21	193	29	216	36	239	32	261	28	281	26	303	33	326	33	349	39	372	52	395	63	418	75	437	91
1982.1004.1134	Swanscombe	21	242	30	217	41	192	51	166	62	141	70	116	82	91	95	65	112	40	126	15	150	14	175	18	201	26	226	31	251	40	276	51	302	63	327	75	352	86	377	97	402	108	428	119	453	132	471	147
1982.1004.1151	Swanscombe	8	168	8	144	10	120	16	96	25	73	39	51	58	30	81	14	104	6	128	11	152	16	175	15	198	18	222	27	246	38	270	47	294	62	317	69	341	76	363	91	387	94	411	96	435	104	458	113
1982.1004.1172	Swanscombe	11	160	8	137	18	114	34	93	49	73	68	51	91	38	110	17	133	11	156	9	179	12	202	17	224	26	247	35	270	40	293	44	315	45	332	60	351	78	373	85	396	80	418	72	441	72	464	78
1982.1004.1202	Swanscombe	14	182	9	158	6	134	7	110	10	86	19	66	35	45	57	28	79	13	103	8	128	9	152	6	176	12	199	23	222	33	246	43	270	51	294	56	318	65	342	73	365	87	389	88	412	97	436	101
1982.1004.1205	Swanscombe	9	166	11	143	10	119	20	98	33	75	54	59	77	48	101	34	123	14	146	8	170	8	193	9	216	12	240	20	263	28	287	33	310	39	333	44	357	49	380	57	403	61	427	64	450	70	474	73
1982.1004.1206	Swanscombe	13	164	9	142	13	120	29	98	47	81	65	64	79	44	100	36	122	32	144	23	166	23	188	19	210	16	232	12	254	10	275	18	297	23	319	24	340	28	362	35	383	46	405	51	427	60	449	74
Bowmans_Lodge_703	Bowman's Lodge	12	185	9	158	9	133	7	108	23	92	40	72	52	50	70	31	90	17	116	21	139	31	165	35	191	31	218	30	245	27	269	21	294	19	318	12	342	12	367	17	391	26	413	37	439	43	461	54
Bowmans_Lodge_704	Bowman's Lodge	18	263	28	237	36	209	36	175	33	144	27	115	38	90	59	72	86	63	111	51	134	36	162	27	187	15	220	15	253	15	283	15	314	18	343	24	365	40	386	59	415	66	434	80	454	99	471	120
Bowmans_Lodge_705	Bowman's Lodge	7	219	17	194	19	167	23	139	35	115	46	91	67	72	92	62	110	43	132	29	155	19	181	12	207	12	232	14	258	21	287	23	313	31	339	39	362	54	386	64	406	81	432	89	452	107	473	120
Bowmans_Lodge_706	Bowman's Lodge	10	200	10	173	18	148	28	125	37	99	51	77	69	59	90	43	114	33	136	20	163	14	189	15	215	10	240	10	263	20	288	27	314	33	335	51	358	59	378	72	402	82	427	86	452	94	479	100
Bowmans_Lodge_707	Bowman's Lodge	11	204	9	179	11	153	24	130	33	108	45	85	64	68	85	52	103	35	126	24	153	19	179	13	207	11	234	17	259	16	278	33	302	39	322	56	345	68	368	80	392	85	414	98	440	102	461	116
Bowmans_Lodge_708	Bowman's Lodge	14	230	14	200	21	172	24	146	29	117	40	98	61	81	81	64	98	48	124	38	141	33	161	26	184	12	212	12	239	14	266	21	289	35	304	42	332	40	356	53	380	67	406	76	427	93	447	111
Bowmans_Lodge_709	Bowman's Lodge	12	259	12	230	19	201	25	171	35	143	48	116	66	94	82	71	105	56	127	37	155	31	181	23	210	14	239	15	267	17	297	17	326	17	344	38	369	52	396	64	425	71	450	78	477	91	495	114
Bowmans_Lodge_710	Bowman's Lodge	16	228	20	202	29	176	34	147	41	120	55	97	70	75	89	54	112	38	133	19	160	14	190	13	221	14	248	11	275	14	301	22	327	34	351	47	378	50	405	56	429	70	452	86	477	97	496	114
Bowmans_Lodge_711	Bowman's Lodge	11	244	13	214	21	187	32	162	41	135	53	110	73	91	89	68	107	49	131	36	154	21	181	17	210	15	235	11	266	11	293	19	321	25	347	34	370	49	395	59	419	70	443	83	464	99	486	114
Bowmans_Lodge_712	Bowman's Lodge	9	201	9	176	12	148	22	123	34	99	40	75	59	56	77	36	103	31	127	19	153	27	177	19	202	19	227	18	254	15	277	10	303	17	331	20	357	26	383	33	408	44	431	58	456	68	475	84
Bowmans_Lodge_713	Bowman's Lodge	7	176	5	150	18	131	28	108	43	87	61	70	83	58	105	47	128	42	150	30	173	21	198	16	223	16	247	12	273	10	297	9	322	15	346	22	370	28	394	35	418	41	439	52	463	60	486	68
Bowmans_Lodge_714	Bowman's Lodge	9	215	12	189	21	164	31	140	46	119	63	100	79	78	95	58	117	44	138	34	161	20	186	12	213	12	234	14	260	20	280	19	301	22	325	28	349	40	374	47	398	57	417	74	443	82	465	95
Bowmans_Lodge_715	Bowman's Lodge	5	184	9	161	8	139	27	122	45	103	68	93	91	82	115	75	139	67	162	56	183	43	208	36	233	32	257	23	280	14	304	7	329	14	352	23	376	27	398	34	421	39	444	50	462	65	486	75
Bowmans_Lodge_716	Bowman's Lodge	13	225	7	197	8	166	15	140	35	118	53	100	49	73	47	48	64	27	85	8	110	19	137	23	163	27	191	28	217	34	233	55	247	79	272	86	298	73	324	69	352	71	380	81	406	88	433	89
Bowmans_Lodge_717	Bowman's Lodge	5	172	6	149	13	126	22	104	38	85	54	66	73	52	94	43	118	36	140	28	164	22	187	16	211	12	235	8	260	12	284	14	308	20	329	30	354	33	377	34	401	39	423	48	447	53	468	59
Bowmans_Lodge_718	Bowman's Lodge	7	169	5	145	8	123	13	102	23	79	44	66	64	50	84	36	108	28	131	21	155	14	180	10	204	9	229	9	256	10	279	16	305	18	328	29	352	30	376	36	400	43	425	48	446	59	470	67
Bowmans_Lodge_720	Bowman's Lodge	5	234	9	206	14	179	25	156	37	131	51	108	60	81	76	58	99	42	124	30	151	21	178	18	202	9	232	12	257	18	282	25	307	37	337	39	362	45	387	58	412	69	437	80	463	84	484	101
Bowmans_Lodge_721	Bowman's Lodge	13	259	20	230	20	200	23	169	28	139	46	119	56	92	71	70	91	51	115	36	140	24	165	13	196	13	223	15	252	18	279	19	306	30	335	36	361	46	383	61	407	76	433	86	457	100	479	117
Bowmans_Lodge_722	Bowman's Lodge	9	175	6	151	16	127	31	107	51	92	69	76	92	65	112	49	129	31	149	16	174	11	199	9	223	6	247	7	271	5	295	11	319	20	340	31	363	38	387	45	410	53	436	58	456	69	480	77
Bowmans_Lodge_723	Bowman's Lodge	9	189	7	164	13	142	25	119	39	98	56	79	74	60	93	43	116	33	138	19	162	11	187	7	212	9	238	14	260	23	285	31	311	36	336	40	362	44	387	43	409	51	433	47	449	64	467	80
Bowmans_Lodge_724	Bowman's Lodge	8	274	17	245	31	220	27	188	29	157	40	130	52	103	77	88	97	67	124	58	151	44	176	27	201	10	233	13	261	17	288	27	316	35	343	40	369	56	392	73	415	90	436	110	459	129	474	150
Bowmans_Lodge_725	Bowman's Lodge	37	329	30	296	20	264	7	237	15	204	31	176	36	146	60	128	94	122	117	103	143	84	166	64	195	50	225	44	250	25	278	9	306	24	331	42	357	61	383	78	402	103	433	113	462	126	480	151
Bowmans_Lodge_726	Bowman's Lodge	6	222	6	194	15	169	29	146	45	124	62	103	82	87	102	67	124	51	149	40	170	29	193	19	219	14	244	10	270	11	287	28	308	44	335	43	358	30	385	36	409	49	426	68	443	88	465	103
Bowmans_Lodge_727	Bowman's Lodge	10	204	18	178	20	149	22	122	34	98	47	75	69	60	90	44	111	26	137	18	164	14	188	6	215	8	244	6	263	24	289	28	315	28	344	28	370	36	390	44	413	53	439	61	463	73	481	93
Bowmans_Lodge_728	Bowman's Lodge	15	210	26	187	43	164	61	141	70	115	70	87	78	61	98	40	121	25	148	16	176	11	203	5	230	7	259	9	288	12	316	9	340	18	367	20	394	27	421	34	448	37	476	43	505	45	533	46
Bowmans_Lodge_729	Bowman's Lodge	14	227	10	198	4	170	19	148	33	124	45	102	53	75	78	64	104	54	130	44	161	43	186	30	212	23	240	17	269	12	299	10	327	6	351	19	375	33	402	37	430	44	455	52	478	66	501	81
Bowmans_Lodge_730	Bowman's Lodge	7	261	7	228	15	199	24	173	35	147	51	123	71	101	91	83	115	68	140	54	168	44	194	32	222	27	252	20	282	15	315	15	342	12	366	14	395	15	421	17	452	17	471	37	489	57	503	82
Bowmans_Lodge_731	Bowman's Lodge	6	239	9	209	13	180	23	155	38	131	51	106	65	82	86	64	111	52	134	37	158	28	186	26	210	15	238	9	268	6	295	11	322	17	349	21	380	22	409	22	436	29	457	46	478	66	502	81
1898.43	Elveden	8	219	17	193	21	167	31	141	45	116	59	90	84	69	108	50	134	35	160	23	187	19	213	13	239	14	265	12	291	12	317	14	343	18	369	26	395	27	421	37	443	53	451	79	467	105	490	119
1898.45	Elveden	11	237	14	213	14	188	20	165	31	142	43	117	55	95	75	71	98	54	120	37	143	23	167	15	191	9	216	10	240	13	265	17	289	22	313	43	337	56	361	65	385	78	410	89	434	93	459	109
1898.46	Elveden	7	174	5	151	17	129	30	106	44	83	61	62	83	44	106	36	129	25	152	16	175	9	198	9	221	6	244	6	267	15	290	19	313	20	336	26	359	41	382	50	405	59	428	67	451	75	474	82
1900.32	Elveden	29	206	43	182	57	158	66	135	77	111	87	87	109	69	131	53	155	48	179	37	202	18	225	13	249	14	273	12	297	9	320	14	344	22	368	31	392	43	415	49	439	57	463	68	487	78	510	92
1902.46	Elveden	8	165	23	143	28	120	48	98	60	79	81	62	101	43	121	25	144	16	167	16	190	12	213	13	235	14	258	19	281	18	304	17	327	8	350	8	373	10	395	11	418	15	441	22	464	28	487	33
1902.47	Elveden	5	159	4	140	15	117	30	95	50	80	64	59	87	54	110	48	133	42	156	39	179	33	202	24	225	16	248	9	271	8	293	9	316	8	339	14	362	18	385	21	407	28	430	32	453	38	476	47
1902.48	Elveden	4	171	10	148	20	125	23	102	32	79	50	57	63	34	84	19	108	14	131	14	154	17	178	15	201	10	224	11	247	7	270	10	293	16	316	20	340	21	363	32	386	42	410	51	433	61	456	73
1902.49	Elveden	9	215	10	190	21	164	33	140	46	118	69	98	93	83	118	67	144	52	169	38	195	30	220	15	245	11	271	8	296	10	321	15	347	19	372	23	397	29	423	34	448	42	472	52	498	66	522	77
1902.5	Elveden	8	149	14	127	29	106	46	85	68	69	90	54	110	43	132	34	154	24	176	19	198	15	220	12	242	12	264	13	286	13	308	12	330	12	352	13	374	17	396	24	418	28	440	33	462	41	483	51
1903.29	Elveden	12	181	5	158	17	134	37	113	54	90	76	71	88	47	110	41	134	39	157	34	181	28	204	18	227	11	251	9	274	14	298	23	321	43	345	57	368	73	392	78	415	83	439	80	462	74	486	69
1904.1	Elveden	11	176	11	153	11	131	26	108	42	86	60	67	82	54	105	39	126	28	149	22	172	12	194	7	217	8	239	8	262	12	284	15	307	15	330	20	352	22	375	27	397	32	420	38	442	45	465	57
1904.24	Elveden	10	229	10	204	19	179	24	154	30	129	42	104	55	79	78	63	102	50	126	35	147	22	172	12	197	12	222	12	247	12	272	16	297	15	322	23	347	31	372	39	397	51	422	61	447	74	472	89
1904.24	Elveden	7	138	7	115	18	93	32	71	54	55	78	41	100	27	123	20	147	14	170	12	192	11	215	7	238	8	262	15	285	8	308	11	332	20	355	22	378	28	402	40	425	47	448	51	472	59	495	68
1904.24	Elveden	9	201	11	176	13	150	18	125	30	99	40	74	59	51	85	32	109	13	135	9	160	11	185	14	211	15	236	20	262	29	287	39	311	59	336	60	361	69	387	77	412	86	438	95	463	107	488	118
1904.25	Elveden	11	186	14	163	22	140	36	118	52	96	71	73	93	57	116	51	139	43	162	27	184	18	207	18	230	20	253	25	276	30	300	36	323	47	346	52	369	59	392	70	415	80	438	90	461	98	484	111
1916.82.45	Elveden	13	238	14	212	16	186	16	160	21	134	34	109	55	88	78	68	102	56	128	47	154	38	179	27	205	25	231	21	257	18	283	14	309	14	335	18	362	21	388	25	412	42	438	48	464	55	490	70
1924.1	Elveden	10	162	12	140	26	117	38	97	58	80	80	66	103	54	124	42	147	33	169	24	191	19	214	19	236	20	259	17	281	11	304	10	326	9	348	9	371	14	393	16	416	19	438	34	461	55	483	66
1971.72	Elveden	33	258	11	235	11	209	9	183	20	157	26	130	36	104	51	78	73	59	98	41	124	36	150	37	176	36	202	35	228	29	255	17	281	11	307	13	333	19	359	21	383	36	409	55	435	67	461	70
Z15133.1	Elveden	35	209	27	186	16	163	11	140	7	117	8	94	14	71	26	48	49	27	72	18	95	12	118	10	141	13	164	14	187	14	211	12	234	16	257	21	280	23	303	23	326	31	349	43	372	51	395	64
Z15133.2	Elveden	14	180	8	156	7	133	8	109	22	87	46	78	68	60	92	45	115	40	139	39	162	32	184	19	207	10	231	16	253	22	277	29	300	27	323	49	346	60	370	72	393	82	417	95	440	99	464	92
Z15133.3	Elveden	11	183	10	160	16	136	25	113	47	99	66	87	90	81	106	58	124	44	147	28	170	23	194	7	217	9	241	10	264	10	286	14	309	36	332	40	356	47	379	54	395	77	419	85	442	92	466	100
Z15133.4	Elveden	19	239	12	216	21	191	26	166	33	142	52	118	68	94	86	71	107	55	132	40	157	30	182	20	206	20	231	21	256	17	281	15	306	27	331	36	356	37	380	39	405	47	430	58	445	78	470	89
Z15133.5 A	Elveden	33	215	43	191	52	167	63	143	74	119	88	98	113	89	137	81	161	73	185	63	209	52	233	40	257	23	281	12	305	15	328	26	352	39	376	43	401	52	425	60	449	70	472	83	496	99	519	111
Z15133.5 B	Elveden	16	179	8	157	12	135	17	112	32	93	46	72	68	64	90	54	112	41	135	29	157	20	179	15	201	11	220	10	242	19	265	23	287	26	309	29	331	37	353	40	375	48	398	58	420	67	442	67
Z15133.5 C	Elveden	12	198	20	175	36	154	49	133	61	110	79	88	102	71	124	58	147	51	169	48	192	40	215	28	238	20	261	20	284	19	306	18	329	24	352	28	375	36	398	41	421	54	443	58	466	65	489	74
Z15134.1	Elveden	6	166	11	145	21	124	34	106	48	85	68	69	88	53	110	45	132	39	154	31	176	24	198	17	220	14	242	13	264	13	286	13	308	13	330	13	352	19	374	27	396	33	418	39	440	48	462	60
Z15134.2	Elveden	9	176	15	154	22	131	29	108	50	90	74	80	97	67	121	53	145	47	157	23	177	9	201	8	225	6	248	13	272	16	296	21	320	25	343	38	367	49	391	57	415	66	438	71	462	78	484	91
Z15134.3	Elveden	26	161	47	149	63	127	82	111	102	97	124	79	146	64	168	53	188	39	210	30	233	23	255	17	277	19	300	19	320	15	340	7	362	12	385	20	407	23	429	24	451	26	474	31	496	41	518	52
Z15134.NoNum	Elveden	6	218	8	192	15	168	28	142	43	118	57	93	70	69	90	47	115	31	140	22	166	12	191	8	217	10	242	11	268	11	294	15	319	24	345	29	370	35	396	45	422	58	447	68	471	82	496	95
Z29348	Elveden	6	179	10	157	13	134	20	112	37	92	55	74	76	57	98	48	121	42	143	33	166	30	188	28	210	23	233	15	255	12	277	9	300	13	322	15	344	18	366	28	387	31	409	38	432	47	454	60
1923.1074 B.10	Saint-Acheul	8	133	27	115	47	99	68	92	89	74	109	60	130	56	151	53	172	41	193	34	215	18	236	16	257	16	278	15	299	10	320	10	341	14	363	18	384	26	405	35	426	50	447	52	468	54	490	57
1923.1074 B.1	Saint-Acheul	14	219	22	193	26	168	32	142	42	116	47	91	56	65	73	40	96	35	122	30	147	20	173	15	199	10	224	13	250	17	275	25	301	38	327	45	352	50	378	49	404	65	429	74	455	78	480	87
1923.1074 B.3	Saint-Acheul	11	160	10	138	15	116	24	95	32	72	47	54	70	43	92	37	115	35	137	35	160	35	182	31	204	20	227	12	249	10	272	10	294	14	317	23	338	32	361	37	383	45	405	57	427	65	450	68
1923.1074 B.4	Saint-Acheul	10	128	24	109	43	95	59	77	80	64	101	64	122	55	144	41	162	24	183	16	204	18	226	17	247	12	268	15	289	19	311	15	332	19	353	22	374	29	396	34	417	40	438	46	459	49	480	52
1923.1074 B.5	Saint-Acheul	20	148	7	126	13	104	20	83	36	62	58	47	78	33	100	26	122	18	143	18	165	13	187	12	209	10	231	12	253	15	274	19	296	22	318	20	340	25	362	29	384	32	405	39	427	43	449	46
1923.1074 B.6	Saint-Acheul	13	185	15	162	19	139	23	115	26	92	32	69	55	50	78	34	100	15	123	15	146	18	169	22	192	30	216	37	239	41	262	49	285	61	308	72	332	84	355	94	378	98	401	101	424	102	448	103
1923.1074 B.7	Saint-Acheul	7	186	7	163	14	140	16	117	25	94	43	73	62	51	84	40	107	29	130	21	154	12	177	10	200	9	223	14	246	18	269	16	292	30	315	35	338	39	361	43	384	50	407	62	428	76	451	77
1923.1074 B.8	Saint-Acheul	15	153	22	130	23	108	31	85	39	63	62	49	81	31	103	17	124	13	147	14	169	11	192	10	213	24	236	32	258	40	281	41	301	38	324	42	346	54	369	57	391	68	414	77	436	85	459	99
1923.1074 E.2	Saint-Acheul	16	166	11	143	7	120	10	96	14	73	36	54	56	35	80	23	103	12	126	10	149	13	173	15	196	17	219	18	242	26	266	40	289	48	309	67	325	81	343	88	366	89	389	90	412	92	435	97
1925.18 C.1	Saint-Acheul	13	161	19	138	29	115	32	93	46	70	69	58	92	46	115	34	138	23	160	13	183	10	206	8	229	10	252	16	274	22	297	30	318	44	341	43	364	40	386	36	409	40	432	49	455	61	478	79
1925.18 C.2	Saint-Acheul	11	199	10	175	11	151	14	127	31	109	44	88	55	65	79	53	101	40	124	27	147	15	171	16	195	20	219	17	243	14	266	12	290	13	313	14	337	14	361	21	385	27	409	36	433	45	456	60
1925.18 C.3	Saint-Acheul	44	193	24	174	14	149	12	125	11	100	22	77	47	59	70	46	91	35	115	30	139	21	164	27	188	36	213	21	237	11	262	8	286	9	310	11	335	15	359	20	384	33	408	46	433	65	457	77
1925.18 C.4	Saint-Acheul	14	196	15	172	34	149	43	125	62	102	75	78	96	64	120	49	144	40	168	32	190	20	214	13	238	13	261	18	285	31	309	39	333	41	356	38	380	41	404	51	428	57	451	63	475	66	499	72
1925.18 C.5	Saint-Acheul	29	179	21	155	12	131	11	107	34	90	46	67	58	48	82	46	105	36	127	22	150	16	173	5	197	10	219	13	243	12	267	21	291	25	315	37	337	49	361	51	385	54	409	57	433	62	456	77
1958.298.1	Saint-Acheul	14	198	13	175	19	152	25	129	30	105	39	82	61	64	82	48	104	38	126	26	149	21	172	16	196	16	219	18	242	19	265	23	288	26	311	25	334	28	358	34	381	46	404	57	427	66	450	78
1958.298.3	Saint-Acheul	6	159	9	135	13	112	17	88	27	68	39	47	45	26	68	19	91	18	115	14	138	9	162	8	185	8	209	10	232	18	256	27	279	34	303	42	326	49	348	68	369	83	392	87	416	96	439	102
1958.298.4	Saint-Acheul	13	168	11	145	10	122	9	99	16	76	39	62	62	55	81	35	103	22	126	12	149	7	172	10	195	11	218	19	241	23	264	31	287	37	310	41	333	53	356	57	379	59	402	60	425	67	449	74
1958.298.5	Saint-Acheul	14	195	18	170	25	146	23	121	25	96	24	72	42	49	66	41	91	30	116	19	140	10	165	8	190	14	214	12	239	16	263	20	288	25	313	30	337	31	362	36	387	55	411	68	436	70	460	78
1958.298.7	Saint-Acheul	21	154	28	130	37	107	45	83	49	60	62	37	84	24	108	15	131	12	155	9	178	9	202	8	225	7	249	7	272	7	296	13	319	14	343	13	366	9	390	17	413	21	437	26	460	43	484	53
1958.298.9	Saint-Acheul	5	122	6	99	8	77	19	55	38	38	61	28	84	16	106	18	129	18	151	17	174	17	197	16	219	12	242	7	264	9	287	12	309	15	332	21	355	23	377	23	400	24	422	26	445	35	468	37
TEMP.00816	Saint-Acheul	29	170	27	146	19	121	14	97	25	76	42	54	65	33	87	13	111	7	135	16	159	15	183	15	207	17	232	28	256	28	280	40	305	42	329	51	353	59	377	61	402	60	425	73	448	87	473	88
TEMP.00818	Saint-Acheul	17	201	16	177	12	152	13	130	25	106	44	83	59	58	72	36	92	19	116	13	141	10	165	10	190	11	213	24	238	17	262	13	287	13	311	20	336	26	360	36	384	51	409	65	432	79	457	92
Z25814.10	Saint-Acheul	7	229	24	205	40	179	40	157	24	131	21	106	41	82	64	67	90	67	114	54	137	34	163	21	188	13	214	10	239	9	265	11	290	14	315	26	341	40	366	53	392	62	417	73	443	83	468	92
Z25814.11	Saint-Acheul	11	205	13	181	16	157	26	133	34	109	48	87	69	68	86	47	110	33	134	24	158	15	182	10	206	11	230	11	254	15	277	13	301	19	325	29	349	37	373	46	397	53	421	64	445	85	469	96
Z25814.14	Saint-Acheul	11	193	12	170	16	148	25	127	43	105	64	84	86	73	109	61	131	44	154	30	175	22	198	13	221	9	243	12	266	16	289	19	312	20	334	21	357	27	380	44	403	50	425	61	448	76	471	80
Z25814.1	Saint-Acheul	13	217	16	193	23	169	37	146	53	125	73	103	82	79	97	61	121	44	145	30	169	24	193	18	217	15	240	11	264	9	288	13	312	14	336	16	360	20	384	26	408	37	432	47	454	62	473	74
Z25814.2	Saint-Acheul	11	205	10	182	21	158	35	135	49	114	69	95	92	74	112	56	136	41	159	27	183	17	206	13	230	10	253	11	277	12	300	10	324	19	347	23	371	28	394	31	418	37	441	46	465	62	487	80
Z25814.3	Saint-Acheul	10	163	4	140	13	117	21	95	34	74	54	54	77	41	100	25	123	18	145	14	168	9	191	7	214	8	237	10	260	13	282	18	305	26	328	32	351	35	374	38	397	42	419	48	442	52	465	61
Z25814.6	Saint-Acheul	18	239	14	215	18	191	12	168	24	144	40	121	49	97	66	75	83	54	106	41	130	34	154	33	177	21	201	15	225	14	249	13	272	14	296	22	320	25	344	30	368	39	391	47	415	58	436	77
Z25814.9	Saint-Acheul	12	177	8	154	7	130	11	107	24	84	36	61	51	40	73	22	97	16	120	13	143	10	166	12	189	12	213	13	236	16	260	19	283	25	306	30	330	37	353	45	377	58	400	67	424	76	447	86
Broom_746	Broom Pits	5	192	10	166	16	141	24	117	32	91	44	67	61	46	84	32	106	23	132	14	157	10	183	8	211	5	233	14	259	12	285	20	312	25	338	31	363	36	387	48	415	54	441	61	463	72	484	87
Broom_747	Broom Pits	9	194	4	169	7	144	13	121	23	96	34	73	52	53	74	41	97	32	118	16	144	15	169	19	194	13	220	7	247	7	274	11	298	19	324	25	349	32	375	38	399	48	418	68	438	80	462	84
Broom_752	Broom Pits	4	212	7	183	18	158	29	133	44	112	64	92	69	65	88	45	114	40	138	27	161	13	187	5	217	5	245	9	272	16	298	23	328	22	357	20	384	14	414	13	438	26	462	41	483	54	503	66
Broom_771	Broom Pits	15	272	10	241	12	208	17	182	25	153	36	127	47	102	62	77	80	56	104	40	132	29	161	22	187	12	214	7	247	5	276	12	305	17	333	27	359	40	389	47	414	55	444	62	467	79	487	100
Broom_772	Broom Pits	10	194	17	170	20	142	25	119	30	96	40	73	60	59	77	42	102	32	130	28	155	20	181	12	210	13	239	13	267	13	293	10	319	13	347	15	373	17	398	24	423	35	446	49	473	54	494	66
Broom_778	Broom Pits	9	203	10	174	7	146	5	117	14	91	35	73	56	56	74	36	95	21	121	21	148	18	170	11	198	7	228	5	253	6	278	11	303	18	328	27	350	39	372	56	395	68	419	68	445	79	471	88
Broom_802	Broom Pits	10	208	9	180	21	157	29	131	38	108	45	83	61	63	79	47	103	35	126	23	154	18	180	18	204	12	231	10	258	11	279	23	305	29	326	44	350	57	376	65	402	74	424	87	448	98	476	102
Broom_828	Broom Pits	12	182	26	160	37	138	49	115	60	93	75	73	94	55	111	41	129	23	150	11	176	15	204	16	230	18	255	25	279	33	301	44	324	55	346	67	369	76	390	91	413	100	438	107	457	120	478	133
Broom_835	Broom Pits	10	208	12	180	10	151	14	126	22	99	38	78	55	58	74	36	95	19	121	9	146	8	171	9	197	14	224	19	251	16	278	17	302	23	330	27	354	39	377	55	400	69	423	87	445	101	469	111
Broom_872	Broom Pits	6	203	11	176	11	149	20	126	28	101	42	80	55	63	79	52	101	37	127	30	149	17	175	15	201	17	227	13	252	13	275	16	301	24	326	32	351	41	378	46	403	54	429	60	451	67	474	80
Broom_879	Broom Pits	11	226	12	198	16	172	27	148	36	122	45	96	56	71	76	52	97	33	120	21	148	16	174	12	199	8	226	10	253	12	281	17	307	19	334	25	361	31	387	29	413	39	434	57	453	76	479	85
Broom_882	Broom Pits	4	234	8	206	14	179	17	153	26	127	39	105	52	81	72	63	92	54	114	48	130	26	155	16	181	8	209	8	236	14	259	13	285	22	311	30	336	40	360	52	384	65	407	79	430	93	452	109
Broom_889	Broom Pits	13	177	8	152	20	130	29	107	43	88	62	73	83	60	105	49	128	41	150	30	174	21	199	17	224	17	251	15	276	11	300	13	324	15	350	19	373	23	400	24	422	34	446	38	469	47	490	59
Broom_894	Broom Pits	9	194	9	167	17	144	22	119	41	101	55	80	77	64	96	48	121	38	146	30	169	19	193	13	221	11	247	7	274	6	303	7	324	13	350	15	377	18	400	20	422	32	444	44	465	60	487	68
Broom_901	Broom Pits	17	234	10	208	8	185	22	161	35	138	52	117	74	103	85	80	105	63	122	43	138	22	158	8	183	13	210	17	230	29	250	38	273	46	293	65	314	74	337	81	360	92	383	104	405	118	421	134
Broom_904	Broom Pits	7	189	9	162	22	139	33	116	43	92	58	71	67	46	82	25	105	13	128	7	153	15	177	19	201	28	225	39	250	41	276	48	301	45	327	52	346	67	368	80	393	87	420	91	444	100	467	111
Broom_913	Broom Pits	17	200	11	176	8	150	6	122	8	96	22	77	46	66	65	50	85	34	105	19	129	10	156	8	182	10	208	8	234	8	263	8	291	10	315	17	341	23	362	36	381	54	404	64	426	71	450	74
Broom_919	Broom Pits	20	156	15	133	8	108	8	85	11	58	27	49	46	34	67	22	89	21	115	21	140	20	162	13	189	12	211	15	237	13	260	16	283	23	310	25	330	18	353	16	373	33	395	39	421	39	443	50
Broom_921	Broom Pits	8	188	13	163	17	138	20	110	20	85	28	62	42	40	65	26	88	17	112	6	140	9	169	9	197	6	224	11	246	23	271	28	297	35	323	42	348	33	373	36	397	47	423	55	445	70	468	82
Broom_922	Broom Pits	37	168	40	141	44	116	52	91	62	68	76	45	86	21	107	10	133	10	155	19	180	27	204	32	227	42	252	49	274	60	300	66	324	76	350	81	374	90	398	99	424	105	449	105	474	112	501	116
Broom_923	Broom Pits	35	197	25	174	17	150	10	127	10	101	21	78	39	63	61	48	86	39	110	33	135	26	161	20	187	16	212	15	239	13	265	18	288	18	315	21	338	31	365	28	388	33	411	41	434	52	459	59
Broom_926	Broom Pits	7	204	7	179	7	150	10	122	28	102	53	94	78	85	102	72	124	58	149	49	174	38	199	28	223	18	249	15	275	7	300	10	325	16	352	20	379	25	403	33	428	28	449	43	471	53	495	52
Broom_939	Broom Pits	8	220	10	195	12	169	27	149	35	126	42	100	52	75	68	54	92	44	116	33	141	23	167	12	197	13	227	13	256	17	280	17	307	23	335	29	360	39	388	44	412	55	429	73	454	79	472	100
Broom_949	Broom Pits	30	232	23	207	14	181	9	156	23	134	41	113	52	91	61	65	82	49	107	39	130	27	156	18	181	14	206	15	235	20	260	30	283	42	306	57	331	66	354	79	382	86	405	100	433	95	457	95
Broom_954	Broom Pits	9	225	9	198	12	168	19	141	28	115	42	92	59	71	83	59	109	49	130	31	153	17	178	21	208	24	231	22	256	12	286	9	313	11	341	17	368	24	392	38	416	50	441	61	466	73	489	87
Broom_955	Broom Pits	9	238	21	213	28	184	27	157	38	131	54	107	69	83	88	64	104	41	129	27	156	18	181	9	206	17	235	16	261	13	288	22	317	27	345	24	368	39	395	51	423	58	450	67	475	80	493	98
Broom_957	Broom Pits	7	241	7	213	10	187	20	160	32	136	49	115	66	94	85	73	110	60	133	46	157	34	185	27	213	24	240	15	266	15	291	27	319	34	345	44	371	54	395	68	421	78	445	91	463	110	486	124
Broom_971	Broom Pits	11	225	15	198	11	171	19	144	32	120	37	97	49	72	70	56	87	36	110	21	138	15	168	12	197	13	224	19	255	19	283	21	309	25	334	33	359	45	383	54	410	61	435	69	459	83	481	97
Broom_976	Broom Pits	29	158	33	132	27	107	26	83	36	64	50	43	70	28	90	12	114	5	140	7	164	9	190	12	214	17	238	24	262	30	288	33	312	40	331	44	357	47	380	54	402	65	428	69	450	76	473	85
Broom_981	Broom Pits	13	242	10	213	6	186	13	162	15	131	24	104	42	82	61	60	85	47	109	32	139	30	166	25	193	23	222	17	253	15	282	13	310	21	333	38	359	49	381	67	403	83	427	97	457	100	484	110
Cuxton_350	Cuxton	21	170	23	145	21	119	31	99	46	81	63	64	77	42	94	30	120	29	143	19	166	10	191	17	216	23	242	29	266	37	287	50	310	58	337	60	362	67	386	67	415	66	437	71	464	75	486	83
Cuxton_351	Cuxton	17	157	10	133	7	110	3	85	15	63	28	44	48	29	69	17	92	10	117	10	142	14	165	17	190	21	214	29	236	37	262	41	287	46	310	52	335	58	360	61	384	67	410	69	436	72	460	76
Cuxton_358	Cuxton	7	174	5	148	5	120	8	95	13	70	21	45	35	26	59	16	83	9	108	9	133	12	156	21	176	21	203	19	227	24	254	23	278	25	302	33	325	43	347	54	371	56	395	60	419	68	443	77
Cuxton_365	Cuxton	8	175	5	151	8	130	12	108	22	85	36	67	59	54	80	42	104	32	127	22	153	18	175	10	199	10	223	12	246	10	262	30	283	40	306	50	326	65	349	70	371	76	394	78	420	82	443	93
Cuxton_382	Cuxton	9	174	9	147	12	122	16	95	25	72	39	50	60	36	83	25	107	14	133	15	155	13	180	8	202	13	227	18	248	10	274	9	300	11	325	11	349	11	373	13	397	20	419	33	442	44	463	57
Cuxton_389	Cuxton	25	224	23	192	27	161	32	135	37	107	52	83	64	57	81	36	111	30	140	23	167	16	192	14	219	25	242	20	269	9	296	18	324	27	351	20	383	18	407	23	435	32	463	41	489	50	515	62
Cuxton_391	Cuxton	8	167	13	142	20	118	29	95	49	81	70	64	92	52	115	42	136	33	160	24	182	13	207	7	230	5	254	8	278	15	303	20	327	22	350	23	371	37	395	43	420	47	445	47	466	59	489	63
Cuxton_392	Cuxton	5	179	5	152	14	128	18	105	37	90	58	74	72	54	91	38	113	25	134	13	155	9	178	18	203	13	228	9	255	10	278	11	304	14	329	10	353	13	379	11	406	13	432	15	456	17	480	27
Cuxton_404	Cuxton	14	236	24	211	38	187	51	164	67	142	79	117	91	93	102	67	126	55	154	50	182	43	207	33	231	21	258	12	282	17	309	19	336	26	359	40	387	46	413	55	437	67	466	72	482	92	506	107
Cuxton_407	Cuxton	4	210	9	185	17	159	34	138	51	119	75	108	101	100	124	88	147	73	169	60	191	49	213	34	235	21	261	12	288	11	314	19	342	19	369	21	389	36	411	51	434	55	458	56	481	68	505	78
Cuxton_412	Cuxton	6	188	8	161	14	136	27	115	43	98	62	82	82	67	104	54	128	45	151	35	172	21	194	10	218	13	245	16	271	16	293	27	314	38	337	41	363	37	388	38	409	51	425	70	448	80	471	88
Cuxton_415	Cuxton	38	186	50	164	63	142	74	120	82	97	90	73	103	51	113	28	129	10	155	13	178	23	203	28	228	29	251	30	277	33	301	40	325	47	343	62	366	72	389	80	410	93	431	107	456	111	480	120
Cuxton_420	Cuxton	6	185	10	159	17	135	30	111	52	96	76	86	100	72	121	58	146	50	168	33	194	25	218	15	246	14	272	19	297	24	323	16	348	9	373	11	396	21	422	15	448	21	472	32	485	53	506	67
Cuxton_426	Cuxton	40	199	51	175	61	149	76	127	87	103	97	78	99	53	119	38	140	23	167	17	191	8	210	17	235	23	261	23	283	34	307	42	331	53	358	53	377	69	402	76	429	82	457	87	472	107	498	116
Cuxton_428	Cuxton	17	185	15	158	3	134	10	108	14	82	16	59	29	37	54	34	82	35	103	21	127	9	154	7	177	21	202	31	228	32	256	27	281	19	305	24	330	29	352	40	371	57	388	79	412	90	439	95
Cuxton_430	Cuxton	25	186	4	170	10	146	23	125	39	104	54	81	71	68	89	50	111	32	133	21	159	18	186	18	212	15	238	11	267	10	295	8	321	13	348	12	376	16	403	20	430	23	453	37	478	46	503	54
Cuxton_437	Cuxton	10	207	6	179	8	150	17	124	27	99	33	74	50	52	60	27	88	23	112	11	142	10	170	10	200	10	228	15	256	15	280	27	296	48	320	61	346	69	375	72	404	74	432	78	459	80	485	89
Cuxton_442	Cuxton	11	161	9	136	8	110	15	87	28	65	47	46	66	28	89	22	112	23	133	20	156	12	180	11	205	8	230	6	254	12	274	25	297	34	320	40	345	45	365	59	388	67	412	72	436	78	453	92
Cuxton_447	Cuxton	14	190	30	170	39	147	16	134	19	108	41	93	59	75	70	58	89	45	110	36	126	23	149	18	175	10	203	10	231	8	255	8	281	12	307	17	332	21	355	35	380	46	407	52	431	61	455	75
Cuxton_454	Cuxton	7	199	10	172	10	146	22	123	39	103	53	80	70	61	89	43	108	24	135	17	162	12	189	18	216	12	244	12	273	12	298	20	319	36	342	48	370	43	393	51	421	53	449	53	476	59	495	74
Cuxton_467	Cuxton	9	236	14	207	27	184	32	154	44	129	48	99	65	79	85	62	105	44	132	35	160	30	188	23	214	12	242	11	268	14	295	19	320	28	347	36	375	42	402	44	431	39	458	47	484	56	509	68
Cuxton_478	Cuxton	12	224	10	194	10	164	13	135	26	111	41	90	57	70	69	47	88	28	110	13	136	14	166	15	195	14	224	17	252	24	279	31	307	38	332	48	358	57	384	67	409	74	437	80	462	90	488	95
Cuxton_490	Cuxton	9	191	8	166	23	147	44	130	58	108	71	87	85	65	95	40	109	20	132	9	158	13	184	11	210	13	237	16	265	18	290	27	317	29	344	33	367	45	390	55	414	65	440	67	466	71	493	76
Cuxton_497	Cuxton	4	169	8	145	11	118	20	96	32	73	50	55	68	37	88	22	112	15	136	6	159	8	184	15	210	17	233	23	257	31	283	36	304	45	330	49	355	56	379	64	400	77	424	83	449	85	475	90
Cuxton_498	Cuxton	6	188	13	163	21	139	42	125	64	112	85	99	105	81	128	68	150	55	173	41	195	26	217	21	244	19	270	18	293	13	318	11	345	8	370	8	393	20	419	26	445	30	469	40	490	56	514	65
Cuxton_508	Cuxton	10	191	4	165	8	140	21	118	41	100	65	90	73	65	96	54	121	45	145	40	171	42	196	35	222	37	247	37	274	33	298	23	324	17	351	16	376	8	403	12	431	10	457	17	476	33	493	52
Cuxton_519	Cuxton	64	195	80	175	92	151	101	127	106	100	117	77	131	56	151	39	174	28	198	16	223	10	249	12	276	14	303	15	328	20	347	34	368	50	394	50	419	50	442	44	463	50	490	50	516	51	536	66
Cuxton_529	Cuxton	11	157	30	140	52	130	71	116	88	96	103	76	124	62	148	57	173	51	194	39	218	32	242	25	268	21	293	16	314	6	337	6	360	10	382	14	405	21	428	29	452	32	478	34	501	35	522	49
Cuxton_538	Cuxton	12	141	20	118	22	95	31	73	48	54	68	39	87	25	106	7	126	5	147	13	167	23	190	29	210	39	232	48	255	52	278	58	301	60	325	63	348	68	371	74	394	79	417	83	440	88	462	94
Cuxton_543	Cuxton	9	143	14	120	21	97	29	75	41	54	60	39	79	24	100	12	124	5	149	6	171	13	193	24	217	21	240	26	264	28	288	31	311	38	334	43	359	45	382	51	405	56	429	59	451	62	475	69
II6L1_13766	Gesher Benot Ya'aqov II-6 L1	7	234	12	208	13	182	24	157	31	132	49	108	63	84	86	62	112	47	136	30	162	22	188	20	213	14	239	9	265	11	291	9	317	8	343	8	369	17	394	27	418	43	443	49	469	57	495	61
II6L1_13769	Gesher Benot Ya'aqov II-6 L1	8	177	21	153	30	130	41	107	59	84	80	66	102	48	126	40	150	36	174	33	198	26	222	17	246	13	270	16	294	13	317	10	341	8	365	8	389	14	413	15	437	24	461	29	485	44	509	51
II6L1_14195	Gesher Benot Ya'aqov II-6 L1	13	206	7	182	10	159	22	136	40	116	57	93	72	72	96	56	119	45	143	31	166	15	189	9	213	10	236	9	260	7	283	9	307	19	331	31	354	42	378	45	401	56	425	64	448	71	472	78
II6L1_14485	Gesher Benot Ya'aqov II-6 L1	16	182	16	158	10	133	13	109	32	87	55	65	74	42	96	25	121	13	145	9	170	7	194	7	218	7	243	10	267	17	291	20	316	28	339	45	361	55	386	51	410	47	434	45	459	46	483	57
II6L1_14486	Gesher Benot Ya'aqov II-6 L1	8	206	9	182	15	157	29	134	41	109	57	86	76	63	95	44	119	24	143	14	168	13	192	13	217	12	241	5	266	6	290	8	315	15	339	23	364	30	388	39	412	50	437	61	461	71	485	88
II6L1_2011	Gesher Benot Ya'aqov II-6 L1	13	210	8	186	12	161	24	137	34	112	55	97	76	75	100	66	125	47	148	31	173	25	197	19	222	18	246	18	271	20	295	19	320	12	344	8	369	15	392	24	417	34	441	46	466	52	490	55
II6L1_2084	Gesher Benot Ya'aqov II-6 L1	17	250	22	224	28	198	37	172	42	146	59	120	80	98	92	73	107	46	133	33	159	18	185	12	211	10	237	11	263	12	289	8	315	17	341	17	367	33	393	43	419	58	441	83	466	99	493	109
II6L1_2125	Gesher Benot Ya'aqov II-6 L1	12	208	9	183	19	159	34	135	45	110	61	86	77	65	97	42	120	29	145	22	169	15	194	9	219	9	244	8	268	12	293	18	318	16	342	16	364	31	373	52	398	59	423	68	447	73	472	84
II6L1_2126	Gesher Benot Ya'aqov II-6 L1	9	264	10	238	13	212	18	186	23	160	40	135	52	110	70	87	94	72	120	54	145	37	171	24	197	16	223	11	249	10	275	8	301	14	327	21	353	21	378	41	400	64	426	67	451	81	473	105
II6L1_2140	Gesher Benot Ya'aqov II-6 L1	15	222	10	198	5	175	9	151	13	127	31	106	53	87	71	63	90	43	113	27	136	21	160	10	184	12	207	11	231	11	255	17	278	24	302	18	325	28	346	44	370	49	394	57	417	66	439	87
II6L1_2149	Gesher Benot Ya'aqov II-6 L1	10	200	10	176	8	152	11	127	24	103	44	80	67	63	91	52	115	42	140	33	164	23	188	20	212	16	236	13	260	9	285	8	308	18	332	15	356	9	380	9	404	16	426	36	446	58	470	70
II6L1_5265	Gesher Benot Ya'aqov II-6 L1	12	189	19	165	41	148	65	131	80	109	90	86	110	71	134	60	158	48	181	34	205	25	229	22	253	18	276	10	300	11	324	8	348	16	372	18	396	19	418	35	442	52	463	65	486	79	505	101
II6L1_5281	Gesher Benot Ya'aqov II-6 L1	22	223	9	198	8	173	6	147	12	122	25	99	49	83	71	72	94	52	113	28	137	17	162	13	187	7	212	17	237	13	263	9	288	13	312	28	337	38	362	42	387	53	412	68	436	84	460	99
II6L1_5282	Gesher Benot Ya'aqov II-6 L1	10	174	10	150	14	126	21	101	33	77	53	58	66	35	89	26	113	17	138	9	162	12	186	14	210	15	234	12	259	10	283	5	307	7	331	15	355	13	380	17	404	21	428	32	452	40	470	61
II6L1_5286	Gesher Benot Ya'aqov II-6 L1	7	185	10	161	16	136	21	112	29	87	50	63	75	45	99	34	124	24	148	18	173	20	197	17	222	12	246	6	271	14	295	23	320	29	344	34	369	37	393	41	416	54	441	63	465	67	490	80
II6L1_5323	Gesher Benot Ya'aqov II-6 L1	4	228	6	204	24	179	41	155	62	137	86	116	110	95	133	81	157	66	176	45	199	25	223	12	247	7	272	4	296	15	321	22	344	35	368	44	393	56	412	77	434	95	457	112	477	132	501	147
II6L1_5426	Gesher Benot Ya'aqov II-6 L1	13	234	8	208	5	183	15	158	18	132	33	109	48	87	70	64	95	44	121	29	146	24	172	24	198	14	224	9	249	12	275	18	298	37	323	49	348	59	374	63	400	72	426	84	451	94	477	101
II6L1_5429	Gesher Benot Ya'aqov II-6 L1	7	184	9	160	25	139	33	115	47	92	64	71	88	68	112	62	136	53	158	33	181	21	205	15	230	16	254	14	278	11	303	8	327	10	351	10	375	13	400	23	424	20	448	27	472	34	494	51
II6L1_5431	Gesher Benot Ya'aqov II-6 L1	6	208	19	183	31	157	36	132	40	107	50	81	65	59	90	49	105	26	131	16	156	9	181	7	207	9	232	10	257	10	283	12	308	15	333	25	358	32	383	45	408	54	433	57	459	70	483	86
II6L1_5605	Gesher Benot Ya'aqov II-6 L1	6	212	13	188	22	164	27	141	37	117	56	94	75	74	98	53	121	33	144	17	168	15	192	11	216	8	240	6	263	5	284	24	308	26	332	32	355	47	376	61	399	78	423	93	446	104	470	111
II6L1_5609	Gesher Benot Ya'aqov II-6 L1	9	217	5	193	16	171	29	155	41	133	57	108	54	84	74	66	90	42	110	20	135	14	158	17	182	7	207	8	231	14	255	25	278	40	302	46	326	53	351	62	375	69	399	78	424	89	448	99
II6L1_5610	Gesher Benot Ya'aqov II-6 L1	4	211	6	186	9	161	9	136	22	110	47	89	71	70	95	61	114	40	138	28	164	19	188	7	213	8	238	10	263	19	288	32	313	36	339	44	364	46	389	54	414	61	439	65	464	66	490	74
II6L1_5612	Gesher Benot Ya'aqov II-6 L1	13	196	20	172	10	151	13	127	31	105	55	88	79	71	103	55	127	39	150	24	173	16	196	7	220	6	244	6	268	9	291	12	312	23	336	24	360	20	384	29	408	40	432	54	455	69	476	90
II6L1_5613	Gesher Benot Ya'aqov II-6 L1	23	220	23	194	22	169	20	143	25	118	33	92	42	66	54	43	80	28	102	13	128	9	154	7	179	13	205	16	231	19	256	22	282	30	307	38	333	45	359	46	384	55	410	72	433	89	459	94
II6L1_5616	Gesher Benot Ya'aqov II-6 L1	17	222	17	196	24	171	28	145	29	119	39	94	51	69	76	52	100	40	126	32	150	16	176	12	202	14	227	23	253	41	278	52	303	57	329	61	355	60	380	59	406	62	432	72	457	79	483	89
II6L1_5660	Gesher Benot Ya'aqov II-6 L1	6	206	11	182	20	157	34	134	48	111	69	93	87	71	101	48	121	25	145	8	170	9	194	11	219	14	243	13	268	15	292	20	317	24	339	44	364	54	388	62	413	74	437	80	462	85	486	100
II6L1_7202	Gesher Benot Ya'aqov II-6 L1	6	189	10	166	15	142	26	119	36	95	49	73	72	55	95	42	119	28	142	19	165	10	189	7	212	6	236	11	259	19	283	25	306	28	329	35	353	41	376	49	398	61	421	71	445	85	468	96
II6L1_8048	Gesher Benot Ya'aqov II-6 L1	29	219	25	194	25	169	25	144	28	119	44	94	61	69	79	46	97	27	122	22	146	16	171	8	196	9	221	18	246	18	271	19	296	23	321	31	346	43	371	53	394	70	419	76	443	91	462	108
II6L1_8057	Gesher Benot Ya'aqov II-6 L1	6	218	5	194	8	170	9	145	19	122	31	98	53	76	75	58	99	43	120	33	143	19	165	16	189	9	213	6	237	10	262	10	286	15	310	19	334	22	359	28	383	39	407	48	431	57	455	69
II6L1_8059	Gesher Benot Ya'aqov II-6 L1	6	176	8	153	12	130	22	108	37	88	51	65	73	54	96	48	119	41	142	37	165	30	188	23	210	18	233	16	256	13	279	11	302	7	325	11	348	17	370	22	393	29	416	30	439	40	462	49
II6L4_103	Gesher Benot Ya'aqov II-6 L4	10	268	14	241	23	214	36	187	48	159	47	133	62	106	81	80	108	64	129	45	157	40	184	32	211	23	238	12	265	7	292	14	319	21	345	40	372	50	399	64	423	86	450	98	477	106	505	111
II6L4_1066	Gesher Benot Ya'aqov II-6 L4	10	172	19	149	33	126	45	105	60	84	84	76	107	61	130	50	152	43	174	32	197	22	220	17	244	11	267	9	290	7	314	6	337	17	360	21	383	24	407	29	430	29	453	39	477	42	500	53
II6L4_125	Gesher Benot Ya'aqov II-6 L4	6	186	8	162	9	138	18	114	33	90	52	66	73	47	96	35	120	26	144	17	168	5	192	7	216	12	240	17	264	20	288	24	311	32	335	39	358	41	382	49	406	54	429	60	453	66	477	76
II6L4_152	Gesher Benot Ya'aqov II-6 L4	6	207	10	182	11	157	21	131	38	108	59	85	83	61	106	43	132	35	157	25	182	12	207	8	232	10	258	11	283	17	308	21	333	24	358	30	384	35	409	40	434	45	459	56	484	69	508	86
II6L4_163	Gesher Benot Ya'aqov II-6 L4	10	212	19	188	29	163	41	139	48	115	61	90	82	70	106	64	131	53	155	51	179	41	203	28	226	14	251	8	275	9	299	18	324	24	347	34	369	49	392	66	416	75	440	85	465	96	489	107
II6L4_183	Gesher Benot Ya'aqov II-6 L4	5	196	16	172	25	149	36	125	47	101	59	77	78	61	102	52	126	39	147	27	170	12	194	9	218	8	241	12	265	25	289	32	312	38	336	48	360	54	384	59	407	68	431	83	455	91	478	100
II6L4_190	Gesher Benot Ya'aqov II-6 L4	11	199	11	174	9	149	11	124	22	99	37	84	52	66	76	49	101	42	125	34	151	27	176	17	201	15	226	6	251	6	274	19	299	26	324	34	349	46	374	56	399	72	423	91	446	107	471	122
II6L4_196	Gesher Benot Ya'aqov II-6 L4	8	172	13	149	24	125	35	103	48	80	71	69	93	51	114	35	136	20	159	9	182	8	205	10	229	14	252	20	275	29	299	34	322	38	346	41	369	47	392	51	416	60	439	65	463	67	486	69
II6L4_210	Gesher Benot Ya'aqov II-6 L4	7	178	5	154	11	130	17	106	33	82	53	64	77	51	95	31	119	24	143	23	167	17	191	10	214	6	238	10	262	8	285	12	309	18	333	26	357	30	381	34	405	45	429	55	453	64	476	74
II6L4_234	Gesher Benot Ya'aqov II-6 L4	6	221	9	196	23	170	34	145	49	121	64	97	90	75	115	59	140	47	166	37	191	32	215	23	240	17	266	7	291	6	316	13	342	17	367	16	392	19	417	36	443	44	468	55	493	67	519	81
II6L4_251	Gesher Benot Ya'aqov II-6 L4	7	193	14	170	22	146	35	124	50	103	65	80	88	65	110	48	132	27	153	16	177	7	200	10	223	13	247	17	270	12	293	12	314	25	338	34	361	43	380	64	400	82	424	88	445	102	468	118
II6L4_279	Gesher Benot Ya'aqov II-6 L4	12	186	9	162	6	139	16	115	32	93	49	73	71	58	92	38	113	21	135	11	159	15	181	10	204	12	228	21	251	26	275	35	298	40	322	49	346	57	369	60	393	71	416	80	440	87	464	98
II6L4_27	Gesher Benot Ya'aqov II-6 L4	8	172	19	148	31	125	42	102	54	80	64	56	77	32	95	15	117	10	141	8	164	11	188	17	212	34	236	37	260	47	284	57	308	62	331	67	355	65	379	66	403	73	427	76	451	85	474	88
II6L4_291	Gesher Benot Ya'aqov II-6 L4	13	168	9	145	6	122	8	99	25	80	42	62	65	50	88	47	111	36	133	23	156	17	179	12	202	9	225	10	248	11	270	12	293	14	316	17	339	22	362	24	385	26	408	37	430	47	450	65
II6L4_334	Gesher Benot Ya'aqov II-6 L4	31	202	23	177	9	152	6	128	10	104	29	79	51	57	64	33	89	23	114	13	139	9	163	8	188	12	213	17	238	17	262	22	287	31	312	48	337	56	361	60	385	66	409	73	434	73	459	77
II6L4_339	Gesher Benot Ya'aqov II-6 L4	6	184	7	161	15	137	23	114	39	91	60	71	81	52	102	38	125	34	148	18	171	8	194	6	218	7	241	13	265	13	288	21	312	26	335	32	358	40	382	50	405	57	429	66	452	76	474	86
II6L4_348	Gesher Benot Ya'aqov II-6 L4	6	188	15	165	21	140	42	130	56	106	68	86	91	75	111	62	136	56	160	49	184	42	209	33	232	19	256	12	281	10	305	16	329	23	353	28	377	42	401	44	425	47	450	60	472	73	496	77
II6L4_447	Gesher Benot Ya'aqov II-6 L4	21	221	11	196	6	172	9	147	19	123	30	98	45	75	59	50	82	29	106	21	131	16	155	11	180	10	204	7	229	12	254	15	278	17	303	25	327	34	352	36	377	39	401	46	426	48	449	61
II6L4_459	Gesher Benot Ya'aqov II-6 L4	24	216	17	190	12	165	6	140	13	114	27	88	41	63	61	39	86	23	110	16	136	8	162	19	188	13	212	22	238	27	264	35	288	42	314	47	340	59	365	79	390	80	416	81	440	85	461	95
II6L4_5000	Gesher Benot Ya'aqov II-6 L4	19	218	25	193	29	167	32	142	35	117	41	91	49	67	74	51	100	37	125	40	149	24	172	8	197	11	221	20	247	15	272	23	297	33	323	39	348	38	372	53	397	71	422	84	447	95	472	110
II6L4_5016	Gesher Benot Ya'aqov II-6 L4	8	183	7	159	7	135	14	112	28	88	49	66	69	47	92	31	116	24	140	15	163	12	187	10	210	7	234	6	258	11	282	19	305	23	329	28	353	30	377	43	401	49	424	56	448	66	472	74
II6L4_5019	Gesher Benot Ya'aqov II-6 L4	8	204	7	179	11	154	18	129	34	105	46	80	61	55	84	39	108	28	132	18	158	21	183	11	208	9	233	9	258	10	283	7	308	15	333	24	358	34	383	38	408	42	433	52	458	54	481	64
II6L4_5080	Gesher Benot Ya'aqov II-6 L4	9	268	14	242	21	217	24	191	31	166	38	141	53	116	76	94	94	70	120	50	146	35	171	18	197	8	222	11	241	31	264	48	290	52	316	61	341	67	367	72	392	77	416	97	439	115	465	126
II6L4_50	Gesher Benot Ya'aqov II-6 L4	9	207	8	182	20	156	12	131	15	106	36	88	57	69	81	56	101	44	125	31	150	22	175	15	200	8	226	7	250	9	275	7	300	23	326	34	339	58	356	80	377	99	400	122	424	121	449	117
II6L4_5118	Gesher Benot Ya'aqov II-6 L4	12	184	10	160	12	136	14	112	23	87	41	68	62	46	86	31	110	15	134	16	159	7	183	6	207	14	231	18	255	23	279	28	303	38	328	54	352	59	376	67	400	72	424	78	446	90	471	95
II6L4_5123	Gesher Benot Ya'aqov II-6 L4	7	202	17	180	20	156	25	132	37	108	59	88	78	68	95	47	114	30	138	26	162	20	186	18	210	13	234	8	258	16	283	22	307	29	331	37	355	38	379	43	403	51	427	56	451	58	475	67
II6L4_5773	Gesher Benot Ya'aqov II-6 L4	5	178	6	154	15	130	32	107	47	85	64	63	83	41	102	21	126	17	150	10	173	11	197	11	221	15	245	17	269	21	293	29	317	32	340	37	364	43	388	52	412	58	436	66	460	71	483	74
II6L4_68	Gesher Benot Ya'aqov II-6 L4	13	181	5	156	10	132	23	109	36	86	52	63	68	43	93	35	107	13	132	5	156	7	181	5	204	18	224	8	247	9	272	11	296	18	320	28	344	31	368	40	392	38	409	58	433	68	458	75
II6L4_81	Gesher Benot Ya'aqov II-6 L4	6	172	12	149	16	125	29	103	49	82	66	60	83	40	105	26	129	18	151	7	174	13	198	11	221	11	244	12	268	11	291	13	314	18	336	31	360	34	383	42	406	45	428	58	451	64	474	69
II6L4_94	Gesher Benot Ya'aqov II-6 L4	6	211	8	186	16	162	28	137	46	114	64	89	87	69	108	51	132	35	156	25	181	18	206	13	230	9	255	6	280	14	304	23	329	22	353	25	378	30	403	36	427	40	452	51	476	60	500	72
II6L4b_1048	Gesher Benot Ya'aqov II-6 Lb4	4	172	11	150	28	129	32	105	43	85	57	64	80	48	100	31	117	14	136	10	160	12	184	11	208	15	233	18	257	19	281	20	306	25	330	38	354	48	375	62	400	70	423	79	446	92	471	100
II6L4b_1063	Gesher Benot Ya'aqov II-6 Lb4	10	193	13	168	17	143	19	117	18	92	27	67	49	48	74	36	99	30	125	29	150	18	175	11	200	6	225	11	251	11	276	20	301	20	326	21	351	28	377	38	402	44	427	44	452	56	477	62
II6L4b_1069	Gesher Benot Ya'aqov II-6 Lb4	13	204	8	181	15	156	26	130	32	105	43	80	59	55	85	41	108	26	131	11	155	9	180	7	206	9	231	9	256	9	281	15	307	14	332	18	357	22	382	25	407	29	422	48	446	60	470	72
II6L4b_1099	Gesher Benot Ya'aqov II-6 Lb4	6	189	13	164	14	140	22	115	35	91	51	66	67	43	90	29	114	19	139	17	163	23	188	13	213	8	237	7	262	8	286	16	311	23	335	25	360	33	384	45	409	55	430	75	455	82	479	97
II6L4b_5742	Gesher Benot Ya'aqov II-6 Lb4	22	201	29	175	35	150	39	124	37	99	45	73	48	47	60	25	86	18	111	13	137	11	163	8	188	9	214	16	239	25	265	32	290	31	316	31	342	28	367	41	393	54	418	64	444	66	470	82
II6L4b_5751	Gesher Benot Ya'aqov II-6 Lb4	18	189	11	165	4	140	18	118	37	95	52	71	71	56	87	33	111	26	136	17	160	12	184	10	209	7	233	7	258	9	282	15	307	25	331	28	355	33	380	39	404	45	425	63	449	74	473	84
II6L4b_5752	Gesher Benot Ya'aqov II-6 Lb4	6	184	14	161	24	138	34	114	51	96	68	73	91	62	103	40	125	25	149	19	172	15	195	6	218	8	241	9	264	12	288	22	311	25	331	37	353	41	376	48	393	66	417	78	440	77	463	78
II6L4b_5753	Gesher Benot Ya'aqov II-6 Lb4	11	194	8	170	10	146	22	122	26	98	41	75	57	52	80	36	104	28	127	23	151	12	175	8	199	6	223	10	247	11	270	13	293	24	316	34	340	46	364	57	388	59	412	64	436	73	460	80
II6L4b_5755	Gesher Benot Ya'aqov II-6 Lb4	17	182	13	163	22	139	34	116	39	93	60	72	78	53	98	32	120	15	143	6	163	14	185	16	208	18	232	19	255	27	278	34	301	41	324	42	348	51	371	58	394	62	418	71	441	85	463	100
II6L4b_5757	Gesher Benot Ya'aqov II-6 Lb4	6	176	6	153	17	130	23	107	38	85	59	63	77	41	95	18	119	8	142	7	166	8	189	6	212	15	236	22	259	30	282	43	306	49	329	48	352	46	376	54	399	65	422	69	446	75	469	76
II6L4b_5762	Gesher Benot Ya'aqov II-6 Lb4	13	199	15	174	26	148	37	123	45	97	50	72	58	46	81	37	107	30	132	18	158	8	183	7	209	8	234	15	260	21	285	21	311	27	336	32	362	39	387	42	413	50	438	57	464	63	489	65
II6L4b_5768	Gesher Benot Ya'aqov II-6 Lb4	14	183	25	159	40	135	55	110	69	86	87	65	108	44	132	33	154	14	177	7	201	10	225	10	249	14	274	20	298	22	322	26	343	43	367	51	392	53	416	65	439	83	463	98	487	112	511	127
II6L4b_5772	Gesher Benot Ya'aqov II-6 Lb4	8	190	5	166	9	143	20	119	39	100	61	84	79	63	102	42	126	25	150	23	170	10	193	13	217	7	239	17	263	19	287	21	311	26	334	29	358	36	382	52	406	60	429	62	453	61	477	68
II6L4b_5775	Gesher Benot Ya'aqov II-6 Lb4	8	202	6	178	10	154	27	129	47	107	69	88	83	65	101	45	122	26	147	18	171	10	195	7	219	10	243	10	268	17	292	20	316	28	340	33	363	44	387	56	411	63	434	76	458	88	482	100
II6L4b_5776	Gesher Benot Ya'aqov II-6 Lb4	5	165	7	142	9	119	14	96	32	73	55	59	78	52	101	41	124	28	147	14	171	7	194	7	217	9	240	8	263	11	286	13	309	23	332	35	354	48	377	60	400	67	423	74	446	81	470	88
II6L4b_5782	Gesher Benot Ya'aqov II-6 Lb4	5	172	11	149	17	126	26	103	44	80	57	57	76	37	96	17	119	13	142	12	165	9	188	6	211	9	234	13	257	19	280	26	300	45	323	56	347	66	369	74	391	82	414	89	437	93	460	98
II6L4b_5788	Gesher Benot Ya'aqov II-6 Lb4	5	191	10	167	20	144	40	123	59	101	71	79	84	56	107	38	128	27	152	27	176	17	201	9	225	8	248	13	272	18	297	24	321	34	345	46	368	56	391	67	414	77	437	88	459	102	483	109
II6L4b_5790	Gesher Benot Ya'aqov II-6 Lb4	5	184	11	161	15	136	22	112	42	91	64	75	89	59	106	37	128	22	152	16	176	10	201	6	225	5	250	12	273	24	298	30	322	36	346	42	371	49	395	59	420	67	444	70	469	76	493	82
II6L4b_5791	Gesher Benot Ya'aqov II-6 Lb4	5	173	10	149	19	126	27	102	29	79	41	56	63	38	86	28	109	23	133	16	156	11	180	10	203	8	227	6	250	10	274	12	297	16	321	17	344	21	368	31	392	39	415	44	439	51	460	59
II6L4b_5808	Gesher Benot Ya'aqov II-6 Lb4	22	194	17	169	16	145	10	120	5	96	19	75	42	72	62	53	86	37	110	22	134	22	159	20	183	12	208	6	232	11	257	18	281	18	306	25	330	26	355	31	379	44	403	48	426	63	450	61
II6L4b_5812	Gesher Benot Ya'aqov II-6 Lb4	14	226	6	200	5	174	15	148	28	121	40	97	54	74	79	61	102	46	127	29	154	17	180	12	206	8	232	8	258	15	284	17	310	23	336	32	362	48	388	53	414	58	438	72	464	86	487	101
II6L4b_5825	Gesher Benot Ya'aqov II-6 Lb4	13	175	9	151	12	127	11	103	12	80	33	64	49	43	73	32	97	26	121	16	145	7	169	9	193	9	218	11	242	15	266	25	290	31	314	32	338	33	362	35	386	41	409	50	434	55	458	57
II6L4b_5827	Gesher Benot Ya'aqov II-6 Lb4	8	175	8	151	16	127	27	103	38	80	54	57	74	45	97	32	121	23	144	21	167	14	191	12	215	6	238	10	262	8	286	11	310	19	334	23	358	29	382	36	406	41	430	50	454	58	478	58
II6L4b_5837	Gesher Benot Ya'aqov II-6 Lb4	11	191	8	167	15	142	23	118	37	94	50	72	75	61	98	53	123	43	147	30	170	14	195	13	219	9	244	9	268	8	293	22	317	33	341	37	366	47	390	57	415	62	439	67	464	68	488	72
II6L4b_5849	Gesher Benot Ya'aqov II-6 Lb4	13	186	16	161	19	136	32	113	48	89	58	70	80	51	103	35	128	27	152	19	177	16	201	7	226	6	251	7	276	15	300	16	325	22	350	32	374	41	393	58	418	66	442	74	466	82	491	89
II6L4b_5856	Gesher Benot Ya'aqov II-6 Lb4	11	180	29	157	25	132	31	108	42	84	63	64	76	40	96	27	120	12	144	10	168	8	193	11	217	12	241	10	266	12	290	12	314	16	338	20	363	26	387	30	411	40	436	42	456	48	479	63
II6L4b_5867	Gesher Benot Ya'aqov II-6 Lb4	6	175	7	151	12	126	16	102	29	78	44	57	69	44	92	34	115	24	140	17	164	18	188	11	212	8	237	11	261	6	285	8	310	17	334	21	358	26	382	33	407	42	431	52	455	70	480	80
II6L4b_5868	Gesher Benot Ya'aqov II-6 Lb4	7	182	7	158	18	136	35	114	49	92	64	70	88	53	112	40	136	30	155	14	179	9	203	8	226	13	250	17	274	26	297	37	321	48	345	54	369	61	392	71	416	77	439	79	461	94	484	99
II6L4b_7745	Gesher Benot Ya'aqov II-6 Lb4	8	183	7	159	9	135	28	113	46	94	58	70	76	52	97	38	121	30	146	30	170	26	194	17	217	8	241	10	265	9	290	9	314	10	338	14	362	12	386	11	409	19	434	34	458	48	482	56
II6L4b_7746	Gesher Benot Ya'aqov II-6 Lb4	8	195	11	171	24	147	32	123	47	99	68	83	92	67	115	47	139	34	162	18	183	7	207	11	231	14	254	16	277	31	301	32	324	40	348	43	371	49	395	66	417	78	441	94	465	97	487	113
NAD 1 D19 259	Nadaouiyeh F	10	177	16	154	23	132	31	109	44	87	63	67	86	47	109	30	130	20	153	9	175	8	197	10	220	14	243	24	264	35	287	48	310	59	332	71	355	82	378	88	399	103	422	110	445	120	467	125
NAD 1 D19 264	Nadaouiyeh F	10	219	12	195	8	170	20	148	34	124	53	102	73	82	97	80	122	75	146	69	169	53	193	39	217	33	241	22	266	9	290	9	314	11	338	15	363	28	387	37	411	50	436	64	460	80	484	95
NAD 1 D20 1	Nadaouiyeh F	18	224	9	199	8	175	12	150	21	126	27	101	45	77	61	54	84	36	107	26	132	17	157	12	181	7	206	7	231	13	255	25	280	31	304	33	329	34	354	37	378	47	403	61	427	71	452	85
NAD 1 D20 26	Nadaouiyeh F	20	198	9	174	9	150	19	127	30	103	44	81	67	63	91	52	115	44	139	38	163	26	187	21	211	17	235	12	259	10	283	12	307	15	331	21	355	24	379	28	403	37	427	55	451	68	475	75
NAD 1 D20 33	Nadaouiyeh F	7	255	15	229	14	204	20	180	28	159	29	133	46	108	59	82	81	58	105	49	130	30	156	28	182	24	208	15	234	9	259	17	285	24	311	26	335	42	360	52	386	61	409	80	431	104	454	126
NAD 1 D20 34	Nadaouiyeh F	9	216	8	192	13	168	22	144	34	121	48	98	63	77	83	57	105	41	129	29	153	20	177	12	201	12	225	16	248	17	272	19	296	32	320	40	344	49	368	63	392	76	416	93	440	110	463	121
NAD 1 D20 3	Nadaouiyeh F	11	244	18	217	20	191	25	164	34	138	46	112	70	88	86	61	111	37	138	30	164	26	191	19	217	17	244	14	270	13	297	13	323	20	350	26	376	31	403	43	429	52	451	70	476	88	482	115
NAD 1 D20 4	Nadaouiyeh F	9	185	11	163	19	140	23	116	35	93	55	76	74	58	97	38	120	26	143	15	166	14	189	7	213	9	236	8	259	12	282	15	306	19	329	28	352	36	375	47	398	53	422	65	445	78	467	89
NAD 1 D20 5	Nadaouiyeh F	21	212	23	188	28	164	31	140	45	116	60	93	84	79	106	60	127	47	151	36	175	31	199	26	223	25	247	12	271	9	295	10	319	20	343	27	367	36	391	46	414	61	438	73	460	87	480	102
NAD 1 D20 6	Nadaouiyeh F	10	224	13	200	24	175	36	151	43	126	48	102	64	79	82	56	100	40	125	29	149	18	174	11	198	14	223	10	247	10	271	11	296	13	320	20	345	26	369	34	393	44	418	59	442	70	467	81
NAD 1 D20 7	Nadaouiyeh F	15	236	9	211	17	187	25	162	36	137	46	112	58	88	76	66	97	45	122	33	146	27	171	19	196	11	221	15	245	11	270	13	295	17	320	20	344	23	369	30	392	42	413	58	437	66	462	79
NAD 1 E18 97	Nadaouiyeh F	18	196	8	172	9	149	13	125	36	111	44	88	59	68	81	53	103	34	126	21	150	21	174	19	197	14	221	11	245	13	268	18	292	17	316	20	340	23	363	28	387	40	406	54	428	54	452	59
NAD 1 E18 98	Nadaouiyeh F	18	216	10	192	8	168	15	144	31	123	48	100	63	78	83	54	100	30	123	14	147	9	171	10	192	15	216	8	240	11	264	17	288	25	312	33	336	33	360	43	384	52	408	66	432	76	456	89
NAD 1 E19 125	Nadaouiyeh F	10	238	18	212	20	187	21	161	30	136	48	114	60	88	83	66	107	48	132	35	158	24	184	13	209	10	235	10	261	11	286	11	312	12	337	18	363	21	389	26	414	40	440	58	465	75	491	91
NAD 1 E19 143.3	Nadaouiyeh F	8	244	10	219	19	193	25	168	33	143	50	122	73	110	84	85	105	68	129	52	154	41	178	28	204	28	228	8	253	9	279	14	304	12	329	17	354	32	380	53	405	62	430	73	456	89	479	106
NAD 1 E19 143.4	Nadaouiyeh F	12	264	14	237	21	210	22	183	29	156	46	132	60	105	85	88	107	66	129	46	156	44	183	47	209	39	236	27	262	11	289	22	316	32	343	41	365	55	392	60	419	75	446	73	473	79	490	104
NAD 1 E19 143.5	Nadaouiyeh F	14	265	19	240	31	214	46	188	55	162	80	138	88	112	97	86	119	63	144	55	168	43	194	36	220	19	247	15	273	11	299	17	325	33	351	39	377	53	403	59	429	75	455	101	479	127	505	149
NAD 1 E19 143.7	Nadaouiyeh F	7	199	8	176	19	155	24	132	26	109	36	86	50	62	69	42	91	28	115	19	138	16	161	12	184	13	208	14	231	10	254	7	278	14	301	22	324	23	347	34	371	49	394	61	415	77	437	92
NAD 1 E19 79	Nadaouiyeh F	11	225	10	200	12	175	23	150	38	125	59	108	84	103	108	90	133	82	155	60	173	36	198	21	222	13	246	19	271	16	296	17	321	14	346	27	371	32	396	40	421	53	445	57	462	76	485	91
NAD 1 E19 80	Nadaouiyeh F	11	218	21	195	29	170	37	146	54	131	77	111	92	86	107	62	131	41	155	31	180	22	204	17	229	14	253	11	278	8	302	27	327	27	351	35	376	44	400	57	425	71	449	81	474	95	497	110
NAD 1 E19 87	Nadaouiyeh F	7	233	11	209	16	184	24	160	38	136	50	112	66	88	89	65	113	51	137	40	158	24	182	15	207	10	231	9	256	8	280	8	305	12	329	18	353	26	377	37	401	46	426	62	450	74	474	92
NAD 1 E20 1	Nadaouiyeh F	17	287	16	260	23	232	30	205	34	177	40	150	62	129	85	107	109	81	133	58	161	53	184	32	205	11	232	15	259	21	287	19	314	29	339	42	366	50	394	60	421	78	449	102	476	108	503	118
NAD 1 E20 2	Nadaouiyeh F	9	234	8	210	12	185	31	161	45	136	62	116	72	91	95	74	118	62	143	43	167	32	192	25	216	19	241	14	265	11	289	14	314	10	338	16	363	22	387	38	411	46	436	59	455	79	480	94
NAD 1 F18 17	Nadaouiyeh F	32	223	23	198	9	177	19	155	26	130	42	106	53	81	68	59	90	38	113	24	138	15	163	15	188	18	212	13	237	8	262	10	287	14	312	15	337	24	362	29	387	38	408	56	432	68	458	91
NAD 1 F19 1	Nadaouiyeh F	11	211	11	187	24	163	40	139	52	115	71	96	93	80	117	72	141	63	165	45	189	23	213	12	237	8	261	7	285	11	309	13	333	20	357	27	381	31	405	42	428	55	449	73	473	88	492	108
NAD 1 G18 10	Nadaouiyeh F	54	192	68	169	84	145	89	122	91	98	103	75	124	57	145	38	169	24	194	9	218	9	242	17	267	27	291	32	315	39	340	40	364	41	388	47	412	57	437	63	461	69	482	84	502	98	526	104
NAD 1 G18 11	Nadaouiyeh F	11	248	21	222	32	195	40	169	49	142	56	116	62	89	80	67	106	45	132	36	159	28	185	18	212	12	238	11	265	13	291	21	318	22	344	24	371	40	397	62	423	80	446	106	466	132	485	150
NAD 1 G18 45	Nadaouiyeh F	15	242	17	216	24	191	30	165	46	141	68	120	88	97	114	83	135	60	161	51	186	41	212	32	238	24	263	18	288	13	314	10	340	10	366	12	391	17	411	33	437	39	463	53	470	77	496	82
NAD 1 G19 6.1	Nadaouiyeh F	7	202	10	178	13	155	15	131	22	107	36	84	53	60	73	42	95	30	119	14	142	8	166	8	190	9	213	9	237	15	261	19	284	25	308	34	332	44	355	55	379	66	403	83	425	94	449	109
NAD 1 G19 6.2	Nadaouiyeh F	7	226	17	201	21	177	34	152	43	128	63	107	79	83	99	60	122	45	145	25	169	22	192	11	217	11	241	14	266	18	290	19	315	24	339	30	362	39	386	43	410	54	433	63	458	75	480	90
NAD 1 E12 18	Nadaouiyeh E	8	267	11	240	15	213	25	186	44	164	46	137	56	110	77	83	101	62	127	42	154	36	181	24	208	17	234	10	261	13	288	14	315	13	342	23	369	26	396	41	423	60	442	80	467	101	492	127
NAD 1 E12 35	Nadaouiyeh E	7	186	18	164	25	140	27	117	28	93	36	70	55	48	71	29	94	16	118	10	141	8	164	8	188	18	211	20	235	24	258	35	282	45	305	55	328	62	352	75	375	84	399	94	422	98	445	98
NAD 1 E12 37	Nadaouiyeh E	23	223	20	198	11	174	10	150	28	127	51	117	74	101	99	86	124	75	148	65	171	49	196	35	220	17	244	8	269	10	293	15	318	21	343	38	368	53	392	62	417	73	434	95	447	118	462	139
NAD 1 E12 46	Nadaouiyeh E	9	177	7	154	16	130	34	108	50	88	63	65	85	47	107	38	130	35	153	30	177	24	200	23	218	9	242	13	265	8	288	12	311	23	334	33	357	41	370	64	390	79	414	91	437	96	460	98
NAD 1 E12 50	Nadaouiyeh E	13	215	11	191	27	166	43	142	50	118	60	94	72	69	87	49	106	30	130	22	155	15	179	14	203	12	227	23	252	22	276	23	300	27	323	46	348	54	372	69	394	74	418	89	443	99	467	117
NAD 1 E12 52	Nadaouiyeh E	8	199	11	176	13	152	18	129	28	105	45	83	65	63	89	46	112	40	135	30	158	20	181	17	205	14	228	12	251	15	275	18	298	18	322	27	345	42	368	57	392	67	415	74	439	90	462	94
NAD 1 E13 126.3	Nadaouiyeh E	14	190	14	167	10	144	8	121	12	97	27	75	49	58	71	43	93	29	117	22	140	12	164	13	187	10	211	11	234	18	257	28	281	32	304	37	328	55	351	67	374	80	398	92	421	98	445	100
NAD 1 E13 188.17	Nadaouiyeh E	6	194	8	171	17	148	22	125	36	102	45	81	62	65	83	55	106	50	129	42	152	31	175	19	195	8	217	16	240	18	263	22	286	24	306	39	329	47	352	58	373	71	395	81	416	95	439	106
NAD 1 E13 214	Nadaouiyeh E	12	207	7	183	6	158	15	134	19	109	30	85	52	65	76	53	100	37	123	21	148	11	172	11	195	8	220	11	244	18	269	24	293	31	318	40	342	51	367	66	389	82	410	100	434	110	459	114
NAD 1 E13 222	Nadaouiyeh E	8	179	10	155	23	132	27	109	39	86	53	65	75	48	98	31	122	22	146	18	170	16	194	11	218	12	242	15	266	15	289	21	313	23	337	35	361	44	385	49	409	67	428	83	452	95	476	107
NAD 1 E13 251	Nadaouiyeh E	23	239	12	215	15	191	26	167	38	143	35	119	47	95	69	79	92	66	110	42	134	31	158	25	182	18	206	23	230	12	254	14	278	15	302	19	326	28	350	30	374	43	398	57	422	69	445	88
NAD 1 E13 255	Nadaouiyeh E	10	208	12	185	13	162	21	139	29	116	42	92	62	69	84	50	105	31	128	17	151	13	174	16	197	11	221	13	244	21	267	28	290	34	313	42	336	57	358	70	381	76	404	90	428	101	451	112
NAD 1 E13 549.3	Nadaouiyeh E	9	250	15	224	15	199	19	173	26	147	40	123	66	103	90	80	110	57	136	47	161	36	187	26	213	20	238	13	264	16	290	16	315	19	339	33	365	36	390	46	416	58	440	75	463	92	487	106
NAD 1 F12 132	Nadaouiyeh E	15	296	31	267	37	238	40	209	31	180	35	152	49	134	77	127	104	120	133	110	158	86	187	91	214	89	242	83	271	72	300	72	324	57	338	31	367	26	396	14	425	35	454	55	473	81	497	98
NAD 1 F12 175	Nadaouiyeh E	10	206	6	182	19	161	31	137	35	115	56	96	69	72	88	49	111	34	135	16	159	17	181	11	204	16	228	16	251	18	275	21	299	26	322	33	346	38	369	45	392	56	416	69	440	84	463	98
NAD 1 F12 176	Nadaouiyeh E	17	199	21	176	14	153	8	130	16	107	22	85	34	62	53	43	76	35	98	25	122	18	145	11	168	10	191	11	214	15	237	17	260	20	284	33	307	43	330	51	353	65	376	76	399	96	423	112
NAD 1 F12 181	Nadaouiyeh E	6	188	13	165	19	143	28	120	37	97	53	80	75	64	95	53	116	38	139	24	159	15	182	9	205	8	227	11	250	14	273	18	295	24	318	36	341	48	363	60	386	78	409	91	431	98	449	110
NAD 1 F12 190	Nadaouiyeh E	7	208	10	184	20	164	33	141	35	117	44	93	64	77	85	57	108	41	132	28	156	22	180	17	205	15	229	9	253	12	277	14	302	19	326	23	350	32	374	44	398	50	419	62	441	77	465	87
NAD 1 F12 204	Nadaouiyeh E	8	214	10	190	18	166	28	142	41	118	57	94	79	75	97	56	121	41	145	26	169	16	193	12	217	9	241	13	265	14	289	17	313	24	337	28	362	34	385	40	409	48	432	63	456	80	480	85
NAD 1 F12 206	Nadaouiyeh E	11	200	11	177	28	160	36	138	49	115	69	95	92	80	113	66	136	54	156	36	178	19	200	15	223	19	246	24	269	34	291	33	314	28	337	41	360	45	382	48	405	60	425	80	448	91	471	106
NAD 1 F12 207	Nadaouiyeh E	16	285	18	258	20	231	22	204	29	178	37	151	50	124	64	97	80	72	107	56	130	39	157	25	184	19	211	16	238	19	265	25	292	28	318	32	345	43	369	64	389	90	416	100	443	110	464	127
NAD 1 F12 211	Nadaouiyeh E	9	220	7	197	17	173	28	151	44	127	62	105	81	82	97	60	118	48	141	36	163	20	186	12	209	12	233	15	256	22	280	34	303	48	326	65	350	77	370	93	393	108	416	121	440	134	463	143
NAD 1 F12 216	Nadaouiyeh E	25	282	37	254	53	228	61	201	55	173	67	148	66	120	80	92	103	71	119	46	144	28	172	27	201	9	229	23	257	35	285	40	314	49	337	70	355	90	383	108	411	117	432	140	460	148	488	153
NAD 1 F12 218	Nadaouiyeh E	10	204	13	181	26	157	44	137	64	120	80	99	104	84	127	71	142	49	161	30	184	26	206	10	229	13	253	15	276	15	299	16	322	14	346	21	363	39	384	49	406	62	430	68	452	82	470	98
NAD 1 F12 220	Nadaouiyeh E	6	174	6	151	11	127	19	104	24	81	44	62	64	45	87	31	110	27	131	20	154	26	178	25	200	7	223	7	247	9	270	9	293	13	316	19	340	23	363	30	386	38	410	50	433	62	455	73
NAD 1 F12 227	Nadaouiyeh E	19	205	18	181	22	157	30	132	46	108	66	86	74	63	88	40	112	29	136	17	160	12	184	12	208	13	232	18	256	25	281	26	305	31	329	40	346	56	367	61	388	70	413	78	437	89	460	102
NAD 1 F12 232	Nadaouiyeh E	11	231	12	206	24	181	30	156	47	133	55	108	62	83	70	58	93	44	118	46	143	38	167	35	187	14	212	13	237	13	263	28	288	37	313	51	337	64	362	66	381	76	406	82	431	93	456	110
NAD 1 F12 239	Nadaouiyeh E	22	371	28	337	30	304	39	271	40	237	48	204	52	170	64	137	60	103	55	69	82	39	116	25	150	20	182	19	216	14	247	14	280	17	314	13	345	44	379	60	408	86	429	116	458	144	480	172
NAD 1 F12 240	Nadaouiyeh E	14	272	16	245	16	219	29	193	41	166	54	140	78	123	95	97	110	70	136	56	163	42	190	35	216	27	243	18	270	16	296	21	323	18	350	28	377	39	403	52	430	61	457	65	479	90	500	107
NAD 1 F12 251	Nadaouiyeh E	23	250	45	229	50	202	44	176	57	152	73	127	90	102	102	76	119	56	139	29	165	12	191	13	217	14	243	17	269	27	296	42	322	53	348	61	373	74	392	95	411	116	429	134	454	151	466	172
Tabun_2780	Tabun F	9	253	6	223	16	198	24	170	33	143	44	116	62	95	82	75	98	55	120	37	147	26	174	18	203	13	232	15	260	9	289	11	319	13	347	20	374	31	401	35	427	46	453	59	474	78	496	97
Tabun_2781	Tabun F	20	272	7	247	7	219	13	190	23	164	37	141	55	120	72	97	92	78	115	63	134	42	155	22	181	11	208	13	237	18	268	20	300	20	330	20	359	26	385	37	410	50	433	65	454	83	474	102
Tabun_2782	Tabun F	8	191	6	164	12	139	23	116	31	92	45	73	62	56	83	42	106	31	127	17	151	8	177	12	203	17	227	16	253	12	279	8	304	15	325	29	349	35	372	46	395	56	418	62	440	75	464	82
Tabun_2783	Tabun F	20	243	8	218	6	189	18	165	29	138	44	114	63	93	84	75	109	60	128	40	155	31	179	15	204	8	228	21	252	30	276	44	297	61	323	73	347	83	371	92	397	98	425	104	451	114	478	124
Tabun_2784	Tabun F	18	234	22	204	27	179	33	150	29	120	31	94	46	70	72	60	97	47	123	37	152	30	178	20	205	11	229	20	254	33	282	40	312	44	337	52	365	60	391	71	417	82	437	101	460	114	487	124
Tabun_2785	Tabun F	15	230	26	206	35	180	55	162	72	141	74	110	96	94	117	76	142	64	164	47	191	41	215	30	233	11	262	11	288	9	312	24	338	22	366	27	391	37	416	44	441	52	467	61	492	72	515	87
Tabun_2786	Tabun F	9	206	22	183	24	159	39	138	55	119	59	93	68	69	89	52	110	37	131	22	152	7	180	9	205	16	231	23	256	28	279	37	303	48	321	59	345	69	369	71	397	74	421	84	443	100	467	107
Tabun_2787	Tabun F	15	219	23	194	35	170	45	146	56	122	64	96	75	72	88	49	103	27	127	17	151	8	179	13	206	13	234	15	263	13	288	21	315	21	339	34	361	47	384	61	403	77	425	91	449	102	469	121
Tabun_2788	Tabun F	7	202	12	177	19	152	29	130	45	112	64	92	81	73	94	51	109	31	132	20	157	14	182	9	208	7	232	16	257	21	282	26	307	33	329	45	353	51	377	60	402	66	426	73	449	85	470	100
Tabun_2789	Tabun F	15	272	16	242	15	214	6	185	21	160	33	134	46	107	59	81	81	63	108	50	134	44	159	28	181	13	211	11	237	25	267	31	294	43	322	54	346	72	364	94	390	107	416	121	444	132	468	149
Tabun_2790	Tabun F	8	207	10	180	18	155	20	130	37	109	53	88	74	73	97	64	122	55	145	44	167	30	185	10	210	12	235	10	258	12	285	16	313	16	340	16	365	23	388	34	414	41	440	41	464	51	480	71
Tabun_2791	Tabun F	10	214	9	190	17	168	32	145	50	126	67	107	76	83	99	71	121	58	143	43	161	26	184	12	210	12	235	21	259	30	287	32	311	41	336	51	361	58	387	65	410	77	434	87	460	94	481	108
Tabun_2792	Tabun F	25	239	17	213	10	185	12	158	23	133	46	118	67	99	90	83	113	68	128	46	147	27	173	19	202	17	232	17	261	13	289	8	315	17	339	28	364	40	389	48	413	57	436	71	459	88	480	105
Tabun_2793	Tabun F	8	221	5	194	11	168	23	144	33	120	42	95	55	73	67	50	91	39	114	31	141	28	167	22	191	12	216	8	242	14	268	9	294	13	317	25	339	37	364	46	385	63	406	81	430	92	452	107
Tabun_2794	Tabun F	20	211	12	188	5	163	12	139	23	115	35	92	52	73	69	61	91	45	115	34	138	21	160	8	187	7	214	10	242	10	267	8	293	10	317	20	339	32	361	42	386	44	409	56	432	68	454	82
Tabun_2795	Tabun F	8	192	11	168	21	145	34	122	52	102	70	84	92	68	114	55	140	49	164	40	189	34	215	29	240	20	263	16	286	11	309	10	334	7	358	13	383	19	411	19	435	28	461	32	484	42	504	58
Tabun_2797	Tabun F	13	215	10	187	8	161	13	135	22	110	40	89	61	71	77	51	102	41	127	30	152	19	174	12	203	12	232	12	260	10	285	12	313	10	342	10	370	12	397	16	425	17	445	30	468	43	492	56
Tabun_2800	Tabun F	26	199	19	174	8	152	12	126	20	102	38	82	61	74	87	68	111	60	135	51	158	41	182	31	205	20	230	13	253	12	278	10	302	12	327	19	349	28	369	46	390	53	416	56	440	65	463	76
Tabun_2803	Tabun F	13	255	13	226	20	200	32	174	41	148	56	125	77	106	95	85	117	69	139	54	166	44	191	31	213	18	238	7	265	13	294	17	322	22	349	30	371	50	398	56	422	71	443	90	464	108	483	128
Tabun_2804	Tabun F	18	264	12	237	8	208	26	186	36	160	50	135	72	115	93	94	108	69	128	54	153	39	175	22	202	12	230	18	261	20	290	12	319	14	347	24	375	24	404	32	431	42	455	58	480	73	499	95
Tabun_2809	Tabun F	12	225	10	196	7	169	22	144	31	118	33	89	40	62	57	38	80	24	107	18	132	10	160	10	188	9	217	7	242	14	264	31	291	38	316	45	341	58	361	75	388	81	412	90	435	105	459	117
Tabun_2811	Tabun F	10	212	17	185	15	158	26	133	38	109	54	87	67	63	83	41	108	29	134	23	160	20	187	14	215	11	240	8	268	11	297	11	324	14	349	20	375	29	401	36	426	47	451	59	474	73	497	87
Tabun_2813	Tabun F	18	214	8	190	7	161	19	137	32	113	44	90	60	69	84	56	107	44	126	27	151	22	176	22	201	17	228	14	253	10	281	8	304	17	329	22	355	28	379	41	405	49	427	63	453	69	478	78
Tabun_2815	Tabun F	18	204	7	180	14	158	22	134	30	109	40	85	45	59	55	35	73	16	98	12	125	9	152	8	178	13	204	17	230	23	253	31	277	38	299	50	323	61	345	74	368	88	391	98	417	104	443	108
Tabun_2816	Tabun F	7	173	9	148	18	125	29	104	40	82	40	55	58	38	79	29	103	29	126	18	151	13	176	7	198	14	222	20	246	29	271	34	295	43	318	53	342	61	366	70	390	79	413	88	436	99	459	108
NAD 1 E12 12	Nadaouiyeh D	10	234	9	208	10	182	22	157	32	131	46	105	63	81	86	58	112	47	138	32	163	19	190	18	216	18	242	12	268	8	295	10	321	14	346	32	372	33	399	42	425	55	451	73	477	96	500	116
NAD 1 E12 2	Nadaouiyeh D	18	249	20	221	26	194	39	166	49	139	59	111	62	84	80	62	107	48	133	29	159	17	187	7	214	9	242	12	269	13	297	15	324	25	352	23	379	21	407	30	435	46	462	62	489	77	511	103
NAD 1 E13 81	Nadaouiyeh D	11	255	13	229	10	202	12	176	25	150	35	123	54	101	76	80	98	53	124	41	147	22	174	17	200	15	225	16	252	11	278	19	304	29	331	35	357	48	383	54	410	64	436	78	462	90	484	109
NAD 1 E14 370	Nadaouiyeh D	21	193	44	176	60	154	76	132	94	112	110	89	125	65	148	52	168	36	193	25	217	13	240	12	263	10	284	16	307	26	332	37	356	44	380	57	404	61	428	58	452	65	476	75	500	87	524	103
NAD 1 E16 247.8	Nadaouiyeh D	56	220	48	196	34	176	19	154	12	129	27	108	50	94	75	76	100	62	123	52	147	31	172	23	197	23	222	13	246	17	271	21	296	23	320	21	345	22	369	28	394	32	416	51	441	55	466	69
NAD 1 E17 113.13	Nadaouiyeh D	44	274	32	246	16	217	15	189	13	160	11	134	21	107	49	96	78	79	105	63	134	56	162	40	191	27	219	18	248	16	276	17	304	21	330	34	359	44	387	62	416	80	442	102	470	118	495	140
NAD 1 E17 113.19	Nadaouiyeh D	21	281	29	254	35	227	46	199	55	172	63	147	82	120	106	95	131	74	159	58	186	42	213	33	240	17	267	14	294	15	322	21	349	24	374	40	401	50	428	56	453	77	473	100	500	113	517	137
NAD 1 E17 113.22	Nadaouiyeh D	10	208	11	184	13	161	24	137	39	115	46	91	67	71	91	54	110	37	134	34	157	26	180	18	204	11	228	8	252	9	276	16	300	26	324	39	347	52	371	62	395	71	418	81	442	94	466	104
NAD 1 E17 113.28	Nadaouiyeh D	10	201	8	177	11	153	10	130	15	106	26	82	40	58	60	36	83	24	106	17	130	13	154	17	177	29	200	23	223	27	247	39	270	55	293	66	311	89	331	102	350	113	374	121	398	123	421	129
NAD 1 E17 113.33	Nadaouiyeh D	30	208	31	184	28	160	29	136	33	111	33	87	44	63	68	55	90	35	112	21	136	21	160	22	185	20	209	17	233	12	257	19	281	17	305	14	329	18	354	21	377	34	400	47	424	52	448	63
NAD 1 E17 113.3	Nadaouiyeh D	7	236	8	211	17	185	31	160	47	136	69	114	94	99	119	86	144	70	170	52	195	35	220	19	244	12	270	9	295	8	320	11	346	16	371	23	396	39	421	46	447	63	467	87	492	95	511	119
NAD 1 E18 107.4	Nadaouiyeh D	11	182	6	160	12	136	24	113	38	89	53	67	69	47	93	30	115	25	139	23	162	19	185	16	209	11	232	11	256	21	279	21	303	20	326	20	345	31	369	37	392	47	416	52	439	56	462	69
NAD 1 F12 122	Nadaouiyeh D	7	230	16	206	38	191	62	175	86	151	109	134	133	118	157	101	181	78	204	58	228	40	251	19	275	6	299	20	323	21	346	19	370	10	393	23	417	35	441	47	465	58	489	73	508	88	522	111
NAD 1 F12 123	Nadaouiyeh D	21	216	16	192	9	167	10	143	20	119	40	97	59	72	79	50	96	31	121	15	145	13	169	13	192	21	217	19	241	18	265	17	290	19	314	16	338	21	362	23	386	32	408	44	431	61	456	70
NAD 1 F12 132	Nadaouiyeh D	9	284	11	255	16	227	27	198	41	170	66	145	87	124	107	100	125	73	151	50	177	27	206	20	234	11	263	9	292	9	320	11	349	13	378	22	407	30	433	38	445	66	470	83	498	94	522	122
NAD 1 F12 141	Nadaouiyeh D	12	233	7	208	14	182	11	157	18	131	31	106	54	81	75	60	92	37	116	23	141	18	167	16	192	14	218	9	243	8	269	10	294	8	319	10	345	14	370	20	396	24	421	41	437	63	462	76
NAD 1 F12 155	Nadaouiyeh D	10	249	7	223	18	199	25	174	42	149	62	126	80	101	98	79	123	67	145	45	171	30	197	21	222	12	246	7	272	9	298	10	324	13	350	15	375	31	401	36	425	54	451	58	474	67	499	81
NAD 1 F13 616	Nadaouiyeh D	14	257	13	230	15	203	20	176	30	151	39	123	59	97	76	70	103	57	130	47	155	34	179	22	206	21	234	18	261	12	288	12	315	9	342	7	369	13	396	18	423	23	450	33	478	50	504	67
NAD 1 F13 726	Nadaouiyeh D	12	156	6	133	20	110	31	88	47	65	67	52	90	41	113	38	136	28	158	24	181	19	204	8	227	9	250	16	273	26	295	32	318	32	341	28	364	27	387	33	409	51	430	50	453	53	476	56
NAD 1 F13 759	Nadaouiyeh D	14	250	17	225	21	199	22	174	33	149	49	127	75	106	100	94	126	87	151	79	172	62	195	44	216	24	241	15	267	17	292	23	318	14	343	14	369	13	394	21	420	39	445	55	471	72	496	84
NAD 1 F13 806	Nadaouiyeh D	18	233	34	210	52	186	66	163	82	139	104	118	127	95	150	73	173	55	197	37	221	24	245	20	269	16	292	13	316	20	340	32	364	33	388	37	410	49	433	60	457	75	480	93	500	111	514	132
NAD 1 F14 112.9	Nadaouiyeh D	11	232	13	208	14	185	37	169	59	154	72	130	88	107	109	90	133	75	157	62	181	44	206	26	230	15	254	8	278	11	303	14	327	22	350	34	374	42	399	46	420	64	438	84	462	89	486	102
NAD 1 F14 116.8	Nadaouiyeh D	14	223	22	198	28	174	37	149	57	124	72	101	80	76	104	59	129	45	153	40	178	29	203	17	227	8	252	8	277	8	301	13	326	19	351	20	376	38	400	54	425	66	450	76	464	96	489	107
NAD 1 F14 119.6	Nadaouiyeh D	9	219	9	195	18	172	41	158	41	134	54	111	68	90	89	67	113	52	137	39	160	30	184	20	208	14	232	11	255	11	279	15	303	16	327	23	350	29	374	46	398	58	422	74	445	86	469	104
NAD 1 F14 121.8	Nadaouiyeh D	44	276	31	249	26	223	36	196	55	169	56	142	82	124	109	100	132	75	159	63	185	52	212	37	237	15	264	12	290	11	317	15	344	19	371	31	397	48	424	65	451	87	477	113	501	136	527	161
NAD 1 F16 106	Nadaouiyeh D	16	239	12	213	23	192	28	166	31	140	33	113	44	87	69	68	95	49	121	40	148	26	174	26	200	31	225	22	248	8	274	12	301	18	327	26	353	32	380	38	406	44	427	69	453	84	478	104
NAD 1 F16 229	Nadaouiyeh D	13	205	23	181	37	156	56	134	75	112	100	98	124	90	148	77	173	60	196	43	218	26	243	18	267	15	291	17	315	17	339	10	363	11	387	11	411	29	434	30	458	39	483	51	502	66	526	80
NAD 1 F16 345	Nadaouiyeh D	12	237	10	211	23	184	38	159	45	132	44	106	65	79	81	53	107	45	133	35	160	20	186	12	211	15	238	19	264	21	291	20	317	23	344	26	370	38	396	48	420	56	447	67	469	87	496	92
NAD 1 F16 901	Nadaouiyeh D	19	161	23	138	37	122	60	111	83	93	99	71	115	50	132	35	155	29	176	12	200	9	223	8	246	16	269	20	292	21	315	25	338	36	361	44	384	46	407	51	430	60	453	69	476	77	499	86
NAD 1 G12 237	Nadaouiyeh D	20	271	18	245	13	218	33	194	54	172	71	151	79	127	97	106	119	88	141	64	165	46	190	32	217	21	243	24	269	22	296	17	322	19	349	23	375	40	401	54	428	63	450	82	444	109	449	135
NAD 1 F14 795	Nadaouiyeh C	22	186	15	162	21	137	20	113	11	88	27	65	50	50	68	31	89	18	113	8	138	10	162	20	187	30	210	30	235	25	259	33	284	38	308	45	333	56	357	64	382	78	406	85	431	92	455	102
NAD 1 F14 809	Nadaouiyeh C	16	280	25	252	49	225	72	197	85	170	87	142	95	114	102	86	108	58	136	39	162	15	190	9	217	22	245	32	273	46	301	54	329	66	357	88	385	105	412	111	440	110	468	110	496	110	524	112
NAD 1 G11 152	Nadaouiyeh C	29	226	28	201	18	176	15	156	34	132	45	109	67	88	91	76	115	67	140	64	165	54	189	44	214	36	238	23	263	12	288	19	313	25	336	29	350	53	375	60	400	60	425	63	450	67	474	80
NAD 1 G12 120	Nadaouiyeh C	16	287	25	260	32	234	48	207	55	180	79	155	95	129	116	102	136	77	163	66	191	50	218	40	245	34	271	28	298	18	325	13	352	14	379	19	397	42	404	69	417	96	429	119	456	133	483	139
NAD 1 G12 201	Nadaouiyeh C	25	247	35	222	52	196	52	171	63	147	78	122	98	96	117	71	136	51	161	47	187	39	212	34	237	24	263	15	288	13	313	16	338	21	364	39	389	60	414	74	439	84	465	95	490	107	515	126
NAD 1 G12 203	Nadaouiyeh C	13	197	32	174	42	150	50	127	61	104	75	80	97	61	120	51	143	34	167	21	190	12	213	8	237	7	260	9	283	9	307	18	330	30	353	42	376	56	399	69	419	83	442	85	466	102	489	108
NAD 1 G13 218	Nadaouiyeh C	15	192	6	169	12	145	20	122	21	99	27	77	47	60	69	47	90	28	113	25	136	13	159	11	182	10	205	8	229	8	252	14	275	18	298	29	322	35	345	46	368	54	391	62	415	78	438	95
NAD 1 G13 221	Nadaouiyeh C	16	134	9	111	9	88	13	65	34	48	57	44	80	40	103	29	126	20	149	20	170	9	193	7	216	6	239	9	262	19	285	20	308	31	331	35	354	38	377	39	400	47	423	54	446	59	469	62
NAD 1 G13 232	Nadaouiyeh C	95	300	124	275	149	247	169	219	178	189	194	158	206	128	215	98	232	73	262	68	292	65	321	46	340	22	371	14	401	8	431	14	461	18	483	34	506	63	535	80	532	109	545	138	550	169	547	199
NAD 1 G13 315	Nadaouiyeh C	25	222	34	198	41	174	53	150	56	126	64	102	88	86	111	72	135	59	158	50	181	34	204	21	228	11	252	12	276	8	300	19	324	29	348	36	372	52	396	52	420	53	442	74	466	90	489	115
NAD 1 G13 323	Nadaouiyeh C	15	191	11	167	8	144	13	120	24	98	41	77	58	55	82	45	104	37	127	19	151	14	174	12	198	7	221	17	245	25	267	26	291	37	315	46	338	59	361	66	383	89	407	109	428	122	452	137
NAD 1 G14 189	Nadaouiyeh C	10	167	7	144	9	121	17	99	24	77	46	56	66	35	89	22	111	19	134	17	157	15	180	12	203	11	225	12	248	17	271	35	293	55	316	61	329	73	352	85	375	87	398	90	421	94	443	98
NAD 1 G14 348.2	Nadaouiyeh C	17	214	8	190	12	165	24	141	30	117	49	101	65	77	84	54	108	43	131	31	156	26	180	20	204	22	228	20	253	12	277	12	301	9	325	17	350	34	374	45	398	49	422	58	447	68	471	77
NAD 1 H11 150	Nadaouiyeh C	41	303	59	277	76	251	83	224	94	198	112	180	129	155	140	129	158	103	178	76	204	66	230	56	256	62	282	51	307	34	330	13	356	21	381	35	406	61	432	79	457	91	481	111	499	136	506	162
NAD 1 H12 107	Nadaouiyeh C	23	192	19	168	12	145	14	121	24	97	46	77	66	59	89	37	111	25	134	14	158	12	181	10	205	9	229	11	252	15	276	18	300	17	323	24	347	27	371	34	394	35	418	37	440	55	463	62
NAD 1 H12 110	Nadaouiyeh C	7	160	10	137	9	114	15	92	36	75	59	59	79	42	95	21	118	12	141	11	164	8	187	13	210	18	233	15	256	25	279	28	302	30	325	35	348	40	371	48	394	56	417	70	440	75	463	82
NAD 1 H12 111	Nadaouiyeh C	16	197	12	173	19	149	24	125	27	101	44	77	67	61	91	56	115	41	139	36	163	27	186	18	210	11	234	17	257	24	281	24	301	34	320	47	343	63	366	64	390	73	413	75	437	87	461	92
NAD 1 H12 121	Nadaouiyeh C	12	292	24	268	21	241	24	215	42	194	65	167	83	143	98	116	111	90	132	65	156	50	179	31	205	25	232	18	258	13	285	21	311	27	337	39	363	57	389	72	415	88	442	111	467	135	489	162
NAD 1 H12 159	Nadaouiyeh C	14	250	13	223	17	195	23	168	24	140	33	113	41	85	52	63	79	58	107	48	134	41	162	34	189	23	217	19	244	10	271	11	299	12	326	17	354	37	381	42	398	64	419	83	445	98	467	126
NAD 1 H12 94	Nadaouiyeh C	89	327	78	294	68	262	48	229	28	197	17	164	13	132	17	99	25	67	57	57	76	29	109	16	141	12	174	13	206	22	239	28	271	33	304	31	336	30	369	27	401	25	434	30	466	56	499	76
NAD 1 H14 167.2	Nadaouiyeh C	10	166	21	143	28	120	36	97	54	77	69	55	88	43	111	37	133	24	156	16	179	13	202	14	225	11	247	12	270	16	293	21	316	34	339	47	362	48	384	58	407	72	430	72	452	79	473	89
NAD 1 H14 167.3	Nadaouiyeh C	11	283	18	255	22	228	46	202	70	180	79	153	88	125	115	104	131	77	149	51	173	33	200	20	228	15	256	13	283	20	311	28	339	38	366	45	393	55	421	72	448	87	476	104	504	117	520	144
NAD 1 H14 167.5	Nadaouiyeh C	35	180	45	155	49	131	68	119	81	99	94	75	107	51	129	31	153	27	178	19	202	17	227	12	251	14	276	15	300	17	325	22	349	29	374	35	398	40	423	56	447	69	470	74	490	98	514	112
NAD 1 I11 62	Nadaouiyeh C	26	272	29	243	29	214	36	184	38	155	43	128	53	99	57	70	70	51	100	43	128	27	157	20	186	24	215	22	245	22	272	12	300	20	326	38	355	54	385	58	414	60	443	74	472	89	491	115
NAD 1 I12 108	Nadaouiyeh C	16	255	16	228	19	202	31	181	45	156	59	130	70	104	89	77	111	54	127	36	154	29	179	21	206	13	232	14	259	21	286	25	312	29	339	27	365	30	392	39	419	48	445	53	472	56	498	59
NAD 1 I12 170	Nadaouiyeh C	8	220	12	196	17	172	20	147	32	123	52	102	76	84	100	64	124	48	149	33	173	27	197	26	221	17	245	16	270	14	294	8	318	10	342	16	366	26	391	32	406	50	429	57	453	64	477	75
NAD 1 I12 176	Nadaouiyeh C	25	241	32	217	37	193	43	169	56	145	76	121	91	96	108	72	130	52	154	41	178	42	202	36	225	26	249	19	273	13	297	13	321	14	345	22	363	40	387	41	411	53	432	70	456	83	479	102
NAD 1 I13 23	Nadaouiyeh C	29	224	24	199	18	173	11	148	14	123	25	97	42	74	59	53	85	44	110	40	136	36	161	34	185	29	211	22	236	18	261	29	287	27	312	25	337	27	363	17	388	19	413	22	439	38	464	41
NAD 1 I13 48	Nadaouiyeh C	10	259	30	236	32	211	33	187	40	162	58	138	81	125	105	104	128	87	146	67	170	52	193	36	214	16	239	11	264	18	287	22	311	43	336	59	361	61	386	71	410	88	434	105	459	117	484	127
NAD 1 K12 23	Nadaouiyeh C	4	140	7	117	10	94	13	71	30	50	52	39	75	26	98	22	121	17	142	9	165	7	188	13	210	19	233	23	256	23	279	25	302	26	325	36	348	40	370	43	393	45	414	63	437	68	460	81
Tabun_2715	Tabun Ed	11	206	12	178	16	151	22	126	26	99	44	81	63	64	76	43	95	29	121	23	144	13	169	14	196	18	223	14	248	14	271	25	294	36	315	49	338	61	360	73	385	81	408	92	430	103	453	115
Tabun_2718	Tabun Ed	19	213	12	186	11	159	16	132	18	105	19	80	30	56	54	43	78	32	100	17	127	14	151	18	176	29	203	26	228	16	252	10	280	13	305	18	329	26	353	39	377	48	401	61	419	82	441	99
Tabun_2719	Tabun Ed	10	230	8	202	17	176	34	155	50	133	74	119	95	101	111	80	130	59	150	37	173	24	199	14	227	12	255	14	284	18	311	22	336	22	361	16	387	25	411	37	438	47	462	60	484	77	502	96
Tabun_2720	Tabun Ed	9	217	13	192	18	164	21	138	32	114	47	91	59	70	78	52	99	34	124	25	151	21	173	9	202	12	225	25	251	27	277	34	303	31	325	48	347	58	368	75	392	87	412	97	439	100	462	104
Tabun_2722	Tabun Ed	29	187	26	159	22	135	27	108	29	80	42	58	64	43	87	31	111	20	137	13	162	7	185	14	212	20	238	20	263	20	288	29	313	37	335	49	360	57	377	78	396	96	419	106	446	111	473	115
Tabun_2726	Tabun Ed	9	206	6	180	11	155	21	132	37	112	56	95	71	74	89	57	111	42	130	27	155	21	178	11	204	9	229	13	253	11	280	8	307	8	331	11	357	13	381	21	404	33	426	45	450	55	471	70
Tabun_2729	Tabun Ed	33	226	22	202	15	175	8	149	7	120	23	100	45	83	66	67	87	49	109	35	134	24	158	13	186	9	213	13	241	17	268	22	294	30	321	35	349	39	377	41	404	48	429	56	456	63	478	77
Tabun_2732	Tabun Ed	12	225	7	196	14	168	24	143	40	119	55	94	68	69	90	50	115	38	141	28	167	17	194	12	222	10	251	9	281	12	307	21	334	21	361	30	387	42	414	50	438	63	463	76	486	92	507	112
Tabun_2733	Tabun Ed	43	236	39	210	24	187	26	158	26	128	22	98	39	78	54	54	74	34	102	32	130	25	155	12	182	21	211	22	239	30	262	48	288	60	316	66	346	62	372	74	402	78	427	90	453	96	480	106
Tabun_2735	Tabun Ed	13	217	14	192	27	168	31	142	52	126	55	99	52	73	63	49	84	41	111	32	135	22	160	13	190	11	219	13	248	15	278	17	300	23	323	35	349	35	374	46	396	55	423	61	447	74	467	92
Tabun_2742	Tabun Ed	16	260	9	231	11	201	16	171	27	145	38	119	46	90	64	67	85	51	112	41	143	37	168	23	196	14	226	9	254	18	282	11	314	9	338	17	358	34	384	46	410	58	428	80	452	96	472	115
Tabun_2745	Tabun Ed	28	230	39	204	49	179	60	153	72	128	84	103	100	80	114	55	140	46	167	37	192	26	220	29	247	19	274	13	302	7	325	22	352	26	377	37	406	41	434	41	460	53	484	65	505	83	525	100
Tabun_2746	Tabun Ed	13	237	21	212	35	188	54	166	73	148	98	137	119	118	137	95	155	72	170	50	196	37	220	28	249	28	276	26	302	19	328	9	357	9	380	22	408	31	433	42	452	61	479	71	498	90	521	107
Tabun_2750	Tabun Ed	9	238	23	216	25	188	27	160	28	134	45	112	63	94	79	71	101	53	123	37	142	24	166	13	194	8	223	13	248	21	278	24	302	38	329	37	352	52	378	58	403	70	427	84	454	94	477	111
Tabun_2753	Tabun Ed	24	236	17	209	9	183	17	159	42	147	62	132	64	103	77	79	91	55	117	45	141	34	167	24	194	17	220	9	249	11	275	21	302	22	328	30	349	46	373	59	396	74	411	97	432	110	457	121
Tabun_2754	Tabun Ed	12	200	9	176	7	148	17	125	20	97	38	79	62	68	81	51	96	29	118	22	145	17	168	9	193	15	220	15	243	9	268	17	294	22	322	24	346	28	368	40	393	48	420	52	442	63	465	76
Tabun_2757	Tabun Ed	8	180	9	153	15	132	16	109	19	85	33	64	42	40	62	23	85	9	109	11	134	11	159	9	186	9	207	26	230	40	252	52	277	60	303	63	330	65	351	79	374	89	401	93	425	102	451	105
Tabun_2761	Tabun Ed	9	255	13	228	17	200	25	173	30	145	39	118	59	99	82	84	104	68	128	55	151	44	179	38	205	28	232	18	260	13	290	11	321	13	349	19	377	24	402	38	422	57	443	75	470	86	494	99
Tabun_2762	Tabun Ed	11	208	11	177	21	151	29	125	40	99	58	78	76	56	99	42	122	25	149	17	177	19	204	10	229	8	258	13	286	19	313	26	340	30	368	36	393	47	418	60	439	79	461	95	483	112	506	127
Tabun_2763	Tabun Ed	7	193	15	169	25	144	38	122	57	104	68	83	81	62	103	45	121	28	146	24	170	32	194	25	219	16	242	11	267	14	291	21	314	33	336	47	358	60	382	65	404	78	426	92	451	98	476	104
Tabun_2765	Tabun Ed	22	216	18	189	9	166	14	141	26	119	46	106	62	87	76	65	97	49	121	38	146	30	170	20	196	13	222	8	248	6	269	18	293	28	320	28	346	22	373	22	397	32	420	40	446	47	469	59
Tabun_2766	Tabun Ed	8	253	10	224	12	193	12	165	18	136	26	108	39	83	60	63	80	49	91	22	119	14	147	14	178	16	207	10	239	10	263	25	287	40	314	45	342	53	368	48	395	59	418	71	441	87	469	93
Tabun_2767	Tabun Ed	8	193	12	166	21	141	34	119	55	99	74	81	93	63	113	44	133	28	152	10	177	14	189	36	212	41	232	55	256	61	278	76	301	84	322	94	349	90	376	84	401	88	426	92	447	104	470	103
Tabun_2771	Tabun Ed	17	237	9	210	10	182	16	156	28	131	42	107	59	86	79	68	106	62	130	47	148	28	173	16	199	25	221	12	250	7	275	10	301	18	326	26	355	28	383	35	409	45	433	59	459	69	481	84
Tabun_2772	Tabun Ed	7	235	13	209	16	184	22	156	35	133	46	109	55	84	71	64	95	50	113	30	137	20	162	11	189	11	213	23	237	35	263	41	289	48	314	57	336	72	358	87	386	90	411	99	435	109	459	121
Tabun_2773	Tabun Ed	31	241	24	214	19	187	11	160	8	132	18	108	31	83	47	61	71	45	96	33	120	21	144	9	170	11	196	22	220	36	245	47	270	58	293	73	316	89	341	101	363	119	385	138	408	156	433	170
Tabun_2775	Tabun Ed	23	185	32	161	41	137	48	112	55	89	68	67	85	48	107	35	130	22	154	14	182	11	208	7	233	9	256	19	283	23	307	32	331	36	357	41	381	51	404	62	427	74	450	85	472	98	495	110
Tabun_2776	Tabun Ed	9	235	8	206	15	179	23	155	35	132	51	110	68	88	90	72	108	51	132	39	156	31	179	17	205	13	233	10	259	19	284	25	309	34	335	44	356	60	382	58	408	66	435	72	459	85	485	93
Tabun_2801	Tabun Ed	6	221	17	197	27	175	48	158	66	140	85	121	102	101	115	77	127	53	140	33	160	17	187	10	212	9	239	11	264	17	291	21	319	24	344	25	364	40	391	46	416	55	438	64	461	77	485	92
Tabun_2806	Tabun Ed	22	286	18	259	15	234	17	204	23	174	39	150	48	122	67	100	90	81	111	62	134	44	158	28	188	21	212	11	241	11	272	11	304	13	333	21	361	31	389	41	411	59	437	72	464	83	490	98
NAD 1 A 83.6	Nadaouiyeh B	5	183	16	159	27	136	43	112	61	88	77	67	97	45	121	25	145	22	168	21	192	12	216	8	239	5	263	8	287	10	310	13	334	30	357	50	380	64	403	75	427	81	451	89	471	104	488	118
NAD 1 B 83.6	Nadaouiyeh B	27	211	24	186	20	160	14	135	7	110	29	87	42	62	57	38	81	19	106	13	131	13	157	14	182	18	207	23	233	29	258	33	283	33	308	35	334	52	359	63	384	68	408	84	433	101	457	106
NAD 1 C17 118	Nadaouiyeh B	10	201	22	179	31	160	53	140	68	118	86	98	106	77	129	61	151	56	174	45	197	34	219	24	242	13	264	8	287	10	309	13	332	21	355	35	377	45	399	57	421	70	444	85	466	104	489	124
NAD 1 C17 23	Nadaouiyeh B	31	144	29	122	21	99	11	77	14	55	35	40	58	30	80	27	102	16	123	25	146	30	168	26	190	35	212	32	235	25	257	12	279	19	301	22	324	22	346	27	368	28	390	28	413	26	435	29
NAD 1 C17 38	Nadaouiyeh B	35	267	26	240	14	213	14	186	28	163	55	143	78	119	85	92	97	65	121	41	148	32	173	13	200	13	227	14	254	13	281	17	307	27	334	27	362	29	389	43	415	57	442	69	464	87	487	113
NAD 1 C17 43	Nadaouiyeh B	20	181	27	158	29	134	43	111	56	88	77	80	100	70	123	63	144	42	168	30	191	24	214	13	238	10	261	16	284	33	308	40	330	41	353	48	376	49	400	64	422	79	429	102	452	108	475	123
NAD 1 C17 51	Nadaouiyeh B	16	232	7	207	12	182	26	157	34	132	49	112	58	87	75	68	100	50	125	32	150	18	175	12	200	14	225	13	250	10	274	12	299	13	324	15	349	17	374	27	399	39	424	47	449	61	474	67
NAD 1 C17 84	Nadaouiyeh B	6	222	10	197	13	171	11	146	21	121	41	96	54	71	78	55	100	32	124	15	149	15	175	14	200	13	225	13	251	9	276	12	301	17	326	29	352	40	376	52	401	61	427	84	452	104	471	126
NAD 1 C17 92	Nadaouiyeh B	26	336	37	306	52	276	64	246	75	216	88	186	93	156	88	126	84	96	82	66	109	45	139	36	169	27	199	20	229	15	259	15	289	26	319	32	349	38	371	53	393	82	422	103	441	131	468	161
NAD 1 D14 89.1 C5	Nadaouiyeh B	16	216	5	191	12	166	12	141	13	116	19	92	37	67	60	45	85	31	110	19	135	15	160	12	185	10	209	13	234	17	259	13	284	20	309	24	334	32	359	44	383	55	408	63	430	81	455	93
NAD 1 D15 83.13 CG5b	Nadaouiyeh B	6	153	19	131	22	110	35	88	48	66	63	47	84	32	106	27	128	8	149	5	171	8	193	10	214	15	236	27	258	34	279	39	301	45	323	49	345	57	366	74	388	85	410	91	431	101	453	107
NAD 1 D15 89.10 C5b	Nadaouiyeh B	19	221	31	197	40	174	56	150	67	126	90	106	107	82	130	63	153	48	177	37	201	26	224	9	248	12	272	17	295	22	319	25	343	40	367	47	390	53	414	65	438	78	461	86	485	93	509	100
NAD 1 D15 89.3 C5b	Nadaouiyeh B	14	179	25	157	39	135	60	119	82	106	103	95	116	78	138	71	161	58	183	38	205	27	227	18	249	14	271	10	293	24	315	22	337	15	359	18	381	23	403	34	425	44	447	57	469	65	492	77
NAD 1 D16 89.14 C6	Nadaouiyeh B	15	249	22	224	31	199	26	173	14	148	21	123	39	100	62	81	87	64	113	51	138	37	163	28	188	18	213	14	238	12	264	10	289	11	314	11	339	16	364	29	389	44	414	59	439	73	464	94
NAD 1 D16 89.15 C6	Nadaouiyeh B	63	267	68	239	70	210	70	182	58	153	40	125	38	97	39	69	55	48	82	32	111	15	139	10	168	19	196	39	225	59	253	62	279	84	305	102	334	113	362	129	391	138	419	149	448	167	476	189
NAD 1 D16 89.17 C6	Nadaouiyeh B	8	177	9	154	19	130	28	108	43	84	66	66	82	42	104	31	128	21	151	13	175	12	198	7	222	11	245	17	269	24	292	28	316	34	339	39	363	43	386	52	410	56	433	63	457	71	479	84
NAD 1 D16 89.2 C6	Nadaouiyeh B	33	225	26	200	25	175	17	150	9	125	8	101	27	80	47	59	67	41	92	37	116	32	139	16	164	19	189	16	214	12	239	15	264	17	289	29	314	42	339	42	363	50	388	59	412	80	436	88
NAD 1 D16 89.36 C6	Nadaouiyeh B	20	243	25	217	46	191	68	168	77	141	97	115	123	95	149	78	174	59	195	34	222	13	248	11	274	20	300	25	327	17	353	20	380	31	406	40	433	45	456	63	474	87	496	111	515	136	527	162
NAD 1 D17 378	Nadaouiyeh B	6	186	13	162	26	139	28	114	31	90	46	65	64	41	86	20	110	20	135	10	159	10	184	17	208	18	233	18	257	18	282	18	306	26	331	37	350	57	368	71	392	74	417	86	440	98	465	100
NAD 1 D17 415	Nadaouiyeh B	41	206	55	187	63	165	66	142	71	118	82	94	104	79	128	73	152	71	175	53	192	29	216	19	240	10	263	13	287	20	311	15	334	20	358	24	382	39	406	56	429	72	453	82	477	97	500	112
NAD 1 D17 90.101	Nadaouiyeh B	12	197	7	172	8	147	25	122	43	97	64	74	68	49	93	36	117	25	142	22	167	23	192	16	217	10	241	6	266	14	291	22	316	26	341	24	366	38	391	40	416	46	441	57	465	59	489	65
NAD 1 D17 90.115	Nadaouiyeh B	14	321	16	293	24	264	32	236	37	207	45	179	53	150	78	130	105	111	121	84	145	59	167	33	195	21	223	12	252	22	280	30	308	47	327	71	352	99	376	127	398	140	424	160	451	175	475	198
NAD 1 D17 90.138	Nadaouiyeh B	24	197	28	172	38	148	40	123	39	99	43	74	64	53	85	33	109	21	134	18	158	11	183	16	207	17	232	16	256	19	281	21	305	33	330	39	354	54	378	76	402	83	427	88	451	96	476	99
NAD 1 D18 214	Nadaouiyeh B	16	255	13	228	23	201	16	175	33	148	36	121	48	94	69	68	93	42	119	26	146	25	173	20	200	18	227	14	253	13	280	14	307	17	334	20	361	19	387	22	413	33	440	48	467	57	494	71
NAD 1 D18 215	Nadaouiyeh B	23	218	23	192	19	166	18	140	14	114	26	89	52	72	78	55	103	39	129	32	154	24	180	17	206	9	232	16	258	19	284	26	310	19	336	21	362	21	388	26	414	34	440	45	466	53	488	74
NAD 1 D18 90.145	Nadaouiyeh B	31	254	27	228	22	202	11	176	15	149	27	124	44	98	61	75	86	60	112	41	136	22	162	18	189	28	215	27	241	24	267	21	293	24	319	32	345	39	372	48	397	57	415	83	434	109	452	132
NAD 1 E14 89.12 C5b	Nadaouiyeh B	25	294	17	266	16	239	19	211	15	184	26	156	20	128	34	104	57	82	84	69	112	54	140	47	167	36	195	25	222	13	250	14	277	18	305	20	333	30	360	37	388	36	415	51	443	74	471	96
NAD 1 E15 89.17 C5b	Nadaouiyeh B	17	249	12	223	3	197	14	174	24	148	36	121	57	99	74	74	99	51	125	38	151	32	176	23	202	16	228	6	254	12	280	18	306	28	330	42	356	44	379	61	397	80	422	89	440	115	465	120
NAD 1 E15 89.5 C5	Nadaouiyeh B	11	213	18	188	14	163	16	138	23	113	41	89	65	77	89	58	114	51	139	53	165	46	190	36	215	28	240	16	265	9	290	7	315	9	340	16	365	22	390	26	415	33	440	36	465	43	490	52
NAD 1 E17 99	Nadaouiyeh B	19	193	9	169	12	145	15	122	30	98	53	85	77	64	91	41	107	24	131	22	154	10	177	12	201	20	225	18	249	19	272	18	296	32	320	37	344	45	367	59	379	83	402	102	426	108	450	112
Tabun_2650	Tabun Eb	11	238	7	212	11	183	20	157	27	130	36	103	51	81	74	65	96	49	123	40	138	18	161	5	187	13	214	16	242	20	271	20	297	29	321	42	346	54	373	63	400	69	426	74	452	85	478	93
Tabun_2651	Tabun Eb	7	202	11	176	13	150	27	129	47	112	66	95	85	78	105	60	125	42	146	29	172	24	196	18	222	13	247	9	272	15	293	24	317	27	343	22	367	24	389	36	408	46	431	55	454	66	476	77
Tabun_2653	Tabun Eb	8	183	14	157	10	130	17	106	26	82	38	58	54	38	73	22	97	20	121	16	148	14	172	6	200	6	223	14	248	22	270	36	291	51	315	56	338	71	359	84	382	94	406	105	431	112	458	116
Tabun_2656	Tabun Eb	51	234	62	208	68	180	74	152	84	126	84	98	94	72	107	48	129	30	156	22	183	18	210	18	239	14	268	8	299	8	327	14	354	22	381	30	408	38	434	48	463	51	489	62	513	77	538	90
Tabun_2660	Tabun Eb	10	242	13	212	10	183	13	153	32	132	38	103	55	81	67	55	90	40	115	27	142	19	171	13	198	8	222	13	251	19	278	21	307	27	332	31	359	40	385	48	408	64	436	71	459	88	482	105
Tabun_2661	Tabun Eb	29	196	40	172	46	147	42	122	36	97	37	74	58	57	80	43	105	35	127	32	153	37	182	38	206	38	221	16	244	10	268	21	294	25	321	29	348	34	371	44	397	51	422	56	445	67	471	74
Tabun_2663	Tabun Eb	12	181	18	157	31	135	45	115	49	89	52	64	69	49	87	35	106	18	130	12	156	9	180	8	203	18	226	27	248	39	270	45	293	54	314	62	339	67	356	84	377	96	400	105	423	109	447	118
Tabun_2664	Tabun Eb	18	248	18	217	21	189	14	162	18	131	34	109	57	91	87	89	115	80	141	65	164	47	185	28	213	20	243	23	271	18	300	11	329	16	357	11	385	20	414	25	440	36	466	48	491	55	513	71
Tabun_2665	Tabun Eb	9	224	16	198	26	174	31	146	45	124	67	109	89	96	112	83	135	69	158	56	180	42	203	29	224	13	252	9	278	15	303	17	330	13	355	21	381	29	407	36	432	45	456	55	480	67	503	80
Tabun_2667	Tabun Eb	13	184	13	161	13	133	13	108	18	83	30	60	48	42	71	32	94	19	117	8	143	8	168	8	193	13	220	16	242	28	266	38	292	43	316	50	340	59	363	67	389	70	412	80	437	87	461	96
Tabun_2668	Tabun Eb	32	195	42	173	50	149	57	123	65	98	73	74	88	52	105	31	125	17	151	11	179	10	206	15	234	17	259	23	284	31	311	36	336	42	362	48	388	55	413	61	437	71	460	84	483	94	508	103
Tabun_2669	Tabun Eb	7	177	7	153	14	130	31	110	37	86	50	64	73	55	94	41	120	40	135	21	155	10	177	10	197	25	221	30	245	31	270	34	291	47	312	54	335	65	358	75	379	87	401	98	420	106	443	115
Tabun_2672	Tabun Eb	10	172	11	145	13	119	21	95	27	71	28	48	33	23	54	11	81	10	108	11	134	7	159	8	181	21	203	33	225	46	248	57	272	65	295	75	319	77	344	83	368	89	395	90	421	88	446	93
Tabun_2675	Tabun Eb	8	223	10	194	16	168	28	144	47	128	68	112	88	93	98	71	103	44	123	28	145	12	171	8	194	7	219	10	244	12	268	22	293	32	318	40	341	53	365	66	385	82	411	90	433	95	453	113
Tabun_2678	Tabun Eb	15	210	22	187	36	166	51	147	68	127	85	109	102	91	119	71	139	58	159	44	173	23	195	11	222	10	247	16	273	20	297	26	311	46	323	68	347	77	371	85	392	99	412	112	435	123	460	129
Tabun_2679	Tabun Eb	14	225	11	196	11	168	13	140	22	114	31	88	49	68	74	59	100	50	126	41	154	36	181	29	205	23	230	14	256	9	283	11	310	11	337	14	363	23	388	34	415	41	438	54	462	66	485	79
Tabun_2681	Tabun Eb	10	187	11	164	23	142	36	121	49	99	66	82	83	64	105	51	127	41	151	32	174	23	199	19	224	13	249	13	274	9	297	19	319	30	344	36	368	43	392	49	415	55	438	64	460	77	482	87
Tabun_2683	Tabun Eb	15	215	13	188	16	159	25	134	34	109	50	87	67	65	92	53	116	40	139	27	165	18	192	11	219	9	242	24	267	34	290	22	315	20	341	25	365	38	390	43	416	53	441	61	466	68	492	78
Tabun_2684	Tabun Eb	11	245	11	219	9	188	16	160	34	139	50	116	65	92	77	68	100	54	125	41	148	27	175	18	202	9	227	14	254	16	280	20	310	23	337	32	362	40	388	52	414	62	441	72	470	77	496	88
Tabun_2687	Tabun Eb	10	204	14	177	24	153	40	133	58	114	74	94	93	76	115	62	132	45	152	30	176	20	202	14	228	11	256	10	284	12	309	12	336	15	363	20	385	32	409	42	435	48	458	60	481	69	503	80
Tabun_2688	Tabun Eb	22	209	10	186	13	161	23	137	34	114	47	92	60	71	76	50	96	33	119	22	144	14	171	10	198	14	219	27	245	29	270	36	296	43	319	55	342	67	364	79	389	88	412	100	435	110	456	124
Tabun_2691	Tabun Eb	22	182	18	157	14	133	10	110	22	89	43	77	63	64	81	49	103	41	127	35	150	27	173	21	198	16	221	15	242	27	264	37	288	39	308	47	327	64	347	78	368	89	391	97	414	105	434	117
Tabun_2692	Tabun Eb	28	203	14	181	7	157	17	134	22	109	27	84	45	67	65	51	88	39	111	30	133	18	158	13	183	8	208	12	233	17	260	18	284	26	307	35	331	45	354	55	377	66	401	73	426	79	447	93
Tabun_2693	Tabun Eb	24	191	21	166	12	142	7	120	9	95	17	69	29	46	52	34	74	19	100	15	126	9	152	10	178	15	203	24	227	34	251	43	276	50	301	57	324	69	349	77	374	84	402	83	428	90	452	95
Tabun_2696	Tabun Eb	13	226	21	200	32	175	45	152	55	127	64	102	66	72	83	52	103	36	130	30	155	19	180	12	207	11	235	11	259	17	285	25	309	36	336	42	361	52	384	66	408	74	431	87	454	101	477	115
Tabun_2700	Tabun Eb	22	173	33	151	42	130	53	108	71	91	91	76	111	65	125	48	150	43	170	30	191	20	215	12	239	10	263	17	286	24	307	28	331	35	355	41	378	43	404	46	425	58	449	65	472	72	495	80
Tabun_2704	Tabun Eb	9	200	9	172	9	145	26	125	45	106	63	87	80	67	98	49	119	35	143	26	165	15	190	7	213	10	239	7	263	17	288	14	311	9	337	14	360	27	383	35	410	39	434	44	457	54	479	68
Tabun_2705	Tabun Eb	13	208	19	182	30	159	40	135	42	110	50	86	63	64	81	44	101	28	123	14	149	9	175	9	203	10	228	16	253	23	278	31	304	35	330	40	355	45	380	52	404	61	427	72	451	82	475	91
Tabun_2805	Tabun Eb	13	192	18	166	24	141	32	116	40	91	50	68	68	50	86	31	111	26	137	27	165	26	189	23	215	19	242	16	267	15	292	8	319	11	346	13	368	26	393	35	415	44	439	52	464	60	488	71
Tabun_2810	Tabun Eb	8	223	10	197	13	169	19	143	25	117	31	91	53	75	63	50	85	38	112	33	136	23	161	15	188	10	213	10	239	17	265	19	290	27	314	37	339	48	364	56	389	64	411	78	434	91	459	100
NAD 1 E15 89.30 C.1	Nadaouiyeh A	32	264	50	239	63	213	75	188	68	162	79	137	95	111	102	85	113	61	133	38	159	25	185	22	210	20	235	27	261	31	287	40	312	65	338	78	363	85	388	96	410	112	420	138	445	151	470	166
NAD 1 F10 41	Nadaouiyeh A	36	156	18	134	8	112	6	90	19	69	39	56	59	36	76	17	97	9	119	11	141	18	163	21	185	23	207	24	229	25	250	31	272	36	294	40	316	40	338	39	360	46	382	51	404	55	426	57
NAD 1 F10 54	Nadaouiyeh A	17	343	38	313	48	285	72	260	102	250	130	235	157	214	168	184	166	154	175	125	203	113	233	99	262	85	284	56	311	28	336	13	365	17	394	16	424	15	454	34	483	53	497	82	501	112	530	131
NAD 1 F10 60	Nadaouiyeh A	10	313	17	284	19	254	23	223	22	193	30	163	46	141	61	110	78	80	107	60	137	56	166	54	196	48	226	36	255	27	286	14	316	14	346	20	376	27	386	58	408	82	436	95	466	100	496	108
NAD 1 F11 17	Nadaouiyeh A	10	236	14	212	17	187	18	162	19	137	31	112	51	86	76	68	100	48	125	35	150	27	175	20	200	16	225	12	250	12	275	13	300	13	325	18	351	21	376	25	401	25	426	34	451	48	476	66
NAD 1 F12 71	Nadaouiyeh A	12	227	20	201	23	175	38	149	46	123	50	96	57	70	76	51	97	31	123	22	149	13	175	18	201	11	228	13	254	32	280	39	306	48	332	59	358	69	384	77	410	80	436	87	463	109	477	135
NAD 1 F13 158	Nadaouiyeh A	27	305	23	276	21	247	20	218	22	189	30	160	48	135	70	107	98	86	127	76	156	74	185	64	211	42	240	33	269	39	298	37	327	31	355	27	384	14	413	32	441	51	465	76	490	98	513	121
NAD 1 F13 168	Nadaouiyeh A	9	210	25	185	32	160	36	136	52	111	60	88	71	64	95	51	118	34	142	26	167	16	192	11	217	11	242	8	267	11	291	13	316	20	341	24	366	29	391	38	415	51	439	62	464	70	489	84
NAD 1 F14 90.1	Nadaouiyeh A	18	167	7	145	11	122	22	100	44	77	63	55	85	39	108	24	130	16	153	8	175	6	197	9	220	14	242	15	264	15	287	15	309	18	332	20	354	21	376	32	399	43	421	54	440	68	456	84
NAD 1 F14 90.7	Nadaouiyeh A	26	227	10	211	13	187	19	163	37	144	54	120	74	96	94	72	113	48	133	29	156	19	180	11	204	20	228	30	252	35	276	41	300	46	323	55	347	62	371	66	395	76	418	94	442	105	465	106
NAD 1 G10 26	Nadaouiyeh A	22	281	12	254	29	226	44	200	71	189	98	183	122	157	137	132	155	104	180	85	204	60	231	48	256	32	283	19	310	16	338	25	365	36	393	47	416	63	430	91	447	118	460	146	487	147	508	158
NAD 1 G10 40	Nadaouiyeh A	16	210	16	187	12	164	17	141	30	118	52	95	75	84	98	70	121	64	143	51	165	35	188	29	210	20	234	15	257	15	280	21	303	23	326	21	349	29	372	39	395	53	417	64	439	78	460	89
NAD 1 G11 89.40 C.1	Nadaouiyeh A	17	233	13	207	12	183	26	159	43	134	64	109	90	94	115	81	141	68	166	55	191	39	217	29	242	17	268	14	293	13	319	14	344	19	370	24	396	26	421	28	447	28	472	34	498	45	517	64
NAD 1 G12 89.12 C.1	Nadaouiyeh A	13	272	10	245	13	219	15	192	37	173	62	154	86	128	113	120	140	111	166	101	193	82	219	69	246	52	272	40	295	18	322	17	348	20	375	17	400	32	426	51	442	77	465	102	492	118	516	134
NAD 1 G12 89.17 C.1	Nadaouiyeh A	23	205	28	179	24	154	12	129	14	104	32	78	51	54	74	39	99	24	122	18	146	13	172	10	198	21	223	31	249	33	274	45	300	56	325	60	351	73	375	88	401	95	426	101	452	119	477	125
NAD 1 G13 85	Nadaouiyeh A	13	212	17	188	17	164	8	140	14	118	31	94	53	75	77	66	101	56	125	41	148	21	172	19	196	21	220	24	244	24	268	16	292	14	316	11	340	17	364	25	388	32	412	44	436	62	460	83
NAD 1 G13 90.16	Nadaouiyeh A	25	240	13	218	10	192	14	166	16	141	25	120	51	108	76	95	102	81	128	61	153	44	179	27	205	13	231	11	257	16	283	25	309	30	334	42	353	55	366	81	391	99	414	113	430	139	452	156
NAD 1 G14 30.6	Nadaouiyeh A	21	265	29	239	34	212	43	186	51	159	65	135	87	118	108	99	134	78	161	59	186	37	213	29	239	29	266	21	292	14	318	14	345	26	371	34	398	48	424	60	450	74	475	87	491	113	516	129
NAD 1 H11 29	Nadaouiyeh A	22	225	15	200	13	174	11	149	9	124	16	99	32	75	58	56	83	40	108	23	134	12	159	17	184	27	210	20	235	19	261	14	286	13	311	15	337	16	362	19	387	22	413	24	438	28	464	36
NAD 1 H11 89.18 C.1	Nadaouiyeh A	16	246	24	220	34	195	42	169	46	143	44	117	54	91	70	67	82	49	108	30	134	18	160	13	186	20	212	14	238	8	264	11	290	20	316	20	341	13	367	11	393	20	419	42	445	56	470	74
NAD 1 H12 89.13 C.1	Nadaouiyeh A	13	211	13	187	22	163	28	139	44	116	50	93	60	69	82	50	99	26	121	12	145	12	169	12	193	12	217	18	241	22	264	29	288	29	312	48	336	58	360	68	384	75	408	80	432	88	456	92
NAD 1 H12 89.35 C.1	Nadaouiyeh A	18	239	9	215	21	191	28	167	25	143	32	118	52	95	77	92	100	71	120	47	142	24	166	14	190	7	215	10	239	14	264	18	288	24	312	30	334	44	349	67	373	72	398	84	422	92	447	103
NAD 1 H12 89.50 C.1	Nadaouiyeh A	16	199	22	175	41	153	62	135	86	122	106	105	124	83	144	65	168	50	192	39	212	27	236	20	260	12	283	12	307	12	330	12	354	20	374	34	392	53	416	60	440	68	463	78	476	101	498	111
NAD 1 H13 53	Nadaouiyeh A	8	205	12	180	21	156	30	131	50	114	74	104	95	86	119	72	144	78	168	74	193	64	215	43	236	28	261	15	286	12	309	19	334	27	358	27	383	25	408	27	432	47	457	52	481	58	504	78
NAD 1 I10 90.4	Nadaouiyeh A	9	198	17	174	34	154	53	139	67	119	74	95	93	80	114	65	125	43	149	32	173	22	197	20	221	14	245	11	269	13	294	23	318	43	341	52	365	46	389	51	413	60	430	77	454	79	478	96
NAD 1 I11 90.1	Nadaouiyeh A	13	191	8	168	25	148	32	125	46	102	68	80	87	63	111	57	134	50	157	33	181	31	204	25	227	19	251	9	274	10	298	12	320	14	343	18	367	24	390	27	413	39	437	48	458	60	470	84
NAD 1 I13 3	Nadaouiyeh A	76	311	70	282	43	253	34	224	29	195	23	166	16	137	20	108	41	79	70	58	98	45	127	33	156	24	185	19	214	18	242	16	268	36	296	45	325	48	354	56	380	70	408	88	422	114	448	138
NAD 1 niv.1 83.7	Nadaouiyeh A	26	304	24	276	13	250	23	225	36	199	64	187	87	164	115	146	130	119	130	91	147	76	174	63	200	42	226	26	254	30	279	18	307	10	334	13	362	28	390	35	418	38	444	48	461	76	470	104
NAD 1 niv.1 83.9	Nadaouiyeh A	20	256	30	228	33	200	26	171	16	145	16	117	34	91	56	65	84	50	112	38	140	17	168	13	195	8	223	10	251	18	280	23	304	32	320	55	348	74	376	84	404	93	433	103	461	112	489	117
NAD 1 niv.1 89.6	Nadaouiyeh A	16	265	26	238	31	211	38	186	51	163	53	136	59	109	71	82	92	55	110	32	137	26	164	22	191	9	218	16	245	29	272	37	299	40	326	54	353	65	379	90	406	94	433	97	460	115	484	124
EF-HR_Fig. 61.2	Olduvai Bed II EF-HR	7	223	6	199	8	175	24	152	43	131	60	107	82	86	106	69	128	48	151	29	176	23	200	13	224	9	246	13	270	17	294	24	318	30	342	35	364	49	387	65	411	68	435	76	458	88	482	103
EF-HR_Fig. 61.3	Olduvai Bed II EF-HR	15	211	6	188	11	165	21	141	34	117	46	95	60	71	74	47	96	34	118	17	139	10	163	12	186	18	209	21	232	22	256	25	279	31	303	37	327	40	350	50	374	61	398	72	420	85	443	90
EF-HR_Fig. 61.4	Olduvai Bed II EF-HR	23	219	17	194	12	169	15	144	32	121	54	102	63	77	82	59	105	43	130	34	155	29	180	23	205	16	230	12	255	22	277	28	302	36	327	49	352	59	377	71	401	85	423	104	448	117	473	125
EF-HR_Fig. 61.5	Olduvai Bed II EF-HR	5	174	10	150	15	127	27	103	49	87	68	64	91	46	114	33	138	26	162	23	185	7	209	6	233	8	255	14	279	15	302	17	326	17	349	26	372	28	396	35	420	41	443	41	467	49	490	59
EF-HR_Fig. 61.6	Olduvai Bed II EF-HR	8	149	20	126	30	104	46	84	63	64	85	49	108	40	129	26	152	15	175	10	198	8	221	8	242	6	265	7	288	15	311	11	332	26	355	40	378	41	401	42	424	41	446	48	469	47	492	48
EF-HR_Fig. 62.1	Olduvai Bed II EF-HR	15	158	4	137	14	115	31	96	51	77	72	64	94	50	115	40	136	41	158	45	179	36	198	18	219	9	241	5	262	10	283	18	305	17	326	18	347	17	368	19	390	27	411	33	432	45	454	54
EF-HR_Fig. 62.2	Olduvai Bed II EF-HR	11	176	11	152	8	128	21	105	37	83	51	59	74	38	98	30	122	23	146	17	170	10	194	5	218	11	242	10	266	15	290	18	314	26	338	32	363	38	387	45	411	46	435	50	459	57	483	63
EF-HR_Fig. 62.3	Olduvai Bed II EF-HR	35	170	45	148	51	125	67	103	79	80	86	58	94	35	114	25	137	16	159	11	182	5	204	8	226	11	249	13	271	18	294	25	316	34	339	38	361	44	384	53	406	63	429	73	451	77	474	87
EF-HR_Fig. 62.4	Olduvai Bed II EF-HR	5	160	10	138	27	120	44	98	65	85	87	77	109	65	131	52	153	39	175	27	197	16	219	16	241	13	262	9	284	8	306	8	328	7	350	13	372	22	394	36	416	52	437	68	458	79	480	92
EF-HR_Fig. 63	Olduvai Bed II EF-HR	6	145	18	124	36	103	55	84	76	74	98	62	120	56	142	42	164	28	186	23	208	24	230	16	251	15	273	7	295	15	317	8	339	10	361	12	383	7	399	22	419	21	439	18	461	26	483	40
EF-HR_Fig. 64	Olduvai Bed II EF-HR	8	160	9	137	8	113	18	90	33	67	56	50	75	29	90	14	114	7	137	9	161	10	184	11	207	8	231	14	254	16	277	21	301	18	324	17	347	24	371	32	394	37	417	40	438	51	458	72
EF-HR_Fig. 65.1	Olduvai Bed II EF-HR	6	178	4	154	15	135	16	115	16	92	37	71	60	62	75	40	93	23	117	21	141	27	165	15	189	16	213	16	237	15	261	10	285	8	309	7	332	6	356	14	379	29	403	39	427	48	451	56
EF-HR_Fig. 65.2	Olduvai Bed II EF-HR	10	175	20	152	23	128	35	105	53	85	61	64	75	41	97	33	120	31	143	26	167	23	190	20	213	19	237	21	260	19	283	11	306	6	330	12	352	20	375	31	396	42	411	65	433	81	456	85
EF-HR_Fig. 66.2	Olduvai Bed II EF-HR	5	165	6	141	11	118	15	94	21	70	40	49	63	36	87	36	111	28	134	20	158	19	182	19	206	17	228	9	251	9	275	7	298	5	322	11	343	28	367	40	386	56	410	59	434	57	457	56
TK_Fig. 81	Olduvai Bed II TK	12	132	6	111	23	91	43	73	65	58	86	50	107	40	128	25	149	12	170	6	191	8	212	13	234	20	255	21	276	27	297	33	318	35	339	38	360	41	382	45	403	42	424	43	445	48	466	55
TK_Fig. 82	Olduvai Bed II TK	8	185	6	159	14	134	26	108	38	83	45	57	50	32	54	6	79	4	105	5	131	5	156	4	182	4	207	9	233	14	258	11	284	17	310	29	335	33	361	39	386	45	412	52	436	63	461	76
TK_Fig. 87	Olduvai Bed II TK	27	128	32	106	38	84	45	63	62	45	84	36	106	25	128	14	149	9	171	7	193	6	215	11	237	17	258	20	280	16	301	26	323	29	345	34	366	38	388	41	410	47	432	50	454	51	475	61
TK_Fig. 88.1	Olduvai Bed II TK	8	178	8	156	19	134	36	115	54	94	75	78	98	68	120	58	142	53	164	43	187	31	209	22	230	11	253	8	275	12	297	19	319	28	342	36	364	46	386	50	408	55	431	64	451	78	473	89
TK_Fig. 88.2	Olduvai Bed II TK	20	207	15	181	17	155	16	130	11	105	5	79	15	54	30	29	56	23	82	12	104	20	130	17	155	9	181	16	205	21	231	22	257	22	282	23	307	21	333	18	359	20	382	40	407	57	432	64
TK_Fig. 88.3	Olduvai Bed II TK	10	235	17	209	21	183	30	158	47	134	69	113	93	92	116	74	139	52	162	30	187	21	210	8	236	7	262	10	287	6	312	10	335	19	359	38	385	49	407	67	427	87	438	112	460	133	486	141
TK_Fig. 88.4	Olduvai Bed II TK	4	197	3	174	4	151	17	128	29	106	45	85	65	69	86	55	110	45	132	36	155	32	171	11	191	6	214	13	236	17	258	28	281	36	304	43	327	52	350	60	372	71	395	80	417	92	440	109
TK_Fig. 88.5	Olduvai Bed II TK	17	165	13	142	6	120	14	98	36	87	53	70	71	54	94	43	115	33	138	27	160	15	182	10	205	16	228	21	250	18	273	14	296	15	319	13	341	13	364	15	387	15	408	24	429	38	449	52
BK_Fig. 100.1	Olduvai Bed II BK	12	246	13	219	11	191	6	165	9	138	18	110	34	84	48	58	75	46	102	45	126	43	154	35	181	29	206	18	234	14	260	15	287	22	313	33	340	45	366	60	393	71	421	79	446	90	473	102
BK_Fig. 100.2	Olduvai Bed II BK	13	184	14	161	10	138	7	114	17	90	23	66	36	43	60	29	82	30	106	24	129	17	153	13	175	10	198	11	222	10	246	13	269	17	292	28	315	41	339	56	360	73	383	79	407	85	430	94
BK_Fig. 100.3	Olduvai Bed II BK	14	286	18	259	8	232	10	205	26	179	45	153	61	126	79	100	98	76	120	53	145	41	172	28	199	17	226	14	252	10	279	13	303	33	330	51	353	75	371	97	394	116	421	124	446	138	473	156
BK_Fig. 100.5	Olduvai Bed II BK	58	201	45	179	29	158	9	138	8	115	14	90	27	67	43	47	66	28	89	18	113	14	137	14	161	14	185	12	209	15	234	16	258	15	282	11	306	11	327	11	351	14	375	25	399	34	423	41
BK_Fig. 100.6	Olduvai Bed II BK	9	279	11	252	21	226	38	200	56	173	76	149	95	130	109	104	131	79	145	52	159	25	183	8	211	11	237	26	265	34	294	34	321	34	350	32	378	30	406	37	433	51	453	74	479	93	506	113
BK_Fig. 96.2	Olduvai Bed II BK	29	229	25	205	22	180	23	154	43	133	67	122	80	100	91	76	113	64	139	56	165	51	186	32	209	15	233	17	258	31	283	38	309	45	333	53	358	63	383	75	399	95	417	119	441	136	467	145
BK_Fig. 96.3	Olduvai Bed II BK	16	212	22	188	32	164	44	142	46	117	55	93	75	75	91	53	114	34	137	22	161	16	184	18	208	20	232	18	257	18	281	20	306	22	331	23	354	28	379	32	402	32	427	33	450	43	465	66
BK_Fig. 96.4	Olduvai Bed II BK	15	252	16	225	21	199	28	172	33	146	44	119	61	94	81	69	101	48	120	25	146	14	173	15	200	19	226	23	253	24	279	19	306	23	332	26	358	44	380	64	407	82	425	107	449	121	474	128
BK_Fig. 96.5	Olduvai Bed II BK	11	285	14	257	25	230	29	202	34	174	45	147	57	121	71	94	85	68	103	44	129	30	155	17	182	14	204	28	230	47	256	59	284	66	312	72	339	80	365	90	392	100	419	110	445	124	466	142
BK_Fig. 97.1	Olduvai Bed II BK	27	164	10	144	16	123	38	110	54	91	62	69	77	49	97	34	120	20	143	6	164	11	187	19	210	20	232	17	255	16	277	15	300	17	320	30	339	45	362	47	384	59	402	74	424	76	446	86
BK_Fig. 97.2	Olduvai Bed II BK	5	163	5	140	10	117	21	94	34	70	50	49	72	36	95	34	118	22	141	17	164	17	187	13	211	11	234	5	256	15	279	18	301	8	323	17	341	27	364	39	387	49	407	64	425	83	442	100
BK_Fig. 98.1	Olduvai Bed II BK	9	187	3	162	18	139	18	114	25	90	41	65	53	42	75	22	98	13	123	8	146	7	170	7	195	7	219	11	243	12	267	10	292	15	317	22	340	31	365	35	389	38	412	50	435	59	460	67
BK_Fig. 98.2	Olduvai Bed II BK	7	153	9	130	14	107	30	89	51	76	74	59	96	39	119	40	141	28	164	25	187	23	210	18	233	10	256	5	279	6	302	13	325	12	348	13	369	26	392	28	415	38	437	45	461	48	484	56
BK_Fig. 99	Olduvai Bed II BK	6	192	5	168	6	143	9	119	17	94	27	70	46	48	70	35	95	30	118	25	143	22	167	19	191	12	216	6	240	6	265	7	289	11	314	17	338	21	363	33	387	42	412	46	436	57	453	77
OLG_106	Olorgesailie CL1-1	5	197	3	173	6	149	24	125	35	102	48	78	68	57	93	41	117	27	141	19	162	8	186	14	211	9	235	6	259	14	283	9	306	19	330	33	354	37	377	29	401	29	426	31	450	40	472	56
OLG_123	Olorgesailie CL1-1	10	156	10	133	17	111	37	93	52	70	71	56	83	35	103	23	122	12	146	5	169	5	192	12	216	17	239	22	262	24	286	25	309	26	333	26	356	26	379	31	403	38	426	49	450	55	473	64
OLG_233	Olorgesailie CL1-1	6	154	3	131	8	109	10	89	31	78	53	73	76	65	99	60	122	51	144	42	167	30	190	15	212	7	235	4	258	7	279	18	302	25	325	30	346	36	367	45	390	54	413	56	435	58	458	67
OLG_349	Olorgesailie CL1-1	11	174	22	153	21	131	25	108	36	86	49	69	72	56	89	33	110	20	133	23	156	29	179	27	202	8	222	5	245	8	268	15	291	22	314	22	335	32	358	41	381	46	404	47	424	63	446	73
OLG_65	Olorgesailie CL1-1	13	190	4	167	8	144	17	121	31	98	52	82	74	64	94	41	117	17	139	12	162	17	185	11	208	6	232	6	255	5	278	14	301	18	324	26	348	29	370	39	391	62	413	82	436	94	460	102
OGIII_3351	Olduvai Bed III	30	205	25	180	22	155	15	131	5	109	23	94	44	79	69	70	89	54	111	41	134	31	156	19	181	12	207	10	230	8	254	8	280	11	304	11	327	13	351	22	376	26	401	35	425	41	446	59
OGIII_3381	Olduvai Bed III	22	168	36	147	53	129	64	107	78	86	97	71	108	50	126	32	149	24	171	15	195	10	219	7	244	7	267	14	290	20	313	29	333	42	355	53	378	56	401	64	423	73	448	75	469	86	491	99
OGIII_3384	Olduvai Bed III	7	192	7	165	6	139	13	114	18	90	41	76	63	61	86	51	110	43	132	31	158	27	180	15	205	11	229	9	253	6	275	12	300	19	322	30	346	39	367	54	389	62	405	80	430	83	453	95
OGIII_3387	Olduvai Bed III	25	176	38	153	46	129	59	105	66	80	73	56	94	39	114	26	139	26	164	16	187	5	213	8	240	9	266	12	288	17	314	21	339	27	364	33	389	38	414	46	439	54	465	55	488	63	512	72
OGIII_3400	Olduvai Bed III	16	256	18	228	7	201	18	175	34	151	49	127	65	103	84	82	104	61	120	37	139	16	167	9	195	8	222	9	248	15	278	16	304	18	332	22	354	40	380	51	407	62	435	69	461	82	483	98
OGIII_3413	Olduvai Bed III	6	206	8	180	10	155	19	130	29	106	48	88	71	76	91	60	111	42	136	32	160	22	184	13	208	8	233	17	257	27	281	39	304	52	328	63	354	67	377	80	400	92	425	101	450	108	476	113
OGIII_3415	Olduvai Bed III	3	178	9	153	17	130	36	113	48	90	67	73	84	56	107	43	127	26	150	14	174	8	200	6	224	14	249	17	274	17	299	11	325	15	348	24	372	31	388	52	410	63	435	67	456	81	477	95
OGIII_3429	Olduvai Bed III	7	215	8	189	25	168	38	145	54	124	73	105	90	87	110	69	127	49	142	27	161	10	185	10	211	17	238	19	262	24	287	30	313	30	339	35	365	41	390	43	417	46	441	57	465	67	489	79
OGIII_3430	Olduvai Bed III	14	229	27	206	39	182	50	158	61	134	75	111	98	97	118	79	142	69	165	55	191	45	217	38	242	30	267	30	293	23	316	9	342	7	369	12	393	23	414	36	432	55	454	68	481	73	501	91
OGIII_3431	Olduvai Bed III	27	223	22	195	24	170	27	141	31	114	36	88	58	71	83	61	109	50	137	46	166	44	195	46	222	41	248	31	276	27	306	25	331	14	356	7	384	12	407	27	434	34	454	51	466	76	489	92
OGIII_3432	Olduvai Bed III	6	177	22	158	42	141	60	123	75	102	92	85	111	69	128	50	152	45	174	32	196	21	218	21	243	25	267	30	288	20	310	7	333	11	358	9	383	11	406	20	429	28	450	40	471	54	493	66
OGIII_3435	Olduvai Bed III	33	177	49	157	70	146	87	127	95	104	104	81	124	70	141	53	161	38	182	25	204	12	229	12	253	8	280	7	302	17	324	15	348	20	372	21	397	28	420	35	440	48	458	65	482	72	505	81
OGIII_3438	Olduvai Bed III	28	201	23	176	17	149	9	123	8	96	5	68	8	40	24	18	51	11	79	8	106	8	133	15	160	15	186	17	215	18	241	23	268	29	296	32	323	32	349	34	377	36	404	43	427	57	452	70
OGIII_3439	Olduvai Bed III	25	189	8	170	10	147	21	124	35	104	51	83	65	62	83	46	102	32	125	24	147	18	172	13	194	13	217	13	240	7	265	10	290	11	313	18	337	25	362	30	386	36	410	44	433	50	458	56
OGIII_3440	Olduvai Bed III	22	186	8	165	5	138	11	113	25	91	41	71	57	49	74	30	97	15	122	11	147	9	168	22	192	33	216	41	243	43	267	35	290	27	312	29	337	33	360	43	382	56	405	71	428	81	451	95
OGIII_3441	Olduvai Bed III	43	176	53	152	62	127	70	102	80	77	92	57	114	43	135	26	159	17	184	12	209	5	237	8	264	9	291	5	316	13	337	26	356	45	381	52	406	48	430	52	457	54	485	53	509	62	530	79
OGIII_3442	Olduvai Bed III	9	248	7	222	17	195	12	169	19	144	37	125	57	107	76	85	98	68	123	53	146	38	173	28	197	12	224	11	253	7	280	13	309	14	339	12	364	16	383	35	410	40	432	57	454	76	476	92
OGIII_3443	Olduvai Bed III	14	181	22	156	34	135	44	111	55	88	66	64	82	45	104	30	128	21	152	11	177	6	202	8	228	8	254	11	281	13	306	19	332	24	355	35	374	52	395	61	419	65	443	74	468	82	490	93
OGIII_3444	Olduvai Bed III	12	220	22	195	32	171	39	145	50	119	55	93	61	68	80	50	100	34	125	23	150	21	177	15	203	10	230	10	257	12	284	18	311	22	334	34	359	46	383	58	409	62	433	73	458	85	483	95
OGIII_3448	Olduvai Bed III	13	163	20	138	32	116	36	91	45	68	61	49	85	42	109	32	134	26	158	19	182	10	208	8	234	10	257	12	280	12	306	17	330	19	353	29	375	42	397	53	422	58	448	63	474	66	499	73
OGIII_3450	Olduvai Bed III	11	155	19	132	18	108	27	85	47	67	65	49	83	31	104	18	131	18	155	19	176	10	201	7	226	10	251	12	274	10	299	7	323	12	345	6	368	15	389	31	414	34	438	41	460	52	481	69
OGIII_3451	Olduvai Bed III	5	160	8	135	21	116	40	100	46	77	57	55	76	39	97	27	119	18	143	13	168	15	192	15	215	7	242	7	267	10	292	12	318	13	339	15	364	18	390	18	414	17	440	18	460	35	473	55
OGIII_3454	Olduvai Bed III	5	178	16	155	25	132	36	108	57	94	79	89	97	69	113	47	132	32	155	21	180	16	205	8	228	8	252	6	279	6	297	23	320	35	342	46	363	61	386	75	409	86	430	98	454	106	478	110
OGIII_3455	Olduvai Bed III	6	228	7	201	13	173	28	150	40	126	56	103	74	83	93	64	111	43	134	30	158	20	184	10	210	7	237	13	266	16	291	26	318	31	342	40	369	47	394	58	418	72	445	73	471	82	497	90
OGIII_3457	Olduvai Bed III	9	178	6	154	15	130	18	103	25	78	40	58	63	48	87	39	110	26	135	19	159	14	183	12	210	13	237	10	263	7	288	13	313	19	338	25	365	29	388	41	412	50	432	64	454	79	479	86
OGIII_3459	Olduvai Bed III	6	198	20	177	34	155	48	133	69	117	88	99	108	84	129	69	150	53	168	34	182	12	206	11	230	8	254	10	280	13	305	16	328	27	351	32	378	31	402	39	421	58	446	63	468	76	488	93
OGIII_3461	Olduvai Bed III	14	194	17	169	24	144	32	119	55	106	77	90	96	70	119	61	143	52	163	36	187	24	210	10	234	11	259	12	285	17	312	17	336	18	362	26	386	31	410	43	433	58	459	67	483	77	510	82
OLG_107	Olorgesailie Member 1	5	181	9	158	10	135	31	111	44	88	60	73	83	68	107	53	130	38	153	33	176	31	200	29	221	21	244	13	266	9	290	11	312	31	335	53	358	64	382	68	405	70	427	86	450	91	473	99
OLG_109	Olorgesailie Member 1	5	191	7	167	8	144	15	120	27	96	51	80	72	60	91	47	115	46	139	44	162	38	186	27	210	13	233	7	257	15	281	19	305	24	328	37	352	49	376	57	400	60	423	61	447	63	471	77
OLG_115	Olorgesailie Member 1	13	160	24	137	46	115	67	92	89	74	111	65	134	53	157	43	179	30	202	22	225	14	247	7	270	7	293	9	315	15	338	22	361	29	384	28	406	29	427	40	450	53	472	71	495	82	518	93
OLG_117	Olorgesailie Member 1	13	228	13	203	7	178	12	153	21	128	28	105	53	96	77	79	89	55	108	33	133	24	158	22	183	21	206	17	229	12	254	12	279	10	304	14	321	35	342	57	367	65	392	70	416	73	440	84
OLG_163	Olorgesailie Member 1	12	183	9	160	4	137	14	114	27	91	48	69	72	57	92	34	103	13	126	13	149	12	172	10	195	8	218	6	241	5	264	8	287	15	310	20	334	30	357	40	380	55	403	70	426	83	449	99
OLG_184	Olorgesailie Member 1	4	160	11	135	8	111	13	89	13	66	10	41	32	30	57	23	81	16	106	11	130	10	155	9	180	7	204	9	229	11	253	11	278	10	302	9	327	11	351	14	376	16	400	32	425	37	449	43
OLG_21 handaxe	Olorgesailie Member 1	7	169	8	146	7	123	25	100	41	77	59	54	78	38	101	33	124	34	147	37	170	35	193	33	216	25	239	11	262	12	284	16	307	23	330	30	353	37	376	44	399	48	422	63	445	76	468	89
OLG_289	Olorgesailie Member 1	5	202	6	179	25	155	36	135	37	111	54	93	77	80	101	67	124	52	148	43	171	32	194	19	218	13	241	9	265	7	288	15	312	25	335	30	358	32	382	37	404	56	428	66	451	69	474	80
OLG_315	Olorgesailie Member 1	22	196	28	172	36	148	38	123	49	99	65	75	73	51	97	39	121	33	145	20	169	12	194	12	218	12	242	11	266	9	291	9	315	14	339	23	363	35	388	58	412	76	436	80	460	97	484	109
OLG_343	Olorgesailie Member 1	18	189	35	165	49	142	58	118	73	95	78	71	93	47	114	31	138	27	161	18	182	6	206	7	229	11	253	15	276	21	299	37	322	52	346	66	370	71	393	71	417	71	440	71	464	70	488	77
OLG_41	Olorgesailie Member 1	26	220	26	196	13	172	9	148	24	123	35	99	54	75	78	63	102	53	126	41	150	27	174	17	199	16	223	17	247	11	271	11	295	19	319	25	343	33	368	41	392	43	416	52	439	72	463	90
OLG_502	Olorgesailie Member 1	6	170	6	147	9	124	22	101	40	89	63	67	86	57	109	38	131	23	150	11	173	8	196	6	219	9	242	18	265	27	288	31	311	42	334	57	357	59	376	73	398	86	421	89	444	97	466	112
OLG_74	Olorgesailie Member 1	8	159	15	136	13	113	19	89	31	67	53	60	76	53	100	36	123	27	146	21	169	14	193	15	216	14	239	17	262	17	286	14	309	8	332	10	355	13	379	23	402	28	425	39	448	45	465	58
OLG_94	Olorgesailie Member 1	9	162	8	140	6	117	8	95	31	84	45	66	68	58	90	52	113	47	135	43	157	40	180	32	202	24	225	15	247	4	270	15	292	21	314	29	336	29	358	22	381	35	403	53	426	61	448	65
OLG_96	Olorgesailie Member 1	8	160	6	137	5	114	19	91	35	72	52	49	73	42	96	37	118	27	141	18	163	21	186	19	209	18	232	16	255	11	278	6	301	11	323	14	346	16	369	23	392	29	415	34	438	45	460	61
1931.501 A	Kariandusi	9	155	7	132	12	110	17	87	27	65	49	50	71	42	94	34	116	27	139	17	161	8	184	11	206	10	229	9	251	10	274	15	296	18	319	26	341	34	364	44	387	53	409	60	432	68	454	84
1931.501 B	Kariandusi	11	196	6	173	8	149	21	127	41	104	65	87	87	67	111	47	134	36	157	27	181	18	204	11	227	6	251	8	274	11	298	20	321	22	344	25	368	26	391	30	414	40	436	59	459	69	483	77
1931.501 C	Kariandusi	38	181	26	157	13	134	7	110	19	87	37	65	61	49	84	44	108	40	131	34	155	32	179	27	202	27	226	25	249	20	273	11	296	12	320	12	344	17	367	16	391	16	414	25	438	32	462	50
1931.501 D	Kariandusi	6	178	7	155	12	131	17	108	38	88	62	76	85	64	108	50	132	32	155	19	178	10	202	8	225	15	248	15	272	10	295	8	318	11	341	26	364	46	387	67	410	73	433	83	456	97	480	104
1931.501 E	Kariandusi	6	168	6	145	10	122	26	100	48	83	72	65	95	50	118	38	141	25	164	22	187	19	210	23	232	29	255	16	278	5	302	7	325	8	348	11	371	15	394	23	417	34	438	49	461	57	484	61
1931.501 F	Kariandusi	15	178	10	154	5	130	7	106	30	84	54	68	78	58	102	47	126	37	150	30	174	22	198	20	222	14	246	11	270	7	294	8	315	23	339	35	363	41	387	38	411	38	435	41	459	51	483	48
1931.501 G	Kariandusi	11	166	9	143	16	122	27	99	45	76	65	61	88	51	110	44	133	38	156	37	178	29	201	19	224	15	246	14	269	12	291	7	314	12	337	17	359	18	382	24	405	30	427	39	450	45	472	57
1931.501 H	Kariandusi	20	158	29	136	37	113	45	91	58	69	79	52	101	41	124	34	146	33	168	21	191	12	213	9	235	8	258	6	280	7	303	12	325	10	347	17	370	24	392	29	414	34	437	45	458	54	481	61
1931.501 I	Kariandusi	10	180	8	157	23	135	46	122	67	103	90	89	112	73	135	60	154	41	177	34	199	26	222	10	245	5	268	7	290	19	313	20	336	23	359	24	381	18	403	33	426	44	449	54	470	73	489	93
1931.505 A	Kariandusi	11	155	12	132	8	109	18	86	33	64	56	48	78	36	101	27	124	20	147	16	170	12	193	10	216	8	239	6	262	11	285	18	308	23	331	33	353	37	376	51	399	56	422	67	445	82	468	89
1931.505 B	Kariandusi	14	140	22	118	28	97	43	74	59	52	81	44	103	38	125	35	148	24	170	19	192	8	214	7	236	7	259	4	281	10	303	17	325	22	347	22	370	16	392	23	414	35	436	38	458	45	480	60
1931.505 C	Kariandusi	7	184	8	161	23	137	30	114	45	94	65	73	87	57	109	41	133	36	156	26	179	17	203	11	226	9	249	12	273	8	296	10	318	9	341	8	365	14	387	25	410	36	432	52	455	58	478	65
1931.505 D	Kariandusi	7	148	13	126	18	105	31	84	49	63	69	51	90	39	112	30	134	17	153	8	175	10	197	7	218	8	240	12	262	22	283	26	305	30	327	36	349	45	370	53	392	59	414	59	435	62	457	68
1931.505 E	Kariandusi	5	146	10	123	20	100	30	77	40	54	61	41	82	26	105	23	127	19	150	17	173	18	196	17	219	9	242	7	264	19	287	22	310	28	333	33	356	35	379	26	398	39	421	52	444	57	464	74
1931.505 F	Kariandusi	14	199	18	174	25	150	36	125	47	100	65	76	77	52	92	28	117	17	142	10	166	11	191	15	216	15	241	15	265	13	290	17	315	31	340	41	363	58	388	69	411	84	435	102	459	108	484	117
1931.505 G	Kariandusi	10	153	5	130	8	107	16	84	25	61	42	44	65	40	88	34	111	24	134	21	155	21	178	12	201	12	224	22	247	25	270	27	292	24	315	28	338	28	361	28	384	25	407	27	430	26	453	28
1931.505 H	Kariandusi	14	192	6	168	19	146	39	126	59	103	71	79	96	63	120	47	145	42	167	28	192	19	216	8	241	9	265	19	290	30	314	33	338	41	362	35	387	30	411	35	436	35	460	41	485	47	509	53
1931.505 I	Kariandusi	7	159	9	136	17	113	26	90	40	68	59	47	78	29	101	25	124	23	147	18	171	15	194	12	217	7	240	9	261	22	284	23	307	23	331	27	354	34	377	41	399	55	422	58	445	65	468	79
1931.505 J	Kariandusi	15	185	13	161	24	137	40	113	53	91	77	74	101	62	124	50	147	47	170	48	194	44	218	35	242	26	266	22	290	19	314	12	338	11	362	23	386	30	410	33	434	30	458	30	482	41	506	51
1931.506 A	Kariandusi	9	157	10	134	23	112	34	89	54	69	77	56	100	46	123	38	138	21	161	17	184	15	207	11	229	8	252	8	275	10	298	16	321	19	344	25	365	27	387	29	410	31	433	39	456	43	479	49
1931.506 D	Kariandusi	5	155	19	132	26	110	40	88	61	71	83	58	105	47	128	39	151	30	173	24	196	21	219	19	241	13	264	6	287	8	309	10	332	11	355	11	378	16	400	22	423	26	446	32	468	43	491	54
1931.506 G	Kariandusi	24	192	36	169	53	149	66	129	86	110	99	87	121	70	144	50	165	33	186	15	209	10	232	10	256	9	279	14	302	14	325	10	348	24	371	21	394	31	416	43	438	61	459	79	482	90	503	105
1931.506 H	Kariandusi	13	178	7	154	6	130	9	106	14	83	27	59	48	42	72	32	96	22	120	19	143	12	167	10	191	9	215	10	239	16	263	14	287	15	310	18	334	20	357	27	377	39	401	45	425	53	448	52
1931.506 I	Kariandusi	12	182	8	159	8	137	19	114	26	92	36	70	57	58	80	48	103	41	125	30	148	22	171	17	193	12	216	11	239	11	261	11	284	14	307	15	330	24	352	28	375	36	398	46	420	52	440	69
1960.3	Kariandusi	13	148	8	125	23	103	37	80	56	63	79	47	101	35	124	29	146	20	169	16	192	22	214	23	237	21	259	14	282	11	304	9	327	9	350	12	372	10	395	7	417	16	440	27	462	39	485	49
1993.62 A	Kariandusi	12	180	17	157	26	134	45	112	56	90	73	68	96	56	119	45	142	42	165	37	188	27	211	24	233	12	256	16	279	12	302	9	325	16	346	31	369	36	391	42	414	50	437	57	460	66	483	77
1993.62 B	Kariandusi	9	143	7	121	10	99	28	80	50	62	72	50	94	34	116	24	138	22	160	17	183	17	205	13	227	9	249	5	271	5	293	6	315	11	337	18	359	22	381	26	403	32	425	42	447	52	469	65
87 NA BCD255	Isinya	7	142	5	120	7	97	19	75	38	53	60	41	82	28	104	19	126	12	149	7	171	9	193	11	215	16	238	19	260	21	282	29	305	38	327	47	349	56	371	64	394	70	416	76	438	78	461	83
A266 VI 89	Isinya	17	174	8	151	15	131	25	108	40	86	59	68	73	48	96	40	116	24	139	16	162	16	185	14	208	9	231	10	254	9	277	11	300	15	323	12	346	17	369	23	390	32	413	42	436	52	459	66
B2 68 2 V	Isinya	5	129	6	107	16	88	26	67	44	53	66	43	89	35	111	25	133	15	155	9	177	9	199	6	221	8	243	12	265	14	287	12	309	23	330	25	353	33	374	43	395	52	417	57	439	64	461	69
B2 G7 V 19	Isinya	8	151	14	129	23	106	31	84	48	61	70	47	87	31	108	21	130	10	153	8	175	8	198	10	220	13	243	15	265	25	287	31	310	36	332	48	355	54	377	62	399	69	422	78	444	82	467	87
B2-66 VIB 55	Isinya	6	125	5	103	7	81	17	62	35	47	56	34	78	27	100	21	122	15	144	9	166	10	188	10	209	8	231	11	253	8	275	12	297	15	319	18	341	30	362	32	384	42	406	52	428	56	450	57
B262 VI 13	Isinya	8	152	5	129	7	106	15	84	31	63	53	47	76	33	99	27	121	19	144	18	167	17	190	11	213	9	235	10	258	11	281	11	304	12	327	19	349	22	372	25	395	29	418	31	441	42	463	49
C2-59 V 15	Isinya	5	132	14	112	28	90	47	72	67	56	89	47	108	33	130	25	152	23	174	23	196	19	218	13	240	8	262	11	284	15	306	19	328	19	350	25	372	28	391	43	413	48	435	53	457	58	479	66
D263 VI 64	Isinya	9	142	4	120	10	98	19	76	33	54	55	36	77	24	99	17	121	13	143	9	166	8	188	8	210	7	232	8	254	12	276	17	298	20	320	24	342	30	364	39	386	41	408	47	430	55	452	63
E2 63 Via 152	Isinya	9	128	13	106	18	84	35	65	53	46	75	42	97	29	119	21	140	15	162	9	183	8	205	8	227	8	249	9	271	12	293	11	315	18	336	24	358	28	380	33	402	36	424	41	446	44	467	53
E2 63 Via 161	Isinya	5	127	10	104	14	82	30	60	48	44	70	34	93	28	116	24	138	22	161	17	184	9	206	7	229	11	252	10	274	11	297	16	320	20	343	23	365	27	388	23	411	26	433	31	456	34	479	37
G252 107	Isinya	5	140	12	118	20	97	35	75	54	53	68	39	90	28	112	18	133	9	155	9	177	7	198	6	220	9	242	13	263	17	285	21	307	24	328	30	350	36	372	40	393	46	415	52	437	56	458	65
G266 VI 21	Isinya	6	163	9	139	19	116	30	92	46	69	70	54	93	44	117	29	141	23	164	18	188	13	211	10	235	9	258	11	282	13	306	17	329	21	353	28	376	38	400	47	424	56	447	63	471	71	494	82
G268 13	Isinya	7	162	10	140	20	117	37	95	48	73	68	51	90	41	112	32	133	23	156	18	178	12	200	10	223	11	245	14	267	17	290	16	312	18	334	22	356	26	379	31	401	36	423	41	446	53	468	62
I2-52 40	Isinya	5	127	8	105	16	84	30	64	45	43	66	29	88	21	110	20	131	14	153	14	174	8	196	7	218	6	239	8	261	11	283	16	304	15	326	19	348	29	369	37	388	43	410	55	430	61	451	66
XI68 VI 36	Isinya	9	163	9	140	9	117	16	94	30	76	53	69	76	47	98	31	121	27	144	23	167	15	190	10	213	10	236	10	259	14	282	21	305	26	328	33	351	39	374	49	397	53	420	61	441	77	464	81
Y1 65 V 13	Isinya	4	133	10	111	17	89	27	67	49	52	71	32	93	23	115	18	137	12	159	8	181	9	203	9	225	9	247	6	269	12	292	11	314	13	336	21	358	26	380	31	402	41	424	50	446	55	468	63
Y168 VI 64	Isinya	6	142	4	120	12	98	26	76	46	62	69	50	91	40	113	34	135	29	155	21	177	17	199	12	221	8	243	6	265	7	288	12	310	19	332	30	354	37	376	44	398	52	420	61	442	71	464	75
Y168 VI 69	Isinya	6	135	6	112	12	90	30	67	53	44	75	35	98	27	121	22	144	18	166	19	189	16	212	10	234	8	257	10	280	10	302	9	325	9	348	11	371	16	393	17	416	22	439	28	461	35	484	41
Y168 VI 87	Isinya	14	167	7	145	21	126	43	113	60	92	76	70	95	50	116	36	138	25	160	14	182	11	204	10	227	11	249	10	272	14	294	11	317	10	339	8	361	15	384	23	406	29	429	37	451	45	473	54
Y768 V 25	Isinya	11	138	25	117	38	95	55	74	69	52	65	30	80	13	103	9	125	10	148	8	170	6	193	9	216	11	238	12	261	12	284	13	306	18	329	20	352	31	374	36	397	47	420	55	442	64	465	71
Z165-Z166 V sommet	Isinya	8	121	5	100	10	78	22	59	43	44	65	27	86	15	107	13	128	10	150	6	171	8	192	7	214	8	235	11	256	11	278	12	299	17	320	25	341	31	363	37	384	43	405	49	427	57	448	64
Zn66 VI VIsen7 47	Isinya	16	129	7	107	5	86	11	66	34	48	56	38	78	20	100	14	122	11	144	9	167	9	189	9	211	8	233	8	255	10	277	10	299	7	322	11	344	14	366	19	388	21	410	30	432	36	455	46
OLG_1532	Olorgesailie Member 6	13	183	31	160	40	137	45	114	66	101	86	86	108	68	131	51	148	36	171	27	194	15	217	13	240	7	263	8	286	9	309	9	332	21	355	22	377	28	400	40	423	43	446	43	469	54	492	62
OLG_2008	Olorgesailie Member 6	8	164	8	142	10	120	22	97	32	75	48	55	70	39	93	25	115	17	137	15	159	12	182	10	204	11	226	9	248	5	271	8	293	8	315	12	337	16	360	25	382	30	404	40	426	53	448	63
OLG_2357	Olorgesailie Member 6	11	173	9	149	9	125	6	101	18	84	41	63	56	46	80	33	104	25	128	17	152	9	176	9	200	16	224	18	248	23	272	27	296	32	320	36	344	38	361	56	385	63	409	73	433	84	457	93
OLG_3078	Olorgesailie Member 6	9	140	13	118	24	96	35	74	54	52	69	36	91	25	113	16	135	14	157	7	178	5	200	6	222	8	244	12	266	22	288	30	310	39	332	45	354	48	376	51	398	58	420	67	442	77	464	86
OLG_406	Olorgesailie Member 6	10	157	26	134	36	110	57	90	80	70	103	49	127	26	150	21	173	16	196	11	219	6	242	7	265	8	289	12	312	14	335	16	358	17	379	29	402	39	425	48	448	48	472	49	495	55	518	65
OLG_4166	Olorgesailie Member 6	7	149	8	127	11	104	17	82	29	59	51	47	74	35	96	26	112	13	135	12	157	10	180	5	202	10	225	15	247	23	268	29	291	37	313	46	336	57	358	61	380	71	403	81	425	86	448	91
OLG_922	Olorgesailie Member 6	14	153	26	134	44	114	63	99	79	80	101	63	124	51	146	43	169	36	191	31	214	26	235	18	258	15	280	12	303	11	325	10	348	9	370	7	393	5	415	11	437	16	460	28	482	39	505	52
OLG_x402 248	Olorgesailie Member 6	8	171	5	148	9	126	16	103	38	80	60	58	82	44	105	38	128	29	151	26	173	25	196	19	219	13	241	6	264	9	287	9	310	11	329	22	352	25	375	30	398	38	420	49	443	56	466	70
OLG_x402 256	Olorgesailie Member 6	7	184	11	159	10	135	13	110	27	86	38	61	52	36	72	19	96	9	120	7	145	7	170	7	194	11	219	15	243	18	268	20	292	23	317	23	342	34	366	41	391	51	415	65	440	74	465	87
OLG_x402 266	Olorgesailie Member 6	29	147	26	124	20	101	16	79	31	56	53	39	76	32	99	29	122	26	144	13	167	8	190	5	213	6	236	7	259	10	281	11	304	11	327	13	350	23	373	26	396	33	418	39	441	48	464	55
OLG_x402 276	Olorgesailie Member 6	6	164	9	142	28	121	48	108	56	86	73	64	87	42	105	31	127	28	149	19	172	6	194	8	216	8	238	10	260	12	282	14	304	22	326	26	348	29	370	34	392	43	414	49	436	62	458	73
OGIV_3360	Olduvai Bed IV HK	17	224	25	198	34	172	51	149	58	122	66	96	69	70	73	45	94	26	119	14	145	6	170	14	196	22	222	25	246	15	271	14	297	21	324	28	351	34	375	47	397	63	419	80	436	102	459	116
OGIV_3364	Olduvai Bed IV HK	8	202	6	176	12	150	12	123	19	100	24	72	38	52	61	37	82	21	111	20	135	7	161	9	188	9	213	11	242	12	267	21	291	34	318	40	342	40	369	47	393	52	419	61	441	77	467	86
OGIV_3365	Olduvai Bed IV HK	6	228	11	201	17	175	29	151	42	127	54	102	68	79	84	57	105	37	123	20	148	9	174	11	202	9	227	8	255	12	280	23	302	34	328	37	354	45	380	52	403	57	429	65	456	70	477	85
OGIV_3369	Olduvai Bed IV HK	9	173	16	149	31	128	52	111	71	93	87	72	105	53	128	43	152	36	176	30	199	23	222	13	246	6	270	7	295	10	320	13	344	20	369	24	394	27	413	43	434	56	455	68	478	77	501	84
OGIV_3466	Olduvai Bed IV HK	11	164	19	141	34	119	44	97	63	80	85	68	105	52	122	32	143	22	167	14	191	8	215	9	240	11	261	11	286	15	307	12	329	12	354	15	376	20	397	22	420	23	444	29	468	34	493	40
OGIV_3473	Olduvai Bed IV HK	12	172	17	147	18	121	29	99	36	74	58	61	79	50	102	41	125	30	148	21	171	13	195	5	221	8	247	7	272	13	297	18	319	29	341	41	364	51	386	60	410	68	433	75	456	86	480	93
OGIV_3481	Olduvai Bed IV HK	5	197	11	172	15	148	31	128	51	111	71	92	88	74	106	57	127	41	149	29	172	18	197	11	220	9	246	6	270	8	295	14	319	14	343	18	368	24	391	32	416	38	440	44	463	56	487	65
OGIV_3482	Olduvai Bed IV HK	10	170	12	145	20	124	34	102	49	85	67	65	86	52	110	43	132	30	153	20	174	7	199	7	224	11	247	16	272	20	295	24	317	28	343	27	367	31	390	41	408	58	429	69	453	75	476	81
OGIV_3485	Olduvai Bed IV HK	10	186	10	159	11	133	25	112	42	95	54	72	78	62	97	47	119	33	143	27	167	19	190	12	214	7	239	7	264	13	288	14	313	14	338	17	361	28	384	43	407	54	430	67	453	70	477	80
OGIV_3491	Olduvai Bed IV HK	13	169	8	144	13	120	24	97	34	75	50	55	69	38	95	34	118	27	140	15	161	5	185	13	207	21	230	30	255	34	278	30	301	32	327	34	350	34	374	33	394	48	418	56	440	65	462	78
OGIV_3495	Olduvai Bed IV HK	6	236	5	206	11	180	27	156	45	133	54	108	73	87	94	66	117	51	140	35	168	30	197	26	223	16	250	8	278	13	306	8	333	10	360	13	386	22	409	37	435	49	456	70	476	89	496	108
OGIV_3499	Olduvai Bed IV HK	8	152	16	129	26	107	39	85	50	63	64	43	83	27	100	8	124	13	148	14	173	16	199	14	224	10	248	11	271	19	294	19	318	24	342	24	367	21	390	32	412	43	429	58	445	76	468	85
OGIV_3504	Olduvai Bed IV HK	8	171	7	146	7	123	15	100	28	79	44	58	64	43	84	32	108	21	129	10	154	6	181	6	206	9	232	9	258	12	283	15	308	19	332	24	359	25	384	28	408	35	434	38	458	44	481	51
OGIV_3505	Olduvai Bed IV HK	35	196	52	176	66	155	84	135	102	115	115	93	121	69	137	49	159	34	182	25	207	20	230	11	255	6	278	17	302	18	327	22	351	28	372	42	396	49	420	55	444	63	467	70	490	81	510	97
OGIV_3508	Olduvai Bed IV HK	36	177	28	153	16	132	13	106	8	80	9	56	31	45	54	33	77	22	102	13	129	13	155	11	180	14	207	13	232	14	257	21	282	16	307	8	330	8	354	10	379	12	401	21	424	34	449	41
OGIV_3530	Olduvai Bed IV HK	9	210	12	184	19	159	28	134	36	108	41	82	59	63	81	48	104	35	128	24	152	14	177	14	204	14	232	14	259	9	284	19	309	26	336	32	363	32	390	34	413	49	440	54	465	60	492	66
OGIV_3535	Olduvai Bed IV HK	8	164	14	140	28	120	34	98	41	77	63	66	82	51	95	30	116	18	138	10	161	6	183	12	208	9	234	9	256	14	280	15	304	19	327	29	348	43	373	45	397	45	420	48	443	57	464	70
OGIV_3540	Olduvai Bed IV HK	6	172	8	147	18	124	31	107	52	91	67	70	79	50	103	42	127	37	151	29	174	20	199	13	221	8	247	11	270	14	294	21	316	34	340	40	364	49	389	53	412	61	435	73	456	85	480	90
OGIV_3541	Olduvai Bed IV HK	14	170	11	147	12	124	23	104	40	85	58	67	78	51	96	33	114	18	139	20	162	9	185	14	209	14	234	12	258	8	282	13	303	20	326	24	350	28	373	37	398	39	414	57	438	66	460	74
OGIV_3545	Olduvai Bed IV HK	7	161	18	139	32	118	48	98	69	82	90	66	112	56	129	39	153	31	178	26	200	15	222	10	246	11	270	18	293	24	316	20	341	18	365	23	389	27	414	31	438	39	462	44	481	55	504	65
OGIV_3553	Olduvai Bed IV HK	13	200	17	175	16	150	19	125	37	108	58	91	80	74	102	61	124	44	143	27	164	10	188	11	213	9	240	9	264	10	287	16	311	15	334	25	359	33	383	38	407	49	433	48	456	62	479	72
OGIV_3554	Olduvai Bed IV HK	7	215	7	188	16	163	14	135	25	111	40	88	61	73	81	56	100	37	125	28	149	16	175	14	202	9	229	14	254	14	281	14	308	14	331	28	353	33	371	47	398	51	423	61	445	75	468	88
OGIV_3559	Olduvai Bed IV HK	10	187	18	163	19	138	26	115	40	93	62	77	82	63	104	50	128	40	151	31	174	19	198	9	224	6	250	10	275	12	298	13	324	10	347	16	372	21	395	23	419	33	444	41	469	46	492	58
OGIV_3564	Olduvai Bed IV HK	19	177	9	154	6	129	17	106	30	84	42	61	56	40	78	29	100	18	123	9	149	6	174	11	199	14	224	14	249	18	274	18	298	23	323	29	347	37	371	44	395	53	420	56	444	65	466	76
OGIV_3567	Olduvai Bed IV HK	9	157	22	136	37	115	55	98	74	82	91	64	115	55	137	46	156	32	182	29	201	15	224	8	249	10	275	8	298	15	320	24	344	22	367	30	391	29	415	34	439	42	463	47	484	58	507	68
OGIV_3571	Olduvai Bed IV HK	16	197	24	173	23	146	38	125	53	102	66	82	85	63	107	50	129	37	151	23	176	14	200	11	226	6	253	5	279	11	304	11	331	9	357	11	381	23	402	36	429	40	452	51	473	69	494	85
OGIV_3572	Olduvai Bed IV HK	5	186	13	162	17	136	31	114	43	92	57	70	76	53	102	47	126	38	150	31	176	26	199	17	223	8	249	5	274	11	296	24	320	35	342	47	367	53	392	53	414	66	439	75	463	82	485	96
OGIV_3582	Olduvai Bed IV HK	22	158	30	135	44	116	60	96	73	76	92	60	112	43	134	32	155	22	179	16	202	13	226	8	249	10	272	13	296	14	319	17	343	21	368	25	390	35	411	37	435	44	456	56	477	67	498	78
OGIV_3583	Olduvai Bed IV HK	18	175	24	151	31	128	40	108	56	92	77	77	98	65	117	53	139	43	164	40	189	43	214	38	232	21	254	11	278	6	302	13	325	21	347	26	370	34	392	34	416	39	439	48	462	56	487	58
OGIV_3587	Olduvai Bed IV HK	8	184	8	159	11	135	21	113	30	90	46	71	68	58	91	48	114	37	136	26	158	21	184	19	209	19	235	15	260	13	286	11	313	11	338	16	363	21	385	32	410	37	433	47	455	61	478	71
OGIV_3332	Olduvai Bed IV MK	4	200	10	174	30	158	46	135	64	115	85	98	104	80	124	64	143	46	166	30	190	22	215	13	241	9	267	10	292	9	320	10	347	10	374	12	399	19	422	27	445	42	464	57	490	65	508	80
OGIV_3333	Olduvai Bed IV MK	7	218	6	190	8	163	22	139	28	113	45	91	67	75	92	63	118	56	142	54	167	46	192	37	217	28	242	20	268	20	293	10	319	8	347	7	371	19	397	28	417	44	442	52	466	64	488	73
OGIV_3334	Olduvai Bed IV MK	4	167	9	142	13	116	30	95	45	74	61	52	78	32	103	26	129	23	155	25	181	23	205	19	228	13	255	14	281	10	307	8	332	9	358	14	381	20	405	30	429	38	454	44	473	60	497	66
OGIV_3335	Olduvai Bed IV MK	10	191	6	166	6	140	4	116	15	94	26	72	50	59	77	57	102	49	128	42	152	32	178	24	202	12	227	7	253	13	279	19	305	25	331	26	357	29	382	38	406	51	434	50	460	57	482	69
OGIV_3337	Olduvai Bed IV MK	10	170	11	144	20	121	33	99	46	77	68	67	92	57	113	44	135	30	159	27	183	23	206	11	230	8	253	15	279	18	305	17	330	24	353	31	379	37	402	47	427	50	452	54	477	58	500	70
OGIV_3338	Olduvai Bed IV MK	34	213	21	191	10	166	3	143	14	119	31	97	48	75	71	59	89	41	112	30	139	27	165	20	189	11	214	8	240	15	267	18	292	22	316	35	339	42	364	51	387	64	410	72	434	83	457	96
OGIV_3339	Olduvai Bed IV MK	5	213	20	192	34	169	50	149	70	133	93	120	113	104	133	86	153	70	170	50	188	31	212	21	234	12	258	5	286	7	308	20	331	27	358	32	383	38	404	50	427	64	452	70	475	81	498	91
OGIV_3341	Olduvai Bed IV MK	9	203	16	180	24	157	49	150	73	138	90	116	110	98	126	75	141	53	158	35	183	26	206	24	232	25	253	34	277	25	303	20	329	20	353	9	379	8	403	19	425	35	448	49	470	62	490	78
OGIV_3342	Olduvai Bed IV MK	9	197	6	172	6	144	10	117	20	93	27	70	34	46	54	28	78	16	104	9	128	4	155	7	182	9	207	12	233	18	258	27	284	33	310	33	337	33	364	37	390	42	415	51	442	55	466	54
OGIV_3347	Olduvai Bed IV MK	13	192	7	172	10	146	26	125	45	106	68	97	91	85	112	70	129	52	151	38	172	25	194	19	218	14	244	10	270	10	296	6	321	10	345	20	367	29	391	38	414	48	435	65	457	78	479	78
OGIV_3350	Olduvai Bed IV MK	9	128	5	104	17	84	25	62	44	50	63	34	82	22	104	14	126	6	150	6	175	6	197	11	221	14	243	19	268	19	291	14	312	17	336	20	357	22	380	28	401	39	419	51	441	57	464	61
OGIV_3378	Olduvai Bed IV MK	6	147	6	122	16	99	26	78	44	61	67	52	89	43	113	36	134	25	155	12	179	7	202	12	225	19	249	25	271	22	296	25	318	32	340	42	363	52	385	61	408	67	432	73	453	79	476	82
OGIV_3380	Olduvai Bed IV MK	7	175	13	151	18	126	32	106	46	84	66	69	85	48	108	38	132	30	154	18	177	10	203	7	227	7	254	7	277	16	302	16	326	22	349	29	373	38	397	46	419	50	442	59	464	73	485	85
OGIV_3383	Olduvai Bed IV MK	17	199	5	177	18	156	35	137	42	113	42	87	52	65	70	44	91	33	116	26	139	16	165	12	190	18	217	18	242	12	269	11	296	14	320	15	346	12	369	11	391	25	416	26	438	39	462	46
OGIV_3421	Olduvai Bed IV MK	11	188	6	163	6	139	7	113	13	89	31	70	52	54	74	40	97	29	119	17	143	7	167	6	191	13	215	14	241	13	264	16	287	26	312	30	335	33	357	42	378	57	402	64	424	77	446	87
OGIV_3423	Olduvai Bed IV MK	5	205	7	177	8	148	12	125	12	99	15	71	22	47	45	33	73	31	100	25	125	17	150	13	178	13	207	12	233	10	261	8	286	18	308	35	333	45	357	49	383	58	410	64	433	79	460	84
OGIV_3344	Olduvai Bed IV MNK	9	159	5	134	11	110	20	90	37	72	59	59	82	50	103	38	124	34	144	30	168	21	191	23	214	15	238	8	262	9	287	6	310	14	335	17	360	21	382	31	407	36	430	45	450	59	473	69
OGIV_3393	Olduvai Bed IV MNK	10	205	9	181	5	157	9	130	17	104	23	79	38	56	58	41	83	30	103	14	129	7	155	11	181	13	209	17	234	22	262	27	287	36	312	44	339	43	365	50	392	56	418	63	444	72	469	82
OGIV_3394	Olduvai Bed IV MNK	17	163	7	141	8	119	11	95	20	72	40	59	63	51	85	42	109	37	133	32	156	23	177	11	199	8	223	7	247	12	270	12	295	14	320	17	343	24	368	27	388	41	411	48	435	54	457	63
OGIV_3396	Olduvai Bed IV MNK	5	175	9	152	21	132	36	112	51	92	72	78	92	67	115	58	136	46	157	33	177	21	199	10	223	9	248	7	272	13	295	18	322	18	347	21	372	25	397	30	421	37	444	39	468	47	484	65
OGIV_3397	Olduvai Bed IV MNK	12	228	12	201	18	173	23	146	21	117	25	88	35	62	56	47	82	36	107	33	130	19	158	12	187	8	213	14	241	16	271	19	297	28	322	39	351	43	376	47	400	60	425	72	451	78	476	88
OGIV_3398	Olduvai Bed IV MNK	11	187	7	161	5	135	12	111	21	89	41	76	64	65	86	54	109	43	133	33	153	25	177	24	203	20	227	14	253	9	276	12	303	16	327	24	350	33	374	42	396	56	418	67	443	74	465	85
OGIV_3399	Olduvai Bed IV MNK	22	170	37	151	51	131	72	121	89	103	98	80	109	59	131	50	150	34	172	23	194	13	218	12	241	10	264	5	288	10	312	16	335	18	359	18	382	23	406	28	426	41	445	56	466	70	489	74
OGIV_3401	Olduvai Bed IV MNK	7	198	9	173	16	148	21	121	34	98	53	81	71	62	90	44	112	30	136	21	160	16	185	19	210	17	235	9	261	14	283	9	307	9	332	17	356	21	382	26	409	29	430	44	455	52	475	66
OGIV_3402	Olduvai Bed IV MNK	14	218	10	193	7	164	12	140	26	117	45	99	66	80	83	58	101	40	123	24	149	19	177	21	203	12	229	5	257	9	283	15	309	26	337	28	363	33	389	40	416	48	442	54	471	57	496	67
OGIV_3403	Olduvai Bed IV MNK	36	186	52	167	68	146	87	128	107	109	126	92	146	74	166	58	186	42	207	27	227	12	251	4	275	9	300	9	324	8	347	18	368	30	391	40	415	43	436	51	459	60	480	78	499	95	516	115
OGIV_3404	Olduvai Bed IV MNK	15	174	20	150	31	128	47	108	62	87	73	65	91	48	115	40	132	23	154	12	179	14	203	8	228	6	253	8	277	14	303	14	328	18	351	27	374	39	398	45	424	45	448	50	471	59	493	64
OGIV_3405	Olduvai Bed IV MNK	5	166	8	141	14	116	25	94	34	71	39	46	55	26	77	15	104	15	128	14	153	11	177	8	202	12	224	22	248	25	273	23	299	22	322	23	348	22	372	18	394	25	417	35	434	52	456	65
OGIV_3406	Olduvai Bed IV MNK	14	232	7	205	5	179	9	151	16	124	28	99	43	77	61	56	84	40	108	26	133	16	160	9	189	7	216	12	244	17	271	24	298	30	323	40	350	47	375	57	400	70	424	81	443	100	463	121
OGIV_3407	Olduvai Bed IV MNK	20	175	10	152	7	127	15	103	27	82	45	64	66	48	84	29	108	21	132	18	156	8	183	8	207	8	232	8	257	11	282	10	308	15	331	25	357	31	380	41	404	49	425	63	447	77	468	91
OGIV_3408	Olduvai Bed IV MNK	16	214	9	188	5	161	9	134	15	109	27	85	40	62	58	43	81	30	107	22	131	16	156	7	183	9	211	11	238	16	263	20	288	30	310	44	336	52	364	52	392	55	419	59	441	69	463	84
OGIV_3409	Olduvai Bed IV MNK	11	189	13	164	27	142	44	121	64	102	83	83	102	62	126	51	148	37	172	27	196	22	221	17	246	8	272	7	296	10	320	21	344	32	370	32	392	39	416	52	441	59	464	71	483	90	502	107
OGIV_3410	Olduvai Bed IV MNK	6	210	18	186	25	163	31	137	47	117	57	92	68	68	75	45	96	30	119	17	146	13	170	7	197	9	225	10	251	13	277	9	302	13	326	23	349	36	373	48	396	59	418	75	440	88	463	100
OGIV_3411	Olduvai Bed IV MNK	14	182	18	156	21	129	27	106	35	81	51	60	72	45	95	32	121	26	146	21	172	26	198	20	222	10	247	8	265	25	292	29	317	37	342	35	368	41	390	49	417	46	444	49	467	60	492	69
Fig 6.32, 1	Kalambo Falls	7	145	7	122	15	100	24	77	42	55	61	40	84	25	107	19	129	10	152	5	175	7	197	5	220	5	243	6	265	7	288	11	311	12	334	17	356	23	379	29	402	38	424	41	447	49	470	58
Fig 6.32, 2	Kalambo Falls	13	155	11	132	8	110	11	87	26	68	46	51	65	32	88	25	110	12	133	13	155	13	178	8	201	10	223	12	246	19	268	28	291	38	313	48	336	51	357	61	380	67	402	69	425	73	447	76
Fig 6.32, 3	Kalambo Falls	9	148	6	126	19	105	29	86	43	65	63	47	84	30	106	20	128	11	150	8	173	6	195	7	217	5	239	7	261	9	283	14	305	18	328	26	350	35	372	46	394	59	416	71	438	79	461	88
Fig 6.32, 4	Kalambo Falls	7	140	7	117	5	95	13	72	28	51	46	34	68	22	91	13	113	7	136	5	159	5	181	4	204	5	227	6	249	10	272	13	295	15	317	21	340	27	363	36	385	44	408	53	431	60	453	68
Fig 6.33, 1	Kalambo Falls	15	149	21	126	34	104	50	82	70	64	93	52	114	38	137	31	160	20	183	13	206	8	229	9	251	8	274	5	297	9	320	9	343	14	366	18	389	24	409	34	432	39	455	49	478	57	501	61
Fig 6.33, 2	Kalambo Falls	6	179	7	155	9	132	12	108	24	85	40	65	58	47	80	30	103	22	127	19	151	11	174	15	198	4	222	6	245	7	268	12	292	19	316	24	339	31	362	38	386	46	409	51	433	56	457	65
Fig 6.34, 10	Kalambo Falls	6	189	18	166	25	143	39	119	59	98	72	75	92	57	116	45	133	25	156	23	180	16	204	10	228	11	251	5	275	10	299	20	321	28	345	29	369	29	393	45	416	50	440	50	464	57	487	62
Fig 6.35, 1	Kalambo Falls	9	148	19	125	32	102	47	79	61	56	80	34	103	25	126	19	149	12	172	6	195	5	218	10	241	13	265	23	288	19	311	15	334	24	357	24	379	43	402	48	425	40	448	46	472	51	495	63
Fig 6.35, 2	Kalambo Falls	5	169	16	147	24	123	30	100	39	77	54	55	74	36	96	23	119	20	143	19	166	17	189	13	212	10	236	5	259	13	282	16	306	24	329	28	352	34	375	37	399	44	420	53	443	61	465	67
Fig 6.35, 3	Kalambo Falls	10	173	10	150	11	126	15	103	25	80	41	61	62	44	85	29	107	15	130	10	154	7	177	8	201	9	224	10	248	14	271	21	295	28	318	32	342	36	365	39	388	46	412	54	435	66	459	77
Fig 6.35, 4	Kalambo Falls	5	133	16	111	32	91	45	71	59	54	77	37	99	29	121	18	143	11	165	6	187	5	209	7	231	11	253	14	275	17	296	21	318	26	340	33	362	39	384	41	406	46	428	49	450	55	472	60
Fig 6.36, 1	Kalambo Falls	5	129	13	108	26	87	45	69	65	53	86	39	108	27	129	20	150	12	171	6	192	7	213	5	234	5	255	9	276	14	297	20	318	24	339	31	361	38	382	44	403	49	424	59	445	64	466	71
Fig 6.36, 2	Kalambo Falls	6	141	6	118	11	96	19	73	30	51	50	36	71	21	93	12	116	6	138	6	161	5	184	5	206	7	229	10	252	12	274	20	297	24	320	29	343	36	365	43	388	46	411	50	433	55	456	65
Fig 6.36, 3	Kalambo Falls	4	138	6	116	15	95	31	74	52	57	74	38	95	23	117	22	138	19	159	14	179	7	201	9	222	10	244	12	265	16	287	23	308	32	329	40	350	49	372	57	394	69	415	71	437	79	458	87
Fig 6.36, 4	Kalambo Falls	11	134	13	112	17	89	30	69	48	53	63	33	85	22	107	20	129	13	151	8	174	15	196	12	218	4	241	8	263	11	285	6	307	10	330	16	352	22	374	26	396	36	419	46	441	52	463	64
Fig 6.37, 1	Kalambo Falls	7	168	6	144	14	120	29	97	38	73	62	52	86	40	109	27	133	20	157	12	181	8	205	11	228	8	252	8	276	6	300	10	323	16	347	24	371	32	395	44	419	50	442	64	466	77	490	89
Fig 6.38, 1	Kalambo Falls	18	182	12	158	8	134	9	109	8	85	16	61	39	45	63	33	88	24	112	17	136	15	160	12	184	14	209	13	233	18	257	27	281	28	305	35	330	40	354	44	378	49	402	58	426	66	451	78
Fig 6.38, 2	Kalambo Falls	21	148	17	125	8	102	11	79	27	57	46	35	69	19	92	11	115	9	139	6	162	7	185	6	208	5	231	5	255	5	278	9	301	13	324	16	345	22	368	25	391	30	414	35	437	41	460	46
Fig 6.38, 3	Kalambo Falls	13	128	6	106	12	85	31	64	47	48	69	35	91	28	113	23	135	18	157	15	179	12	201	12	223	10	245	7	267	6	290	9	312	14	334	19	356	21	378	26	400	32	422	35	444	38	466	43
Fig 6.38, 4	Kalambo Falls	8	182	11	158	15	134	26	111	37	89	55	67	74	45	96	31	120	24	144	21	169	16	193	10	217	10	241	7	265	8	289	10	313	12	338	19	362	22	386	31	410	37	434	43	458	51	482	59
Fig 6.38, 5	Kalambo Falls	4	125	5	103	8	80	13	58	33	44	55	37	77	33	99	28	121	18	141	14	164	9	186	11	208	8	231	6	253	7	276	11	298	14	320	16	343	18	365	22	387	27	410	33	432	44	455	54
Fig 6.51, 2	Kalambo Falls	9	153	13	131	21	109	32	86	49	67	69	47	91	33	113	22	135	16	158	14	180	9	202	4	224	5	246	8	268	10	291	12	313	18	335	27	357	38	379	50	401	55	424	69	446	77	468	85
Fig 6.6, 1	Kalambo Falls	10	151	17	128	32	105	41	83	63	66	85	51	108	37	130	20	153	12	175	8	198	7	221	10	244	7	267	5	289	7	312	10	335	16	358	24	381	30	403	31	426	39	449	46	472	57	495	65
Fig 6.6, 4	Kalambo Falls	3	129	8	107	21	85	37	66	57	50	79	40	100	30	122	18	144	11	166	6	188	5	210	4	232	4	254	4	276	6	297	9	319	10	341	14	363	15	385	17	407	22	429	23	451	30	473	35
Fig. 7A	Kapthurin	21	199	20	173	17	146	26	122	36	98	50	77	70	57	88	36	110	23	136	17	163	14	191	14	219	15	244	15	269	23	294	33	318	42	345	44	370	53	395	61	421	68	446	76	469	86	493	97
Fig. 7B	Kapthurin	11	228	14	202	22	177	26	151	37	127	49	103	66	81	86	66	108	52	131	37	157	34	183	30	208	21	233	14	258	21	284	25	308	29	334	34	359	39	384	50	407	64	430	77	454	90	477	101
Fig. 7C	Kapthurin	20	241	11	215	6	188	20	165	32	143	55	117	72	93	86	72	109	49	130	33	151	22	178	18	204	18	230	13	257	9	283	13	309	15	336	17	362	16	388	22	412	28	438	34	460	50	486	68
Fig. 7D	Kapthurin	13	231	15	205	12	178	16	153	18	128	23	102	29	76	44	53	69	33	94	18	120	12	145	23	171	30	196	42	220	57	245	68	271	80	289	87	310	96	336	101	361	113	385	116	411	124	436	133
Fig. 7E	Kapthurin	7	197	8	173	11	149	13	125	25	102	39	77	54	53	78	36	102	28	126	21	150	17	174	16	198	12	223	13	247	15	271	10	294	15	317	19	341	23	365	31	389	40	413	46	438	57	462	65
Fig. 8A	Kapthurin	6	193	6	168	10	144	18	119	25	95	50	84	73	63	96	54	119	39	144	28	168	24	192	15	216	9	241	5	265	9	290	17	314	19	338	24	362	27	386	35	410	37	435	37	459	41	484	47
Fig. 8E	Kapthurin	7	196	10	172	18	147	29	124	48	100	67	78	81	54	104	41	129	32	151	23	175	18	200	12	224	9	249	8	273	11	298	6	322	11	346	14	371	18	395	24	420	33	444	47	469	63	490	82
Plate IX UL	Kapthurin	7	169	6	145	13	120	20	96	28	73	46	51	69	35	92	23	116	18	141	13	165	11	189	8	213	16	238	20	262	28	286	43	311	47	335	52	357	63	381	70	405	78	429	86	448	87	473	97
Plate IX UR	Kapthurin	7	218	15	192	35	169	45	145	61	121	73	100	88	75	113	51	135	31	156	11	183	9	209	11	235	19	261	28	287	32	313	42	339	49	366	55	391	64	417	74	443	84	470	93	495	106	522	120
Plate VII U	Kapthurin	4	177	7	153	15	129	28	107	46	88	63	66	81	43	105	35	129	26	153	22	175	17	199	11	223	9	248	15	272	7	296	4	320	10	343	16	368	18	392	25	415	31	439	38	462	46	486	52
1950.248.10	Kharga Oasis	11	138	6	116	7	94	7	72	20	51	41	34	63	14	85	6	107	7	129	10	151	14	173	21	195	25	217	30	239	32	260	35	282	37	304	38	326	40	348	46	370	54	392	60	414	62	436	63
1950.248.11	Kharga Oasis	7	176	14	153	18	130	26	106	30	83	30	60	39	39	59	21	83	15	106	9	129	15	152	14	175	19	199	25	222	31	245	35	268	39	291	46	315	52	338	56	361	61	384	65	407	71	431	87
1950.248.12	Kharga Oasis	11	190	10	167	14	145	32	125	54	111	77	88	99	71	122	49	137	27	159	12	182	12	204	10	227	8	249	12	272	15	294	24	317	31	340	42	362	52	385	62	407	73	430	83	452	90	475	101
1950.248.13	Kharga Oasis	30	156	14	136	8	114	11	92	30	75	47	53	68	46	90	37	110	22	132	14	153	7	175	11	197	13	219	18	241	26	263	32	285	32	306	37	328	41	350	44	372	43	394	38	416	42	437	43
1950.248.14	Kharga Oasis	12	171	10	149	17	126	21	104	30	82	50	65	70	46	90	34	112	35	135	38	157	38	179	36	202	31	224	27	246	22	269	14	291	9	313	12	335	22	358	36	380	47	402	55	425	63	447	72
1950.248.15	Kharga Oasis	19	215	29	191	33	166	43	142	54	117	61	93	71	70	96	56	120	39	145	28	169	24	193	23	218	26	242	20	267	11	291	11	316	16	340	23	364	25	389	33	413	38	438	48	462	65	486	77
1950.248.16	Kharga Oasis	15	168	9	146	16	123	26	101	37	79	41	56	65	38	88	21	111	11	134	10	157	13	180	13	202	14	225	16	248	23	271	28	294	32	317	34	341	48	363	57	386	63	409	70	432	78	455	87
1950.248.17	Kharga Oasis	29	161	42	138	53	115	65	93	80	70	99	47	122	32	144	20	167	18	190	14	211	8	234	9	256	9	279	9	302	9	325	14	347	20	370	26	393	32	415	43	438	52	460	62	483	73	505	89
1950.248.18	Kharga Oasis	29	220	38	195	54	170	69	145	79	120	79	95	89	70	109	54	131	36	157	22	182	12	207	14	232	20	257	21	282	25	308	30	333	33	357	45	382	54	407	60	432	73	458	80	482	95	507	103
1950.248.19	Kharga Oasis	6	152	11	130	22	108	38	88	54	68	67	47	89	38	111	30	133	31	154	18	175	14	197	10	219	9	241	10	264	19	286	28	308	26	330	25	352	28	375	37	397	43	419	48	441	56	463	64
1950.248.1	Kharga Oasis	12	196	9	173	13	149	24	126	32	103	49	83	73	66	96	52	119	45	135	25	159	19	182	15	205	17	229	11	252	14	275	19	297	24	321	31	344	38	367	45	390	51	414	59	437	72	460	79
1950.248.20	Kharga Oasis	30	165	35	144	49	123	68	108	90	93	111	78	133	62	154	45	176	42	197	36	219	29	240	23	262	14	283	12	305	19	326	20	348	30	369	39	391	49	412	64	433	77	455	87	476	99	498	107
1950.248.21	Kharga Oasis	10	197	27	176	50	165	73	147	87	125	89	102	92	78	100	55	120	38	143	22	166	13	189	20	212	17	235	19	258	23	280	27	300	45	323	49	347	51	370	57	393	58	416	66	439	79	461	97
1950.248.22	Kharga Oasis	14	189	19	165	19	142	20	118	24	95	31	72	44	50	66	31	90	15	113	12	137	14	160	14	182	29	205	35	229	33	253	47	276	45	300	52	323	65	347	84	368	97	391	93	415	93	438	97
1950.248.23	Kharga Oasis	24	136	12	114	7	93	10	71	21	49	43	31	64	20	86	15	108	16	130	18	151	18	173	18	195	13	216	7	238	9	260	11	282	15	303	15	325	13	347	12	367	28	388	45	410	55	431	64
1950.248.2	Kharga Oasis	10	191	16	167	27	144	41	121	46	97	46	74	51	51	73	37	96	36	119	26	143	21	165	13	186	8	210	10	233	18	257	26	281	31	305	35	328	38	352	43	376	51	399	62	423	78	447	76
1950.248.3	Kharga Oasis	20	158	26	136	35	116	57	100	77	84	99	65	120	52	142	39	163	27	185	20	206	13	228	7	249	12	271	17	292	16	314	18	335	24	357	33	378	43	400	47	422	50	443	61	465	67	486	75
1950.248.4	Kharga Oasis	11	181	18	159	27	135	36	112	48	88	61	65	80	44	100	29	124	19	147	12	171	10	194	10	217	12	241	13	263	22	287	29	310	42	328	59	342	81	365	98	388	100	412	99	435	93	459	100
1950.248.5	Kharga Oasis	15	175	22	151	21	127	9	103	16	79	31	56	48	33	61	15	85	15	109	12	133	13	157	15	181	16	205	18	229	22	253	22	277	24	301	26	324	28	348	28	372	31	396	35	420	45	444	56
1950.248.6	Kharga Oasis	12	177	7	154	14	130	18	107	29	84	37	61	48	37	71	24	94	12	117	11	141	12	164	13	187	17	210	20	234	20	257	22	280	22	303	28	327	38	350	43	373	49	396	59	420	74	443	74
1950.248.7	Kharga Oasis	9	130	15	108	33	91	48	71	67	51	84	34	105	26	127	24	148	20	170	13	191	9	213	12	234	16	256	20	277	17	299	21	320	28	342	31	363	42	385	44	406	52	428	59	448	69	470	76
1950.248.8	Kharga Oasis	10	168	14	146	23	123	33	101	47	79	67	60	89	50	110	40	133	27	155	18	177	17	200	14	222	11	244	14	267	16	289	16	311	28	334	42	356	47	378	54	401	64	423	72	445	83	468	91
1950.248.9	Kharga Oasis	7	167	8	144	11	121	29	98	48	84	71	71	94	54	117	44	141	39	164	25	183	15	205	11	228	12	251	6	274	12	297	15	320	23	343	29	364	46	387	53	410	55	433	60	456	70	480	78
[truncated: 72 more columns]
