# Supplementary material for: When is a handaxe a planned-axe? exploring morphological variability in the Acheulean
Source: PLoS One. 2024 Jul 16;19(7):e0307081. doi: 10.1371/journal.pone.0307081 (PMC11251633; doi:10.1371/journal.pone.0307081)
Supplement: S3 File — All remaining data used in the analysis, including categorical, morphometric, and principal component data. (XLSX) [file pone.0307081.s003.xlsx]

## Sheet: Artefact Data
Specimen Number	Site	Region	Age	Raw Material	Blank	Length	Tip Length	Width	Thickness	Elongation	Refinement	Longitudinal Asymmetry	Latitudinal Asymmetry	PC1	PC2	PC3	PC4	PC5	PC6	PC7	PC8	PC9	PC10	PC11	PC12	PC13	PC14	PC15	PC16	PC17	PC18	PC19	PC20	PC21	PC22	PC23
BFLN 0.A7 d.2 no 1	La Noira Lower	Europe	MIS16	Millstone		155.7	99	106.1	46.3	0.68	0.44	6.22	4.45	-0.050438	-0.044794	-0.035858	-0.022125	0.025047	0.031598	0.001369	-0.006428	-0.001514	-0.007446	0.002719	0.00752	-0.002022	-0.004981	-0.002064	0.015956	-0.002691	-0.000322	0.003051	0.000895	-0.000411	-0.002903	0.000175
BFLN 0.C5 d.1 no 1	La Noira Lower	Europe	MIS16	Millstone		176.4	111.9	91.1	44.6	0.52	0.49	3.15	8.03	0.14761	0.032009	-0.00697	0.007152	-0.008291	0.02114	-0.004912	-0.001225	0.004868	-0.009639	5.8e-05	-0.005371	-0.00238	0.006659	0.008997	-0.000318	-0.001904	0.003291	-0.002252	-0.003057	-0.00195	3e-06	0.001805
BFLN 0.E3 d.1 no 1	La Noira Lower	Europe	MIS16	Millstone		204.4	151.3	142	72.7	0.69	0.51	6.52	8.98	-0.014071	-0.04382	0.020952	0.038748	0.018673	0.022086	-0.000494	-0.001128	-0.004109	0.003616	-0.014823	0.000539	-0.004028	0.002718	0.002377	-0.005409	0.001859	0.003444	0.003789	-0.002493	-0.004269	-0.002307	-0.007815
BFLN 2.W9 d.1 no 1	La Noira Lower	Europe	MIS16	Millstone		173.8	97.9	123.4	47.7	0.71	0.39	12.05	12.74	-0.050186	-0.15708	0.004035	0.033863	-0.000373	-0.000254	-0.051716	0.054053	0.019056	-0.002434	0.015796	0.021087	0.012107	0.000133	0.015157	0.014208	0.001763	0.0123	-0.005144	0.001357	0.007224	0.002907	0.005259
BFLN 2.Z2 d.5 no 1	La Noira Lower	Europe	MIS16	Millstone		106.7	52.8	75.5	40.1	0.71	0.53	6.84	10.28	-0.062604	-0.032761	0.015295	-0.013397	0.041586	-0.039187	-0.018376	-0.00034	-0.006279	-0.018038	0.007957	0.009071	0.009651	0.004409	-0.014896	0.00642	0.011467	-0.004101	-0.001231	0.001591	0.002368	0.001849	-0.004973
BFLN 2.Z5 d.1 no 1	La Noira Lower	Europe	MIS16	Millstone		99.8	52.9	78.3	36.8	0.78	0.47	6.22	6.34	-0.1768	0.030948	-0.048477	-0.031035	0.004719	-0.019996	-0.029253	0.000138	-0.010648	-0.005139	0.008558	-0.009932	-0.007162	0.010116	0.008867	0.008454	0.005527	0.002082	0.006921	0.001974	0.001181	-0.005864	0.003068
BFLN 2.Z7 d.1 no 16	La Noira Lower	Europe	MIS16	Millstone		123.4	89.2	103.6	48.6	0.84	0.47	4.24	9.94	-0.12028	0.009058	0.06222	-0.021274	0.006017	0.002323	-0.028177	0.005146	-0.017039	-0.023314	-0.014512	0.018692	0.006185	-0.00713	0.003408	0.001011	-0.002079	0.011844	-0.003144	-0.00299	-0.004579	0.006336	-0.004398
BFLNIII Secteur G A'	La Noira Lower	Europe	MIS16	Millstone		95.5	60.3	71.1	47	0.74	0.66	7.23	11.2	-0.042502	0.015643	0.02871	-0.0243	0.015887	-0.008449	0.043079	-0.021962	0.03716	0.025521	-0.001084	0.011596	0.007644	0.00314	-0.000279	0.00166	-0.006697	-0.003052	0.003207	0.003044	-0.00026	-0.010483	-0.005186
BFNIII 105	La Noira Lower	Europe	MIS16	Millstone		62.4	31	47.3	19.5	0.76	0.41	7.79	9.05	-0.10152	-0.047192	-0.01225	-0.006334	0.016832	0.021858	0.002797	-0.011184	-0.009855	-0.020003	0.004693	-0.008994	-0.004763	-0.029429	-0.003084	0.008581	0.028708	-0.00572	-0.000507	0.021763	0.006889	-0.00833	-0.003258
BFNIII 110	La Noira Lower	Europe	MIS16	Millstone		145.4	60.4	104.7	52.2	0.72	0.5	4.63	4.64	-0.06827	0.008509	-0.048573	0.009926	0.008768	0.016502	0.015521	-0.008955	-0.01159	0.018185	0.007778	0.012104	0.001799	-0.004276	-0.011147	-0.008336	-0.003978	0.000263	0.00316	0.001281	0.001229	0.005067	-0.003831
BFNIII 113	La Noira Lower	Europe	MIS16	Millstone		112	50.5	75.2	34.9	0.67	0.46	4.68	4.32	-0.037974	0.025758	-0.076238	-0.003591	-0.011354	0.01946	0.006661	-0.00089	-0.005757	0.020795	-0.002654	0.006931	0.011553	-0.005766	-0.000471	-0.002428	-0.004887	-0.002087	0.001505	-0.003124	-0.006024	-0.002665	0.001807
BFNIII 142	La Noira Lower	Europe	MIS16	Millstone		132.8	94.5	125	51.5	0.94	0.41	10.24	9.77	-0.18362	-0.10769	-0.022066	0.01327	0.029543	-0.011726	-0.063922	0.03956	0.007189	-0.033774	0.01032	0.024608	0.000442	-0.000213	-0.003968	-1.4e-05	0.002045	-0.001949	0.006614	0.012898	0.00453	0.003522	0.005184
BFNIII 144	La Noira Lower	Europe	MIS16	Millstone		48.2	29.4	43.8	23.9	0.91	0.55	3.68	7.5	-0.21654	-0.012628	0.034074	0.008798	-0.034966	0.011484	-0.020676	-0.006992	-0.002461	-0.017825	0.006709	0.008167	0.003346	0.003375	0.005714	0.01121	-0.01336	0.001773	0.014053	0.003796	-0.000361	-0.003818	-0.009924
BFNIII 145	La Noira Lower	Europe	MIS16	Millstone		87.5	60.3	50.9	27	0.58	0.53	7.6	6.17	0.047112	0.00277	-0.040683	0.024776	0.011096	-0.042543	-0.00744	-0.00377	0.003825	-0.001308	5.1e-05	-0.0142	0.00755	0.0071	0.003815	0.011764	-0.000303	0.005696	0.000583	8.5e-05	-0.002248	-0.006219	-0.00095
BFNIII 148	La Noira Lower	Europe	MIS16	Millstone		151.9	65.5	83.9	45.9	0.55	0.55	6.75	7.16	0.068076	0.052386	-0.044638	0.006262	0.005964	-0.017215	-0.007043	0.002134	-0.010972	-0.007425	0.001103	0.005346	-0.010407	0.014183	-0.012989	-0.008558	-0.005489	0.004012	0.002643	-0.00251	0.003736	-0.003409	0.005145
BFNIII 155	La Noira Lower	Europe	MIS16	Millstone		102.5	58.4	62.4	47.8	0.61	0.77	9.41	8.88	0.18703	0.014066	-0.080737	0.054797	-0.000924	0.034307	0.016731	0.006313	-0.011567	0.004574	0.008672	0.019519	0.022594	-0.012101	0.011389	0.00895	-0.003384	-0.005355	0.014571	-0.007206	0.003191	-0.000388	0.011533
BFNIII 158	La Noira Lower	Europe	MIS16	Millstone		130.3	68.1	77.2	27.4	0.59	0.35	6.87	9.83	0.059488	0.050737	0.024724	0.050065	-0.020979	-0.008852	-0.0249	0.00141	0.016058	-0.020539	-0.004634	-0.009954	0.012754	0.014184	-0.000911	-0.003538	0.012571	0.001775	-0.0044	-0.00412	-0.000717	0.000587	0.00133
BFNIII 15	La Noira Lower	Europe	MIS16	Millstone		122.7	60.8	54.5	43.3	0.44	0.79	9.24	6.72	0.030435	-0.13368	0.003834	-0.03404	0.016025	0.011316	-0.008813	0.018386	0.020898	0.01766	0.012568	-0.000759	-0.006186	-0.003585	-0.003415	0.002805	-0.005097	0.00137	-0.000954	0.001664	0.006336	-0.002253	-0.00374
BFNIII 184	La Noira Lower	Europe	MIS16	Millstone		96.1	67.5	55.9	23.1	0.58	0.41	4.79	9.12	0.065438	-0.041557	0.019075	0.016926	-0.00463	0.025253	0.003699	-0.008447	0.014537	-0.002054	-0.016563	-0.001616	-0.013351	-0.006046	0.01283	-0.00123	-0.000245	-0.009001	-0.005025	0.003114	0.00714	-0.000626	0.00778
BFNIII 187	La Noira Lower	Europe	MIS16	Millstone		47.9	28.6	28	17.2	0.58	0.61	19.49	17.78	0.041291	0.22131	-0.005053	0.034504	0.002666	-0.012637	0.001168	0.045479	0.053372	0.009712	0.006597	-0.002821	-0.00347	-0.005449	0.00733	0.013857	0.006495	0.011025	0.004116	-0.006428	0.00533	-0.005988	0.005348
BFNIII 200	La Noira Lower	Europe	MIS16	Millstone		48.5	26.4	31.2	16.4	0.64	0.53	7.98	6.85	-0.046078	0.10077	-0.041841	0.047224	-0.010861	0.007804	-0.000922	0.002093	0.0084	-0.009919	0.003174	0.000688	-0.009331	-0.005567	-0.005416	-0.009532	-0.004612	-0.001195	-0.006524	0.003682	-0.0012	-0.007661	0.009768
BFNIII 260	La Noira Lower	Europe	MIS16	Millstone		115.6	64.9	84	36.3	0.73	0.43	5.55	5.92	-0.099426	0.048528	-0.032506	-0.009459	-0.001247	-0.003544	0.00254	-0.001103	0.00056	0.008756	-0.011133	-0.007596	0.003118	0.015625	-0.003731	-0.008744	-0.003014	0.001494	-0.002314	0.001205	0.003809	0.003589	-0.003759
BFNIII 32	La Noira Lower	Europe	MIS16	Millstone		168.4	98.5	116.4	56.6	0.69	0.49	3.7	4.75	-0.056586	0.03085	-0.030308	0.011619	0.005049	-0.013024	-0.008581	-0.000611	-0.009649	0.000288	0.003236	-0.009097	0.014416	0.008265	-0.005822	-0.015068	-0.004485	-0.00689	-0.001354	-0.010078	-0.000336	0.000364	0.001802
BFNIII 39	La Noira Lower	Europe	MIS16	Millstone		144.6	84.4	91.9	52	0.64	0.57	5.77	5.48	0.035507	-0.011038	-0.036829	0.004323	-0.044771	0.038398	-0.037203	-0.003821	0.047191	0.018107	0.010529	0.013658	0.024113	-0.015812	-0.000793	-0.004627	0.003816	-0.003521	0.010132	-0.010052	0.00117	0.002022	-0.004775
BFNIII 44	La Noira Lower	Europe	MIS16	Millstone		235.9	130.1	144.3	62.5	0.61	0.43	15.01	15.36	0.02512	0.16086	-0.043506	-0.002287	0.007065	-0.00481	0.01006	0.03098	0.003295	0.013215	0.017021	-0.005031	0.005005	0.005822	0.011865	-0.003224	0.004725	-0.001258	-0.00401	-0.004022	0.002239	-0.002524	-0.004317
BFNIII 52	La Noira Lower	Europe	MIS16	Millstone		80	55	81.6	25.6	1.02	0.31	6.6	8.67	-0.28667	0.048669	0.038575	-0.022567	-0.046895	-0.033235	0.007493	0.014772	0.052137	0.00803	0.005254	0.005342	-0.003656	-0.023499	0.011308	-0.011886	0.005032	-0.004432	0.004955	-0.010947	0.008027	-0.00754	-0.00641
BFNIII 68	La Noira Lower	Europe	MIS16	Millstone		152.4	88.1	92.1	42.9	0.6	0.47	7.74	9.28	0.030008	-0.078002	-0.003334	0.030946	0.023999	-0.006559	0.011429	0.007242	-0.014684	0.012273	0.012564	-0.00085	0.007922	-0.002378	0.003352	-0.00179	-0.00018	0.007833	-0.00017	0.001637	0.004665	-0.005047	0.00579
BFNIII 77	La Noira Lower	Europe	MIS16	Millstone		49	25.3	48.9	34	1	0.7	6.47	6.59	-0.28405	0.046892	-0.075756	-0.067815	-0.042036	0.031851	0.0442	0.011008	-0.028818	0.001065	0.006391	-0.009719	0.017008	-0.013229	0.000634	-0.010452	-0.012665	-0.005415	0.002011	0.010367	0.001863	-0.021157	0.006164
BFNIII 81	La Noira Lower	Europe	MIS16	Millstone		90.3	54.2	45.6	32	0.5	0.7	10.25	10.6	0.13028	-0.070651	0.002117	0.013997	-0.005609	0.020497	0.007599	0.005205	-0.005823	0.013434	0.001705	-0.004374	-0.004735	-0.004792	0.001138	-0.008998	0.008237	0.009197	0.012846	0.004225	-0.008241	-0.000371	-0.006569
BFNIII 87	La Noira Lower	Europe	MIS16	Millstone		82.1	43	56.1	21.2	0.68	0.38	5.3	5.91	-0.042333	0.0464	-0.01877	0.003631	-0.005864	-0.015854	-0.008552	0.002471	-0.012907	0.005596	0.006809	-0.002699	-0.001511	0.002104	0.007979	-0.000441	0.009601	0.004409	0.000425	0.004078	-0.00205	-0.005266	-0.003015
Antoine S8a	Moulin Quignon	Europe	MIS16	Flint		120.2	57.3	60.5	50.2	0.5	0.83	7.11	3.99	0.11256	-0.017668	-0.069195	-0.011532	-0.00388	0.026601	0.006332	-0.006559	0.024727	0.018728	0.010583	-0.009974	0.014556	-0.006062	-0.001688	0.003354	0.0021	-0.015991	0.000224	-0.002283	0.000772	0.019703	-0.004184
Antoine S8b	Moulin Quignon	Europe	MIS16	Flint		103.9	48.8	56.9	25.3	0.55	0.44	5.67	5.2	0.077975	-0.027823	-0.040759	0.020256	0.008739	-0.023262	0.01343	-1e-06	-0.020403	-0.005113	0.010574	-0.007131	0.012733	-0.003288	0.010012	0.000834	-0.010217	-0.005536	0.001217	-0.003497	-0.001865	-0.004723	-0.001318
Antoine S8c	Moulin Quignon	Europe	MIS16	Flint		87.4	56.8	56.5	46.5	0.65	0.82	4.1	8.47	0.015388	0.022544	0.004283	0.023092	-0.000268	0.009026	0.013918	-0.012727	0.010626	-0.001663	-0.00172	0.005917	-0.001091	-0.004289	0.005609	0.008014	-0.01089	0.004511	0.003699	0.000811	0.001399	-0.001965	0.00018
Antoine S8d	Moulin Quignon	Europe	MIS16	Flint		111.1	76	52.2	38.6	0.47	0.74	6.01	6.1	0.12857	-0.074661	-0.053154	0.010997	0.011428	0.013359	-0.009313	0.004139	0.010771	-0.004633	0.000962	-0.007164	0.005875	0.01049	0.002573	-2.4e-05	0.003755	0.005812	0.000864	-0.001003	0.003232	-0.0029	-0.00337
Z31342	Moulin Quignon	Europe	MIS16	Flint		117.2	69.2	77.8	27.3	0.66	0.35	5.66	5.97	-0.045485	0.072061	-0.025441	0.023272	-2.7e-05	0.004267	0.002433	0.006191	-0.014648	0.006513	-0.011137	0.003275	-0.005787	0.002293	0.000154	-0.002526	0.000613	-0.002327	-0.006738	-0.001585	0.001995	0.006725	-0.005043
Not.15	Notarchirico	Europe	MIS16			99	68.3	67.3	29	0.68	0.43	7.32	9.71	-0.028343	0.060222	0.019007	-0.026782	0.020275	-0.004362	0.0094	0.002775	-0.009618	-0.004158	-0.002247	0.008095	0.004002	0.006431	0.007253	0.009093	0.006846	0.009025	-0.005937	-0.001383	-0.002226	0.000534	-0.002765
Not.194	Notarchirico	Europe	MIS16			135.1	82.3	90.4	30.4	0.67	0.34	3.64	7.95	-0.026141	0.02287	0.002907	0.027856	0.025404	-0.002228	-0.028012	-0.003112	0.005777	-0.009227	0.001022	-0.013542	0.004109	0.007445	0.009434	-0.003857	0.002461	-0.006018	0.002794	-0.001224	0.00126	-0.003373	0.003122
Not.26	Notarchirico	Europe	MIS16			121.2	71.2	73.1	33.3	0.6	0.46	2.85	7.23	0.041394	-0.015366	0.012234	-0.028519	-0.04472	-0.001852	0.000453	-0.000672	0.004862	0.000906	0.00468	-0.017908	0.011619	0.006384	-0.007077	-0.00341	-0.003252	0.000845	-0.004568	0.007381	-0.003488	-0.001002	0.001297
Not.27	Notarchirico	Europe	MIS16			123	63	85.5	29.7	0.7	0.35	2.73	6.4	-0.057029	-0.003875	0.003305	0.01425	4.3e-05	0.007826	-0.009461	-0.004091	-0.009641	-0.003498	-0.000286	0.001045	-0.001235	0.000226	-0.004877	0.002396	-0.000827	0.001554	0.000778	0.001455	-0.002458	-0.003386	0.000779
Not.39	Notarchirico	Europe	MIS16			116.9	67.6	84.4	21.2	0.72	0.25	6.02	8.04	-0.061536	-0.058749	0.012186	-0.005022	-0.011787	-0.006161	0.015853	-0.005718	0.00377	0.004024	0.007744	0.006323	-0.001636	-0.002454	0.001646	0.006551	0.006057	0.00446	0.00227	-0.008306	-0.001595	-0.000301	-0.001898
Not.41	Notarchirico	Europe	MIS16			124.6	85.2	79.2	26.7	0.64	0.34	6.24	9.51	0.005774	0.067677	0.004744	-0.000942	0.009002	-0.00365	0.022384	-0.001736	-0.000846	0.01319	0.00044	0.006985	0.003362	-0.00767	0.003402	0.004517	0.003119	-0.003346	0.00127	0.000897	0.00454	0.000851	0.000482
Not.44	Notarchirico	Europe	MIS16			154.7	93.9	91.6	22.8	0.59	0.25	2.99	7.62	0.047276	-0.024787	0.021137	0.002654	-0.01897	-0.011387	0.009881	-0.001316	-0.000289	0.014654	-0.009578	0.000369	-0.002465	-0.005576	0.004851	0.004964	0.003687	-0.003784	0.005179	0.001898	0.000295	-0.000977	0.001655
Not.50 F	Notarchirico	Europe	MIS16	Limestone		165.6	104.5	94.3	31.8	0.57	0.34	2.34	7.84	0.083734	0.023149	-0.002906	-0.009294	0.001656	0.00549	-0.006551	-0.00348	6.7e-05	0.00345	0.003731	0.0032	-0.003411	-0.007605	0.006276	-0.010186	-0.009639	0.00462	-0.006841	-0.006358	-0.002668	0.002224	-0.003059
Not.51	Notarchirico	Europe	MIS16			87.7	55.4	66.6	20.6	0.76	0.31	1.92	7.6	-0.091212	-0.006182	0.00655	-0.008512	0.014778	-0.016133	0.004515	-0.015368	0.008914	-0.005775	0.00204	-0.005409	-0.002608	0.002791	-0.000173	0.003523	-0.000954	0.000627	-0.0033	-0.004454	-0.002435	0.004238	0.005845
Not.53	Notarchirico	Europe	MIS16			94.7	52.5	64.2	30.3	0.68	0.47	5.64	5.99	-0.038364	0.069434	-0.006625	0.019067	0.005614	-0.0079	-0.013068	0.00419	-0.002399	0.005709	0.00491	-0.011028	0.0047	0.001525	-0.012452	-0.011422	0.003906	0.005849	0.000863	-0.001642	-0.004123	-0.003381	0.003851
Not.56	Notarchirico	Europe	MIS16			128.6	91.2	71.8	37.7	0.56	0.53	3.57	7.33	0.063666	-0.035977	0.012618	-0.018139	-0.005752	-0.019946	0.014521	-0.002974	0.001586	0.016093	-0.006926	-0.000543	-0.004012	-0.00592	-0.000785	-0.001141	0.002008	-0.004863	-0.000714	0.008078	0.008409	0.003165	-0.000229
Not.85 D8345	Notarchirico	Europe	MIS16	Chert		189.9	127	87.8	33.5	0.46	0.38	5.38	7.89	0.15312	0.1142	-0.002642	0.042678	0.009031	0.031723	-0.000183	0.016032	-0.002585	0.004737	-0.013016	0.003956	-0.002393	-0.005019	-0.010348	-0.009571	0.004918	0.000426	0.006948	-0.004109	-0.002501	0.003162	0.002959
Not.86 AXCV1	Notarchirico	Europe	MIS16	Limestone		171.9	78.8	97.2	46	0.57	0.47	6.35	5.29	0.071633	-0.05835	-0.039184	-0.031817	-0.005367	0.003201	-0.012236	0.014164	-0.014829	0.016346	-0.000643	0.02617	-0.010177	0.013011	-0.015593	0.001967	-0.002077	-0.007313	-0.008548	-0.001416	0.013749	0.004654	-3.3e-05
Not.88 D9771	Notarchirico	Europe	MIS16	Limestone		138.9	108.7	83.1	43.5	0.6	0.52	8.18	8.75	0.062748	-0.079343	0.04357	-0.028691	0.024284	-0.022927	-0.00181	0.01738	0.004544	0.013408	-0.018944	0.016423	0.018862	0.008725	-0.022355	0.01403	0.009389	-0.002942	-0.003079	-0.005143	0.002837	-0.003287	0.005931
Not.89 B6108	Notarchirico	Europe	MIS16	Chert		270.8	117.9	134.6	50.3	0.5	0.37	6.38	4.83	0.10861	-0.022072	-0.049846	-0.020434	-0.00011	0.031452	-0.021705	0.006775	0.004206	0.003875	0.004127	0.011346	0.012533	-0.004841	-0.006091	0.005202	-0.007394	-0.004756	0.00328	-0.005909	-0.019211	0.000518	-0.006916
Not.90 B01	Notarchirico	Europe	MIS16			241.8	162.9	117.5	68.9	0.49	0.59	8.05	7.98	0.14252	0.059232	-0.015192	0.015827	-0.021237	-0.020923	-0.007021	0.012397	-0.014185	0.008562	-0.011279	0.000737	-0.000318	-0.013823	0.000565	0.003401	-0.013661	0.00058	-0.008275	0.005059	0.001522	0.000474	0.007448
Not.B4	Notarchirico	Europe	MIS16	Limestone		148	92.2	121	51.5	0.82	0.43	3.94	7.28	-0.15967	-0.020998	0.010008	-0.02689	0.010587	-0.015308	0.007056	-0.013601	0.003246	0.001115	-0.00705	0.013687	-0.0105	0.001776	-0.013119	-0.011558	-0.011975	0.001931	0.002168	0.000695	0.002759	0.005822	0.002859
Not.B5	Notarchirico	Europe	MIS16			140.6	90.8	80.2	37	0.57	0.46	5.61	7.62	0.10441	-0.009155	0.001999	0.013437	-0.018373	-0.034375	0.006166	-0.005436	0.010545	0.019484	-0.005892	0.000251	-0.005865	-0.008085	0.013306	-0.005277	-0.008978	0.005509	-0.004754	-0.003691	0.003971	0.005882	-0.006218
Not.F1	Notarchirico	Europe	MIS16	Limestone		116.3	77.1	92.5	39.6	0.8	0.43	8.39	9.12	-0.12095	-0.060544	0.0203	0.047607	0.028086	0.005712	-0.001062	0.000637	-0.001412	0.016315	0.000438	-0.015107	-0.005971	-0.005342	0.003858	-0.000473	0.008608	-0.001955	0.006444	0.010884	-0.002823	0.002378	-0.006097
Not.F2	Notarchirico	Europe	MIS16	Limestone		135.2	82.8	104.7	36.6	0.77	0.35	6.82	6.15	-0.11233	-0.012527	-0.019681	0.062774	-0.010064	-0.022596	0.009533	-0.019097	0.009142	-0.002925	0.000582	0.007995	-0.010679	-0.010976	0.007164	-0.002796	0.004595	0.003118	0.000184	0.007342	0.005291	-0.004128	-0.000164
BF STURGE 102	Brandon Fields	Europe	MIS15	Flint		98.2	71.3	56.4	24.6	0.57	0.44	5.72	7.21	-0.063171	0.035867	0.001467	0.002082	-0.002921	-0.02468	-0.007686	-0.011211	0.005715	0.007624	0.009835	-0.003709	-0.003124	-0.008925	-0.002318	0.004957	0.004093	-0.005511	-0.008413	-0.005645	0.006647	-0.006632	0.003408
BF STURGE 103	Brandon Fields	Europe	MIS15	Flint		92.2	68.8	49.3	24.5	0.53	0.5	5.09	5.08	-0.095325	0.050299	-0.038473	0.025015	-0.025625	-0.000187	-0.015158	-0.003257	0.007379	0.004875	0.009525	0.000264	-0.009518	0.001147	0.003963	0.006121	-0.00113	-0.000826	0.001524	0.000459	-0.010951	-0.000481	-0.002307
BF STURGE 104	Brandon Fields	Europe	MIS15	Flint		92.6	66.2	52	32.3	0.56	0.62	4.38	5.94	-0.060137	0.009585	-0.009289	0.033643	-0.012215	0.018837	-0.004402	-0.011544	0.003285	-0.00786	0.010714	0.008421	-0.001966	-0.00398	-0.002248	0.003563	-0.002183	0.004737	0.002898	0.0026	0.004854	0.000596	5.3e-05
BF STURGE 105	Brandon Fields	Europe	MIS15	Flint		97.9	56.6	53.5	26.2	0.55	0.49	3.93	6.03	0.05636	-0.031711	-0.01957	0.00601	-0.001857	-0.012253	0.007007	-0.002412	-0.014578	0.000636	0.015543	-0.000398	0.006248	-0.009887	0.003389	-0.011089	0.005596	-0.000281	-0.00056	0.001711	0.007002	-0.006613	-0.00257
BF STURGE 113	Brandon Fields	Europe	MIS15	Flint		133.9	63.5	88.4	46.9	0.66	0.53	6.52	8.43	0.14835	-0.064371	-0.032441	-0.03424	0.014226	-0.037308	-0.016722	-0.002232	0.027809	-0.030566	0.014085	-0.004824	0.002161	0.006971	-0.001355	0.007008	0.00253	-0.000354	-0.005416	0.006442	-0.007812	-0.001511	0.00176
BF STURGE 116	Brandon Fields	Europe	MIS15	Flint		108.1	67.2	72.7	40.3	0.67	0.55	6.69	9.14	-0.001083	0.071931	0.003955	-0.010991	0.004368	-0.007247	0.014874	-0.004409	0.010188	-0.008047	-0.005077	0.010969	-0.000341	-0.004422	-0.002382	0.007534	0.000999	0.004526	0.008781	0.004045	0.003038	-0.001663	0.002593
BF STURGE 117	Brandon Fields	Europe	MIS15	Flint		98	58.6	52	29	0.53	0.56	8.77	8.64	0.02496	-0.095264	-0.028351	-0.02695	0.006698	0.007226	0.001	0.002318	0.010524	-0.019292	-0.001	-0.002659	0.000397	0.000254	0.002533	-0.010588	0.002934	-0.001262	0.005512	-0.00105	-0.003971	-0.006297	-0.003176
BF STURGE 118	Brandon Fields	Europe	MIS15	Flint		114.2	72.4	77.7	46.6	0.68	0.6	3.86	10.31	0.037361	-0.003501	0.023596	0.000546	0.012307	0.030337	-0.005682	-0.015589	0.014213	-0.013097	0.007454	-0.009579	-0.009683	0.010006	0.007984	-0.011601	-0.000843	0.009194	0.000897	-0.002264	-0.00046	-0.00098	0.000952
BF STURGE 119	Brandon Fields	Europe	MIS15	Flint		103.6	66.1	51.2	45.1	0.49	0.88	12.4	12.61	-0.022507	-0.16828	-0.042222	0.016422	0.060179	0.010243	-0.003554	0.041557	-0.004059	-0.006299	0.005705	0.003654	-0.007589	-0.014436	0.003565	0.002568	0.002058	0.006775	-0.010685	0.015409	0.002741	-0.002916	-0.005096
BF STURGE 121	Brandon Fields	Europe	MIS15	Flint		77.1	70.2	40.7	39.9	0.53	0.98	5.17	5.95	-0.23378	0.021229	-0.01339	-0.025694	0.0011	0.024196	-0.009155	-0.017945	0.010088	0.013579	0.011387	-0.022762	-0.004932	-0.006973	0.009217	0.008519	0.00697	0.007451	-0.003483	0.000814	-0.002794	0.004028	-0.004298
BF STURGE 123	Brandon Fields	Europe	MIS15	Flint		79.9	64.8	57	30.8	0.71	0.54	8.43	8.73	-0.15509	0.050171	0.022452	-0.028818	-0.00333	-0.034952	0.017563	-0.004545	0.019032	0.033891	-0.030607	0.001358	-0.010074	0.011087	0.007831	-0.004401	0.005141	0.000467	0.009645	-0.008381	-0.002501	0.00404	0.005261
BF STURGE 127	Brandon Fields	Europe	MIS15	Flint		129.3	67.5	96.1	36.1	0.74	0.38	4.71	11.48	0.14714	-0.013609	0.042429	0.012272	-0.015432	-0.015638	-0.009946	0.007069	-0.015953	-0.013492	-0.008911	-0.013392	0.002536	0.000262	0.002242	-0.002447	0.006553	0.006446	0.007423	-0.001105	-0.003863	-0.000599	0.005751
BF STURGE 128	Brandon Fields	Europe	MIS15	Flint		115.1	57.2	71.3	31.9	0.62	0.45	2.97	4.88	0.11194	-0.013756	-0.037033	-0.012049	0.007948	-0.016127	0.007361	0.002987	-0.016228	0.009707	-0.000821	0.007441	-0.002637	-0.003149	0.007258	-0.007625	0.003403	0.004583	0.001605	-0.004218	-0.002664	0.000506	-0.005267
BF STURGE 129	Brandon Fields	Europe	MIS15	Flint		111.1	55	63.9	28.3	0.58	0.44	4.27	5.91	0.12459	0.055744	-0.038013	0.008458	-0.001809	-0.001075	-0.011697	0.002535	0.012003	0.012235	0.002429	-0.002524	0.004842	-0.001985	-0.002641	0.001372	-0.000718	-0.004099	-0.000893	-0.004705	0.002577	-0.000763	-0.000598
BF STURGE 130	Brandon Fields	Europe	MIS15	Flint		107.4	64.9	68.8	34.3	0.64	0.5	9.26	9.29	0.032382	-0.084494	-0.025167	-0.016959	-0.022368	-0.000377	-0.01686	0.004673	0.022533	-0.004238	0.004333	0.013007	0.018546	-0.01607	0.00044	-0.008304	-0.004286	9.4e-05	0.009946	-0.008982	-0.001782	0.002282	-0.004958
BF STURGE 132	Brandon Fields	Europe	MIS15	Flint		101.6	59.6	63.2	29.3	0.62	0.46	7.4	9.82	0.055382	-0.054585	0.003577	0.028792	0.002824	0.009646	-0.003632	-0.003695	-0.001028	-0.010718	0.009259	0.002249	-0.007231	-0.005621	0.003628	-0.004532	0.002387	-0.000512	0.006128	0.001045	-0.005255	0.001359	-0.002419
BF STURGE 62	Brandon Fields	Europe	MIS15	Flint		81.7	42.9	60.6	23.8	0.74	0.39	4.83	10.21	0.10606	-0.026486	0.008242	-0.000626	0.001149	0.00452	0.023202	-0.01063	0.005109	-0.017966	-0.002672	0.007218	-0.002109	0.00177	-0.011731	0.00559	0.000177	-0.004155	-0.00078	-0.002524	0.001672	0.001429	0.002624
BF STURGE 63	Brandon Fields	Europe	MIS15	Flint		70.2	57.5	42.9	27.6	0.61	0.64	9.15	9.44	-0.15341	0.088149	-0.040747	-0.00332	0.010035	-0.02327	0.026715	0.00484	-0.005456	0.000459	0.012904	-0.002953	-0.002261	0.008616	0.019128	-0.007521	0.002279	-0.004459	-0.003791	-0.004654	0.006075	0.000188	0.001192
BF STURGE 65	Brandon Fields	Europe	MIS15	Flint		100.2	54	74.9	33.1	0.75	0.44	6.26	11.03	0.12231	-0.082681	0.012701	-0.017349	0.031793	-0.026152	0.017244	-0.001404	0.000537	-0.013756	-0.011435	-0.004903	-0.002002	-0.004969	0.00135	0.002876	0.003527	0.010305	-0.000244	0.001261	0.002218	-0.006046	-0.005628
BF STURGE 67	Brandon Fields	Europe	MIS15	Flint		96.3	49	52.1	35.8	0.54	0.69	2.71	2.58	0.08868	0.021115	-0.057309	0.00485	-0.011158	0.006908	-0.022047	0.005054	0.009025	0.004235	-0.002906	0.005857	0.010772	0.002475	-0.000213	0.005853	-0.001643	0.010259	0.001171	0.001542	0.005584	-0.002243	-0.000269
BF STURGE 69	Brandon Fields	Europe	MIS15	Flint		140.8	75.3	72.8	30	0.52	0.41	2.52	8.87	0.11993	0.007026	0.021202	-0.003771	0.008509	0.005265	-0.005737	0.001725	-0.002742	0.00051	-0.016508	-0.007118	0.004997	-0.003874	0.006092	0.003069	0.00464	0.006661	0.009473	0.000422	0.000125	-0.005385	-0.001967
BF STURGE 72	Brandon Fields	Europe	MIS15	Flint		133.1	75	90.9	38.1	0.68	0.42	3.25	10.1	0.099506	-0.003557	0.035462	0.005038	-0.012856	-0.012155	-0.014856	0.001751	-0.006831	-0.003651	0.004105	-0.003913	-0.007297	-0.001083	0.007428	-0.005217	0.012017	-0.004026	-0.001596	0.001843	-0.001474	-0.002198	0.000112
BF STURGE 74	Brandon Fields	Europe	MIS15	Flint		91.6	70.4	54.6	31.1	0.6	0.57	3.84	6.66	-0.12304	-0.010252	0.014699	0.010621	0.008454	-0.00309	0.011738	-0.012905	-0.001063	-0.003029	-0.005146	-0.002203	0.005572	-0.001587	0.003079	-0.000106	-0.006225	-0.000871	-0.000745	-0.001772	-0.000699	-0.003405	0.002027
BF STURGE 75	Brandon Fields	Europe	MIS15	Flint		125	59.5	76.7	31.6	0.61	0.41	8.92	8.83	0.15216	-0.076915	-0.018682	0.024725	-0.022718	0.000631	0.008021	0.007814	-0.002659	0.004033	0.002194	-0.002484	0.003009	-0.000877	0.001837	-0.006869	-0.004506	-0.000239	0.002845	-0.001425	-0.001158	0.008471	0.001803
BF STURGE 87	Brandon Fields	Europe	MIS15	Flint		85.3	63.8	60.5	28.2	0.71	0.47	2.8	7.17	-0.098088	0.002642	0.027709	0.009392	-0.011283	-0.010999	-0.011259	-0.006146	-0.000338	0.015433	-0.004432	-0.001679	-0.000825	-0.005134	-0.005276	-0.008754	-0.005342	0.001122	-0.001615	0.006817	0.008183	-0.001626	0.002518
BF STURGE 89	Brandon Fields	Europe	MIS15	Flint		95.3	61.4	79.7	31.4	0.84	0.39	4.75	5.41	-0.034313	-0.031475	-0.024945	0.00566	-0.013195	0.009222	0.000592	-0.000305	-0.014099	-0.006574	-0.011074	0.007063	-0.001892	0.001459	0.00669	-0.007408	-0.004116	0.0116	-0.002166	-0.003816	-0.00354	-0.002173	-0.005374
BF STURGE 90	Brandon Fields	Europe	MIS15	Flint		98.3	46.5	68	32.8	0.69	0.48	3.53	4.19	0.096404	-0.028914	-0.059361	0.007968	0.035851	-0.018579	-0.00056	-0.005213	0.004051	-0.000244	-0.008593	-0.006612	0.001789	0.001552	1.9e-05	-0.009185	-0.003106	-0.007087	0.001227	0.002093	0.001685	-0.007483	-0.001449
BF STURGE 91	Brandon Fields	Europe	MIS15	Flint		90.8	61.5	32.1	28.9	0.35	0.9	8.37	8.08	-0.076357	0.083937	-0.069823	-0.001449	-0.004956	-0.009851	0.000551	0.012688	-0.008718	0.014521	-0.017086	0.005211	-0.008344	0.006687	0.006418	0.008737	0.005331	-0.000547	-0.008914	-0.003884	0.006223	0.006067	-8e-05
BF STURGE 95	Brandon Fields	Europe	MIS15	Flint		67.9	61.3	37.6	27.8	0.55	0.74	4.09	4.37	-0.23321	-0.029831	-0.029459	0.021413	-0.002198	-0.016289	-0.015856	-0.004193	-0.00669	-0.005224	-0.002669	0.004851	-0.008827	-0.00203	-0.001131	-0.002362	-0.000265	0.001684	0.001218	0.004968	-0.003098	0.002306	0.005032
BF STURGE 99	Brandon Fields	Europe	MIS15	Flint		55.6	46.4	27.9	20.6	0.5	0.74	3.29	3.83	-0.19466	0.016686	-0.024737	-0.02031	0.011312	0.012537	-0.0107	-0.010255	0.001661	-0.004445	-0.012573	0.002425	-0.011461	-0.003093	-0.00084	0.012894	0.007495	-0.010796	0.004821	0.006318	0.003804	0.008678	0.003322
L ST 111	Maidscross Hill	Europe	MIS15	Flint		127	54.7	83.9	32.1	0.66	0.38	6.69	6.99	-0.040641	-0.092603	-0.070095	-0.035379	-0.002707	-0.00591	-0.006195	0.013413	-0.004933	0.005975	0.009708	-0.004934	0.000615	0.004431	0.005186	0.009015	0.005075	-0.006051	-0.0001	-0.007248	-0.008928	0.004931	-0.005177
L ST 113	Maidscross Hill	Europe	MIS15	Flint		119.1	89.9	42.7	31.3	0.36	0.73	4.11	8.54	0.28434	0.0906	-0.024302	-0.007211	0.002037	0.013745	0.009334	0.016183	-0.009391	-0.004616	-0.004507	0.003092	0.009642	-0.006158	-0.0146	0.006408	0.000946	0.005791	0.003506	-0.001488	-0.000336	0.00743	0.008218
L ST 121	Maidscross Hill	Europe	MIS15	Flint		105.1	81.1	50	26.1	0.48	0.52	4.26	9.86	0.1813	0.015777	-0.005608	0.000322	0.026467	0.019134	-0.008035	-0.004943	0.010471	0.007071	-0.001646	-0.00078	-0.012392	0.000536	-0.005161	0.011022	-0.010489	0.003702	0.011073	-0.001274	-0.000801	-0.004791	-0.005749
L ST 123	Maidscross Hill	Europe	MIS15	Flint		125.7	83.5	61.1	39.9	0.49	0.65	3.23	9.94	0.18673	-7.5e-05	0.004831	0.007122	0.004586	-0.007107	0.003106	-0.002677	0.004364	0.003026	-0.01063	0.002428	-0.008863	0.003723	0.00454	-0.006365	0.003371	0.011358	-0.002615	-0.006112	0.00079	-0.000533	0.008211
L ST 126	Maidscross Hill	Europe	MIS15	Flint		92.1	41.3	65.5	38.8	0.71	0.59	5.46	5.46	-0.073991	-0.011739	-0.087991	-0.02245	0.025043	-0.027529	0.016169	-0.013802	0.003586	0.003363	-0.004194	0.013641	-0.015891	-0.004423	0.004184	0.01656	0.010083	-0.007145	0.003158	0.002142	0.000192	0.006756	0.003457
L ST 136	Maidscross Hill	Europe	MIS15	Flint		120.5	92.6	74.2	41.7	0.62	0.56	5.1	10.7	0.064415	-0.010255	0.037291	-0.018049	0.021371	-0.018548	-0.000583	-0.00952	0.015681	0.009394	-0.01052	-0.009186	-0.006393	0.000832	-0.006873	0.001605	-0.011311	-0.004005	0.000426	0.003279	0.005811	-0.005481	0.001678
L ST 138	Maidscross Hill	Europe	MIS15	Flint		168.3	124.3	77.8	55.3	0.46	0.71	4.62	6.28	0.15599	0.031746	-0.043156	0.029274	0.031939	0.007804	0.002372	-0.008392	0.006586	-0.00711	-0.002912	-0.009649	0.00188	0.00156	-0.006308	0.001444	0.003133	0.004747	0.003535	-0.008264	0.001623	-0.000292	0.0005
L ST 139	Maidscross Hill	Europe	MIS15	Flint		180.1	127.7	82.6	44	0.46	0.53	3.79	10.2	0.20258	-0.013009	0.007607	0.000414	-0.002887	-0.002383	0.003478	-0.004836	-0.00204	-0.017319	0.005659	-0.005512	-0.01125	0.005021	-0.002274	0.003412	-0.003593	-0.006941	0.006803	-0.004857	0.002446	-0.001471	0.000279
L ST 141	Maidscross Hill	Europe	MIS15	Flint		88.8	56	57	32.2	0.64	0.56	3.61	5.35	0.009412	0.043961	-0.022444	-0.011038	0.014894	-0.002718	0.011497	0.002049	-0.016692	0.0106	-0.001471	0.01034	0.001361	-0.007839	0.009953	-0.001886	4.4e-05	0.009632	-0.003252	-0.002397	-0.005983	-3.9e-05	-0.003461
L ST 149	Maidscross Hill	Europe	MIS15	Flint		97.2	65.1	52.6	33	0.54	0.63	4.4	8.66	0.096103	-0.024116	0.013193	-0.022435	0.002604	0.003237	-0.005123	0.008829	-0.018663	-0.010405	-6.9e-05	0.004335	0.003257	0.008007	-0.000224	-0.000587	0.001526	0.001417	-0.004092	7.4e-05	0.002175	-0.000658	5.4e-05
L ST 150	Maidscross Hill	Europe	MIS15	Flint		109.3	42.4	59.1	36.8	0.54	0.62	3.69	4.94	0.089828	-0.009469	-0.057152	0.015439	-0.011696	0.019128	-0.002409	0.005949	-0.013923	0.010875	-0.001699	-0.002927	0.008528	-0.001615	0.005484	0.006295	-0.007728	0.000577	-0.001991	-0.002218	0.002903	0.000433	-0.001993
L ST 152	Maidscross Hill	Europe	MIS15	Flint		101.4	55.5	50.1	26.6	0.49	0.53	11.01	10.32	0.12757	0.11028	-0.029035	0.013284	-0.032424	0.006082	0.005433	0.017399	-0.003098	0.003807	0.000709	0.0076	-0.000529	0.004963	-0.007044	-0.010863	-0.002624	-0.000437	0.00198	0.007267	-0.002321	0.001913	-0.000534
L ST 155	Maidscross Hill	Europe	MIS15	Flint		76.2	41.3	54.7	23.4	0.72	0.43	1.58	3.78	-0.081348	0.012685	-0.027709	0.013291	-0.015533	0.003489	-0.009304	-0.003205	-0.006953	0.009304	0.003552	0.003837	0.001997	-0.000423	0.004344	-0.004438	0.002884	-0.002114	-0.005789	-0.005333	-0.002009	-0.001394	-0.001246
L ST 156	Maidscross Hill	Europe	MIS15	Flint		65.4	33.4	64.2	26.8	0.98	0.42	7.11	6.65	-0.28908	-0.057428	0.010047	-0.07222	-0.073622	-0.019173	0.027297	0.048914	-0.015898	0.030568	-0.013762	-0.015927	-0.016493	-0.006309	-0.011071	-0.010071	0.000838	0.006683	0.022416	-0.018502	-0.004872	0.008814	0.011645
L ST 158	Maidscross Hill	Europe	MIS15	Flint		82	59.2	54.9	35.2	0.67	0.64	4.04	8.06	0.004122	0.048325	0.025641	0.01678	0.023888	-0.004272	-0.01141	0.002514	-0.008484	0.006901	-0.019684	-0.004676	-0.001913	0.001814	-0.007617	-0.003179	-0.008248	0.003837	0.003517	0.001536	0.009826	-0.001486	-0.00539
L ST 160	Maidscross Hill	Europe	MIS15	Flint		124.5	85.9	79.1	34	0.64	0.43	2.78	4.68	-0.021921	-0.016622	-0.012284	-0.008487	0.018264	0.002836	0.000184	-0.002058	-0.000493	0.005972	-0.026122	0.001951	-0.00195	0.005719	0.008875	0.00036	-0.009144	-0.004292	0.004312	0.001736	-0.002514	-0.004831	-7.9e-05
L ST 161	Maidscross Hill	Europe	MIS15	Flint		95.8	66.8	63.6	42.8	0.66	0.67	5.39	9.99	0.0215	-0.020817	0.03111	0.004418	-0.007404	-0.040141	-0.012659	-0.005477	0.013461	0.002007	0.00078	-0.0094	0.004453	-0.005395	-0.001142	-0.00208	-0.002011	0.000353	-0.003369	-0.001623	-0.005278	0.002834	-0.002741
L ST 166	Maidscross Hill	Europe	MIS15	Flint		132.6	116.7	70.2	58	0.53	0.83	3.11	7.65	0.1016	-0.031335	-0.00185	-0.004083	0.032697	-0.006285	0.002238	0.004986	-0.016092	0.015961	0.001493	-0.004201	0.002517	0.004286	0.003742	-0.00057	0.006522	-0.008264	-0.001232	-0.00516	-0.003158	-0.00854	-0.002988
L ST 169	Maidscross Hill	Europe	MIS15	Flint		135.9	95.1	67.9	39.4	0.5	0.58	4.7	9.16	0.14923	-0.020935	-0.002505	0.00392	-0.008865	-0.001917	0.010926	-0.006752	0.004012	-0.006983	0.008566	-0.000343	-0.005345	0.003682	0.003855	0.004798	0.00231	0.007996	0.004589	-0.005204	-0.002636	-0.004726	0.005296
L ST 170	Maidscross Hill	Europe	MIS15	Flint		115.9	62.6	49.6	35.4	0.43	0.71	8.66	8.94	0.20751	-0.057055	-0.032363	0.007954	-0.005956	-0.000646	0.005839	0.004793	-0.004705	-0.014191	0.010803	0.006857	-0.002474	0.007502	-0.00367	-0.006811	0.00533	-0.00539	0.002711	-0.001666	-0.009281	-0.000797	0.004133
L ST 171	Maidscross Hill	Europe	MIS15	Flint		205.7	139.7	81.4	61	0.4	0.75	4.54	10.55	0.28178	-0.030437	0.000428	0.012049	-0.005331	-0.002147	-0.002415	0.004104	0.011137	0.008556	-0.004785	-0.003561	-0.004442	-0.006114	0.002454	0.006296	0.005294	0.001845	-0.000114	0.000394	-0.001804	0.001276	0.007391
L ST 174	Maidscross Hill	Europe	MIS15	Flint		123.6	63	48.6	42.2	0.39	0.87	4.92	7.25	0.23675	-0.018248	-0.01881	-0.003987	-0.012795	0.027802	-0.005531	0.010205	-0.006308	0.006341	-0.00286	0.00528	-0.002789	-0.000431	0.005094	-0.006355	0.003463	-0.000875	0.000302	-0.001125	-0.00057	0.002027	0.003213
L ST 176	Maidscross Hill	Europe	MIS15	Flint		153.1	97.3	91.2	34.6	0.6	0.38	3.75	7.04	0.036243	0.019588	-0.003902	-0.003318	-0.009991	0.008336	-0.007186	-0.002294	0.003709	0.004433	-0.017756	0.005575	-0.007331	0.013857	-0.007561	-0.015027	0.005451	0.008733	-0.003905	-0.005275	-0.001612	0.001897	0.002873
L ST 177	Maidscross Hill	Europe	MIS15	Flint		65	36.1	55.4	22.4	0.85	0.4	6.47	6.54	-0.18927	0.063324	-0.065905	0.00581	0.012527	-0.01845	0.002797	-0.005888	0.013578	-0.002761	-0.018922	-0.010229	-0.01876	0.000411	0.00819	-0.000377	0.008617	-0.000161	-0.006277	0.005954	0.001842	0.007327	0.007771
L ST 182	Maidscross Hill	Europe	MIS15	Flint		100.4	52.9	57.9	43.3	0.58	0.75	17.61	17.04	0.049132	0.16936	-0.033428	-0.007521	-0.0194	-0.024146	-0.015264	0.036135	0.00869	-0.017683	-0.002182	-0.007896	0.000554	0.000573	0.004005	0.007527	0.001947	-0.001655	-0.005715	0.001926	-0.000968	-0.002836	-0.005408
L ST 184	Maidscross Hill	Europe	MIS15	Flint		89.8	51.4	61.5	25.8	0.68	0.42	6.11	8.34	-0.00234	0.055865	-0.000339	-0.007189	-0.017047	-0.004903	-0.019971	-0.000592	0.01089	-0.005155	0.002876	0.003455	-0.004008	0.000149	0.009159	0.004607	7.4e-05	0.003798	0.000478	-0.000532	0.004988	-0.01034	0.009222
L ST 185	Maidscross Hill	Europe	MIS15	Flint		100.4	71.2	43.4	37.8	0.43	0.87	4.67	8.26	0.19133	0.048021	-0.018106	0.01121	-0.004668	0.018729	-0.003653	0.012559	-0.017287	0.00724	0.015087	0.015708	-0.000626	-0.008058	0.00592	0.01701	-0.010798	0.001691	0.004257	-0.002341	-0.002845	0.001494	-3e-05
L ST 187	Maidscross Hill	Europe	MIS15	Flint		79.8	40	43.6	37	0.55	0.85	4.46	3.97	0.071209	-0.056886	-0.058051	-0.011158	-0.022678	0.004311	-0.013246	0.009192	0.001187	-0.002869	0.013674	-0.005831	0.009248	0.0188	0.020714	0.002521	0.000761	0.007524	-0.012842	0.000758	0.006115	-0.00552	-0.004889
L ST 188	Maidscross Hill	Europe	MIS15	Flint		129.6	79.6	65.9	37.7	0.51	0.57	5.05	6.86	0.12331	-0.031688	-0.012199	-0.015379	-0.019521	0.01371	-0.004112	0.00579	0.000639	-0.009409	-0.013507	-0.003962	0.007253	0.006568	0.004672	-0.003658	0.00127	8e-05	-0.004685	-0.003558	-0.003782	-0.001477	0.003699
L ST 189	Maidscross Hill	Europe	MIS15	Flint		130	68.7	63.6	50.9	0.49	0.8	2.35	5.31	0.15405	-0.040491	-0.028083	-0.007442	-0.016213	-0.006075	0.005153	0.002997	0.0058	0.0053	0.002156	0.006411	0.005768	-0.00029	-0.001012	-0.004024	0.000663	0.000586	0.000661	0.002615	0.001343	-0.001132	-0.000157
CC2012(1)	Carriere Carpentier	Europe	MIS14	Flint		108.8	57	74.3	26.6	0.68	0.36	4.62	5.77	-0.045182	-0.019879	-0.023775	0.009755	0.019907	-0.006672	0.005165	-0.01046	0.004098	0.007956	0.000479	0.007925	-0.002957	-0.004887	-0.000505	0.002433	-5.9e-05	0.003287	0.008663	0.000372	0.000103	0.000542	-0.001715
CC2012(2)	Carriere Carpentier	Europe	MIS14	Flint		116.5	69.7	73.1	25.8	0.63	0.35	5.42	3.94	-0.019179	0.005779	-0.053111	-0.012854	-0.00258	0.029828	-0.005467	-0.003684	-0.007048	-0.022113	-0.013655	0.011365	-0.006086	-0.009346	-0.002648	-0.004161	0.007703	-0.004892	6.9e-05	0.013166	-0.004276	0.001567	-0.003387
CC2013 G4 5 Sup	Carriere Carpentier	Europe	MIS14	Flint		62	32	47	22.3	0.76	0.47	4.13	7.56	-0.093869	-0.028818	0.00303	-0.003666	-0.003566	-0.012998	0.006702	-0.01236	0.007369	-0.006835	0.00469	-0.005121	0.000779	0.005332	0.0048	-0.001864	0.005601	-0.005962	0.002854	-0.0003	-0.000805	-0.000905	-0.005051
CC2013 H4 3 Sup	Carriere Carpentier	Europe	MIS14	Flint		78.7	36.9	56.5	22.7	0.72	0.4	7.15	6.12	-0.094681	0.031703	-0.032626	0.040549	0.018191	-0.030379	0.009919	0.001832	-0.023358	0.025797	-0.023972	-0.008275	0.004183	0.009104	-0.009603	0.010695	0.007797	0.004845	0.003598	-0.012707	0.003878	-0.002054	0.006956
CC	Carriere Carpentier	Europe	MIS14	Flint		129.1	77.4	87.6	32.5	0.68	0.37	2.05	7.5	-0.044118	0.015509	0.004505	0.024082	0.010987	0.005925	-0.020613	0.000553	-0.003032	0.003346	0.003841	-0.003423	0.007991	0.004962	0.002313	-0.003512	-0.002433	-0.006113	0.000215	-0.00183	-0.005354	0.000117	0.003478
BFNVI 17	La Noira Upper	Europe	MIS11	Chert		92.1	56	60.2	32.3	0.65	0.54	4.95	6.09	0.008351	-0.025806	-0.001041	-0.028105	-0.047442	0.013817	-0.016844	-0.002165	0.007456	-0.003501	0.01063	-0.011106	0.003367	-0.001989	-0.008321	0.014194	-0.00973	0.003712	-0.000375	0.001897	-0.008158	-0.001694	-0.00136
BFNVI 20	La Noira Upper	Europe	MIS11	Millstone		69.7	42	54.5	30.6	0.78	0.56	4.8	7.69	-0.095141	-0.017606	0.010932	-0.027135	0.024261	0.016715	-0.008907	-0.008876	-0.001104	-0.001213	0.003988	-0.012325	-0.001142	0.008687	-0.00181	0.002238	0.000236	0.013058	-0.000106	-0.001562	-0.00575	-0.001539	0.001196
BFNVI 29 (1)	La Noira Upper	Europe	MIS11	Flint		98.1	64	75.7	37.8	0.77	0.5	6	7.49	-0.087496	0.055771	-0.026083	0.00645	0.023963	9.9e-05	-0.003241	-0.013627	0.027327	0.014796	-0.010536	-0.002075	-0.017774	-0.007397	0.001976	-7.4e-05	-0.013212	0.005887	0.000592	-0.001062	0.000901	0.012283	0.003492
BFNVI 30	La Noira Upper	Europe	MIS11	Chert		89.2	65	41.1	31.3	0.46	0.76	3.92	6.06	0.16569	-0.005606	-0.032664	0.014169	0.00279	-0.008422	0.013857	0.002775	-0.007461	0.021145	-0.01033	0.006411	-0.004959	0.007995	0.001958	0.005444	-0.00395	-0.001194	0.009329	-0.001397	0.004191	-0.001859	-0.007945
BFNVI 31	La Noira Upper	Europe	MIS11	Chert		72.3	44.9	44.2	21.9	0.61	0.5	11.57	10.84	0.055638	0.070894	0.023219	0.078928	-0.02417	-0.005878	0.034112	-0.016137	0.041547	-0.015368	-0.002342	0.001492	0.012817	0.016148	0.000906	0.013688	0.000314	0.002767	-0.0054	-0.001405	0.004932	0.001574	0.001943
BFNVI 32	La Noira Upper	Europe	MIS11	Chert		63.2	38.4	45.4	27.5	0.72	0.61	4.14	7.48	-0.046952	0.04308	0.010372	-0.017182	-0.020675	0.004833	0.016546	-0.009246	0.001793	-0.014982	0.005851	0.009481	-0.001356	0.005476	0.005504	-0.00068	0.001277	0.002938	-0.002913	0.000808	0.004493	0.003837	-0.008099
BFNVI 42 (2)	La Noira Upper	Europe	MIS11	Chert		111.1	68.8	71.4	49.2	0.64	0.69	5	7.3	0.015491	0.052241	0.004288	0.014004	-0.01779	-0.005442	0.010214	-0.001913	0.004292	-0.00045	-0.012845	0.000249	0.004648	0.002081	0.004585	-0.003492	-0.004331	-0.001552	-0.002336	0.001549	-0.003846	-0.003591	-0.000437
BFNVIB 101	La Noira Upper	Europe	MIS11	Millstone		99.5	59.4	66.9	24.2	0.67	0.36	3.78	7.75	0.009035	0.024637	0.011909	-0.021027	-0.044153	0.040221	0.016041	-0.012683	-0.006566	-0.005362	0.030157	0.000587	-0.000896	-0.003763	0.002272	-0.001565	0.008613	0.005935	0.005625	-0.001235	0.005817	-0.006163	0.00135
BFNVIB 103	La Noira Upper	Europe	MIS11	Flint		126.8	88	75.1	35.8	0.59	0.48	3.91	8.17	0.064984	-0.026191	-0.001057	0.049015	-0.005617	-0.000962	-0.008093	-0.006331	0.010051	-0.013505	-0.015703	0.003745	-0.002434	-0.013705	-0.00284	-0.007128	-0.003695	0.001624	0.003583	0.011609	-0.003415	-0.001601	-0.006902
BFNVIB 105	La Noira Upper	Europe	MIS11	Millstone		140.5	92.9	70.9	33.2	0.5	0.47	2.84	7.66	0.1342	-0.013033	0.003171	0.000405	-0.018028	0.017922	-0.001213	0.001429	0.002467	-0.005142	-0.010176	0.002066	-0.001893	0.000734	0.003259	-0.003124	0.001996	-0.003219	0.002437	0.000397	-0.005988	0.001453	-0.001351
BFNVIB 106	La Noira Upper	Europe	MIS11	Millstone		110.2	57.5	59.9	31.7	0.54	0.53	2.84	6.64	0.096109	0.000306	-0.008936	-0.007125	-0.030953	-0.003806	-0.008024	0.00182	0.014516	-0.009437	-0.005738	-0.002406	0.012808	0.006852	0.008076	-0.008674	0.00116	-0.008477	-0.001968	0.006623	-0.002393	-0.00262	0.001467
BFNVIB 107	La Noira Upper	Europe	MIS11	Millstone		99	52	73.5	42.3	0.74	0.58	4.01	5.47	-0.098917	0.01975	-0.01001	-0.008901	0.006757	-0.011382	-0.000286	-0.010312	-0.009092	-0.021894	0.000676	-0.003512	-0.009845	-0.001159	-0.002534	0.001743	0.006784	-0.008504	-0.002026	0.00613	-0.004984	0.009032	-0.00425
BFNVIB 109	La Noira Upper	Europe	MIS11	Millstone		91.2	57.3	59.5	28.2	0.65	0.47	4.26	9.03	0.02203	0.05501	0.020304	0.00871	-0.013453	0.009548	0.007082	-0.003943	0.005162	0.004108	0.003644	0.003262	-0.002137	-0.000232	0.008692	-0.001016	0.004881	0.005245	-0.000948	0.000475	-0.003855	0.00034	-0.004131
BFNVIB 113	La Noira Upper	Europe	MIS11	Millstone		88.2	58.6	85.5	49.4	0.97	0.58	9.16	9.27	-0.22474	0.052905	0.038397	-0.023687	-0.016541	-0.030089	0.056591	-0.009641	0.008498	0.018242	0.00674	0.010238	0.006334	0.012164	0.004534	-0.015337	-0.010791	0.01059	0.006383	0.006483	0.004334	0.00166	0.001237
BFNVIB 117	La Noira Upper	Europe	MIS11	Chert		116.3	46	89.7	47	0.77	0.52	9.13	8.34	-0.12995	0.084297	0.014482	0.019268	-0.043691	-0.026448	0.020326	0.002096	-0.033598	-0.050627	0.015072	0.017501	-0.037716	0.025233	-0.004613	-0.003014	0.000715	-0.014987	0.014695	-0.006769	0.007957	-0.006872	-0.006027
BFNVIB 125	La Noira Upper	Europe	MIS11	Millstone		204	119.7	99	64.5	0.49	0.65	6.94	13.43	0.14227	-0.003565	0.02577	0.005294	0.035597	0.017087	0.047556	-0.002331	0.006816	0.014556	0.008676	0.027101	0.014515	0.012905	-0.003359	0.003497	-0.00205	-0.022623	-0.015215	0.007229	-0.005878	0.000354	0.000892
BFNVIB 133	La Noira Upper	Europe	MIS11	Millstone		102	66	82.5	36.5	0.81	0.44	10.31	12.18	-0.126	0.11425	0.024742	0.048028	0.023766	0.019074	0.009316	0.020035	0.005623	0.002195	-0.000463	-0.001914	-0.003075	0.025397	-0.007599	-0.00255	-0.007037	-0.017151	-0.005226	0.006491	0.012557	0.011581	-0.015581
BFNVIB 134	La Noira Upper	Europe	MIS11	Millstone		114.9	75.2	72.8	23.4	0.63	0.32	2.16	7.48	-0.003995	0.008127	-0.000832	-0.016835	0.012548	-0.006448	0.002785	-0.007395	0.007336	0.00439	-0.006551	-0.002728	0.003131	0.005573	-0.009093	-0.000499	0.00231	-0.001739	-0.001782	-0.0008	-0.005719	-2.6e-05	-0.001616
BFNVIB 178	La Noira Upper	Europe	MIS11	Millstone		121.1	77.3	79.4	35.6	0.66	0.45	4.04	8.74	-0.024248	-0.014634	0.024253	0.002414	0.007366	0.018336	0.012133	-0.002472	-0.006438	0.027537	0.003909	-0.003292	0.006011	0.003249	-0.005379	0.006807	-0.004179	-0.007237	0.000424	0.004415	-0.003439	-0.003551	-0.003829
BFNVIB 180	La Noira Upper	Europe	MIS11	Millstone		126.6	75.2	66.9	28.4	0.53	0.42	4.56	5.77	0.058935	0.011194	-0.033484	0.046388	0.02477	-0.012944	-0.014438	0.004682	0.001604	0.012174	-0.009169	0.000784	0.014878	0.002901	-0.004616	-0.008827	-0.011178	-0.012223	-0.001507	-0.004964	-0.010259	0.000107	0.002985
BFNVIB 21	La Noira Upper	Europe	MIS11	Millstone		130	62.3	92.4	53.1	0.71	0.57	5.18	5.5	-0.058139	-0.047832	-0.038242	0.016746	0.004295	0.003034	-0.021044	0.002913	-0.013402	-0.006837	0.002954	0.001841	-0.01201	0.00227	-0.001002	0.003472	-0.004207	-0.00506	0.003255	0.00859	0.000253	0.00091	-0.005239
BFNVIB 241	La Noira Upper	Europe	MIS11	Millstone		77.9	58.2	46.4	29.3	0.6	0.63	4.77	8.89	0.064675	0.012249	0.010227	0.009581	0.029325	-0.03302	0.005972	0.001972	-0.016248	0.009017	-0.005916	0.001274	0.006585	-0.003446	0.0129	-0.000384	-0.014171	0.015028	0.008641	-0.002552	-0.002561	0.004081	-0.005803
BFNVIB 26	La Noira Upper	Europe	MIS11	Millstone		84.3	61.6	45.8	31.8	0.54	0.69	4.91	8.76	0.14814	0.025851	0.013083	0.00662	0.015247	0.033016	-0.017407	0.004846	0.01026	0.023978	-0.026285	0.009661	-0.016425	0.018856	-0.005868	-0.008036	-0.004726	-0.000568	0.001669	0.000218	0.004952	-0.016208	-0.009303
BFNVIB 295	La Noira Upper	Europe	MIS11	Millstone		78.3	65.2	72.6	33.1	0.93	0.46	9.39	18.37	-0.17481	-0.081877	0.10051	0.015021	0.060676	-0.006122	-0.003949	0.016338	0.021094	-0.003467	-0.00292	0.019479	0.015743	0.005753	-0.004352	-0.004331	0.012363	-0.003019	-0.006859	0.000365	0.000135	-0.004406	0.005818
BFNVIB 306	La Noira Upper	Europe	MIS11	Millstone		178.5	102.5	90.7	46.5	0.51	0.51	4.21	6.11	0.10884	0.039577	-0.019329	-0.007113	-0.0016	0.012582	-0.002921	0.005698	-0.01611	-0.002852	0.000648	-0.006944	9e-06	-0.007774	-0.012076	0.005246	0.000588	0.005233	-0.002766	0.008508	-0.012109	0.001076	-0.00401
BFNVIB 324	La Noira Upper	Europe	MIS11	Millstone		59.7	41.6	51.4	42.8	0.86	0.83	3.96	8.55	-0.14925	-0.04126	0.026795	-0.006164	0.047755	0.012443	0.023882	-0.008577	0.002643	0.008359	-0.003818	0.006706	0.000508	0.004651	0.004175	0.004647	-0.002562	0.006037	-0.005392	0.003907	-0.000896	0.001623	0.003226
BFNVIB 44	La Noira Upper	Europe	MIS11	Millstone		99.7	64.3	58.3	30.7	0.58	0.53	6.57	11.43	0.079429	0.064976	0.007588	-0.029147	-0.001245	0.001427	0.02093	0.006268	-0.002483	0.021362	0.009456	0.013393	0.006052	-0.001338	0.006688	0.014064	-0.00168	0.003805	0.00244	0.004197	-0.00063	-0.000313	0.000524
BFNVIB 46	La Noira Upper	Europe	MIS11	Millstone		133.1	85.1	64	36	0.48	0.56	2.48	7.15	0.14605	-0.029851	-0.006895	0.001831	-0.012886	-0.007164	0.003535	0.003354	0.005499	0.015475	-0.003158	0.009646	-0.001018	-0.002494	0.003577	0.004276	-0.001251	-0.005397	-0.00047	0.002903	-0.001218	0.000799	-0.00091
BFNVIC 19	La Noira Upper	Europe	MIS11	Chert		147	94.6	78.8	42.6	0.54	0.54	7.81	9.21	0.12666	-0.061998	0.016945	-0.037601	-0.035479	0.023971	0.008665	0.003378	0.005895	-0.005012	0.002039	0.008419	-0.000778	0.003423	0.00785	0.000614	0.011164	0.00293	-0.001451	-0.006813	0.000111	0.001599	-0.00338
BFNVIC 44	La Noira Upper	Europe	MIS11	Millstone		102.9	80.1	64.6	25.6	0.63	0.4	5.76	12.49	0.063104	-0.098094	0.058409	0.000511	0.021054	-0.018738	0.020756	0.000719	0.014966	-0.007329	-0.006837	-0.011207	0.007042	0.000626	-8.3e-05	0.011714	0.003355	0.000413	-0.002093	-0.00767	0.004143	0.00407	0.002049
WH_Worn_161	Warren Hill Worn	Europe	MIS13	Flint	Cobble	102	80.7	86.5	36.5	0.85	0.42	7.34	5.65	-0.15819	-0.024859	-0.000926	0.001349	0.049568	0.042028	-0.022502	-0.004421	-0.011625	-0.013989	-0.011302	-0.007256	-0.00725	-0.009564	0.012289	0.015978	-0.006166	0.00627	-7.7e-05	0.013706	0.002218	0.0028	0.00247
WH_Worn_168	Warren Hill Worn	Europe	MIS13	Flint		72	44.7	48	22.1	0.67	0.46	10.3	10.49	-0.021771	0.09962	-0.01192	-0.037632	0.008678	-0.026829	0.016923	-0.005753	0.014255	0.003876	0.005782	-0.011729	0.005407	-0.025294	-0.015236	-0.016654	0.022838	-0.001978	-0.0045	0.017062	-0.006641	-0.001787	-0.011903
WH_Worn_182	Warren Hill Worn	Europe	MIS13	Flint		91.8	72.9	62.1	34	0.68	0.55	5.54	12.98	0.030914	-0.036966	0.079912	0.032966	0.000947	-0.034469	0.018496	-0.004483	-0.014218	0.000236	-0.010242	-0.00021	-0.005416	-0.001002	-0.012216	-0.004098	0.005649	0.007847	0.004994	-0.002144	0.002323	0.006184	-0.000987
WH_Worn_205	Warren Hill Worn	Europe	MIS13	Flint		125.6	76.8	88.5	42.4	0.7	0.48	6.04	9.4	-0.029358	0.05398	0.015563	-0.02684	-0.012319	-0.014881	0.014478	-0.007311	0.0048	0.000198	0.015297	-0.021892	0.005023	0.002539	0.005328	0.001682	-8.2e-05	-0.012199	0.00124	0.003814	-0.006323	0.004385	-0.001103
WH_Worn_217	Warren Hill Worn	Europe	MIS13	Flint		99.7	56.3	77.8	24.7	0.78	0.32	5.73	5.64	-0.097728	-0.019066	-0.056281	0.0518	0.017438	0.035359	-0.026751	-0.005257	0.016832	0.023036	0.014384	0.009505	0.00331	-0.013838	0.005605	0.002263	0.001089	0.0023	0.01173	-0.000127	-0.00202	0.005191	0.003058
WH_Worn_245	Warren Hill Worn	Europe	MIS13	Flint		104.8	54.6	63.4	31.2	0.6	0.49	3.76	5.13	0.030573	-0.017148	-0.035854	-0.004564	0.018233	-0.02352	0.008587	-0.007498	-0.004425	0.009478	0.003587	0.002682	-0.00381	-0.000433	0.000686	0.001511	0.009571	0.002507	-0.004403	-0.000765	0.003501	-0.003233	-0.003737
WH_Worn_248	Warren Hill Worn	Europe	MIS13	Flint	Flake	96.3	45.3	61.7	31.8	0.64	0.52	7.66	7.71	-0.010455	0.016206	-0.087369	-0.008526	0.042578	-0.015507	-0.015475	-0.004068	8.4e-05	0.023859	-0.010322	-0.019733	-0.01723	0.010828	0.003036	-0.012534	-0.004716	-0.020327	0.0158	-0.000538	0.00891	0.006153	-0.000161
WH_Worn_255	Warren Hill Worn	Europe	MIS13	Flint		84.1	40.8	60.6	22.2	0.72	0.37	5.08	5.01	-0.05928	-0.007411	-0.033699	-0.018697	0.016659	0.0282	-0.003625	-0.009019	-0.003774	0.012347	0.009881	-0.016965	-0.004063	-0.004246	-0.005764	-0.004419	-0.004726	0.001837	0.000833	0.003009	0.008305	0.010374	0.010215
WH_Worn_258	Warren Hill Worn	Europe	MIS13	Flint		110.1	67.6	83.5	27.6	0.76	0.33	4.41	7.32	-0.09321	0.020701	0.002745	-0.000509	0.006356	-0.001369	-0.01611	-0.007422	0.006233	0.004284	0.004138	-0.008237	0.000221	0.004187	-0.000471	0.001438	0.000452	-0.000256	-0.001447	0.000901	0.002742	0.002712	0.000333
WH_Worn_267	Warren Hill Worn	Europe	MIS13	Flint		76.8	45.4	56.9	20.7	0.74	0.36	7.29	8.03	-0.077441	0.056703	-0.004783	-0.042589	-0.006083	-0.012965	0.004766	-0.001898	0.002948	-0.001045	-0.002325	-0.004867	0.002195	0.002948	-0.000476	-0.003954	-0.000541	-0.005431	0.004251	0.0043	0.000124	-0.002203	0.000664
WH_Worn_268	Warren Hill Worn	Europe	MIS13	Flint		66.6	37.1	49.3	20.8	0.74	0.42	9.37	10.16	-0.10045	0.080703	-0.037019	-0.033323	0.0205	-0.026716	0.006314	0.009982	-0.016695	0.005719	-0.005695	0.000765	-0.008548	0.004651	0.00264	-0.004007	-0.003079	0.001309	-0.000388	-0.003846	8.5e-05	-0.001947	0.005685
WH_Worn_273	Warren Hill Worn	Europe	MIS13	Flint		50.7	32.1	44.8	18.1	0.88	0.4	7.11	6.85	-0.22463	0.011243	-0.015614	-0.010012	0.01586	0.030945	-0.013017	-0.014628	-0.014477	-0.028757	-0.013744	-0.033302	0.001098	-0.002554	-0.004451	0.029689	-0.005747	-0.002777	0.00255	0.000614	0.003736	0.004753	-0.000192
WH_Worn_278	Warren Hill Worn	Europe	MIS13	Flint		107	48.9	89.7	39.8	0.84	0.44	4.73	5.14	-0.16663	-0.03431	-0.074787	-0.015217	-0.002107	0.018438	-0.003755	-0.002754	-0.017648	0.001032	-0.007204	-0.015568	0.019534	-0.008184	-0.012539	0.002767	0.0128	0.00204	0.00488	-0.008393	0.003363	-0.008504	1.4e-05
WH_Worn_279	Warren Hill Worn	Europe	MIS13	Flint		120.8	70.6	70.3	32	0.58	0.46	5.18	5.91	0.058907	0.039905	-0.041423	-0.011487	-0.007665	-0.001816	0.021706	-0.009609	0.002194	-0.018665	0.008809	-3.8e-05	0.003866	0.007857	-0.002074	-0.002991	-0.007288	-0.005283	0.00053	0.002956	-0.000276	-0.001593	0.001259
WH_Worn_290	Warren Hill Worn	Europe	MIS13	Flint	Flake	84.3	53.4	59.5	22.3	0.71	0.37	4.04	6.7	-0.021815	0.014179	-0.002679	-0.009423	-0.013733	-0.019921	-0.001704	-0.009542	0.008237	0.001195	0.009694	0.003427	-0.002154	0.001655	-0.006314	0.008993	0.002449	0.003597	-0.001323	-0.000221	-0.006641	-0.007219	-0.003473
WH_Worn_298	Warren Hill Worn	Europe	MIS13	Flint		79.6	56.3	66.8	30.5	0.84	0.46	2.62	5.47	-0.19139	0.008676	0.012748	-0.00204	0.004619	-0.010755	0.008544	-0.011975	-0.004569	-0.004935	-0.012693	-0.004706	0.000544	0.007984	0.000403	0.002243	-0.000609	-0.00122	0.007234	0.002391	0.001939	0.0022	-0.00651
WH_Worn_326	Warren Hill Worn	Europe	MIS13	Flint		63.1	34.2	53.1	20.5	0.84	0.39	3.03	3.03	-0.18348	-0.025626	-0.04464	-0.018781	0.004244	0.015417	0.001457	-0.011557	-0.001456	-0.00173	-0.008495	-0.002252	-0.006623	-0.004019	0.005338	0.004031	0.004881	0.004641	-0.003057	-0.007409	-0.010024	0.001686	0.00832
WH_Worn_329	Warren Hill Worn	Europe	MIS13	Flint		85.8	58.4	73.9	24.1	0.86	0.33	5.31	10.42	-0.17367	0.016677	0.038623	-0.002075	0.001935	-0.030098	-0.010559	0.00109	-0.003583	-0.013878	-0.003714	0.009305	0.017519	0.014574	0.005725	-0.020335	-0.016921	-0.008139	0.004122	0.002783	-0.004179	0.008576	0.0112
WH_Worn_332	Warren Hill Worn	Europe	MIS13	Flint		100.2	63.9	78.8	30.2	0.79	0.38	5.28	5.28	-0.089741	-0.044174	-0.028011	-0.002965	0.024107	-0.006894	-0.029466	0.001205	-0.011498	-0.028177	0.010365	0.011434	-0.008239	0.004156	0.009136	-0.00482	-0.010948	0.001218	-0.001671	0.001785	-0.005668	-0.000727	0.008334
WH_Worn_340	Warren Hill Worn	Europe	MIS13	Flint	Cobble	176.8	94.6	90	55.6	0.51	0.62	4.73	5.41	0.11765	-0.068031	-0.039163	-0.003468	-0.025502	0.000951	6e-05	0.011031	0.002539	0.002139	-0.006312	8.9e-05	0.014204	0.00932	-0.007965	-0.008691	-0.001815	-0.002151	-0.005094	0.001847	-0.001166	0.006608	-0.002845
WH_Worn_341	Warren Hill Worn	Europe	MIS13	Flint	Flake	140.6	77.7	78.4	42.2	0.56	0.54	8.88	8.01	0.068987	0.092182	-0.045904	-0.015685	0.02582	-0.008379	0.014786	0.000886	-0.000864	-0.014963	0.003132	-0.008285	0.000545	0.004007	-0.000403	0.004663	-0.002089	0.002648	0.005407	0.002755	0.002669	0.000761	0.000987
WH_Worn_344	Warren Hill Worn	Europe	MIS13	Flint		162.2	89.9	94	35.8	0.58	0.38	3.72	4.65	0.067421	0.008257	-0.037966	-0.009966	0.003628	-0.011466	-0.012007	-0.001099	-0.002789	0.012435	0.010175	-0.000442	-0.000796	0.002019	0.004938	-0.009165	-0.000141	0.001942	0.001131	-0.000458	0.000868	-0.013535	0.00134
WH_Worn_45	Warren Hill Worn	Europe	MIS13	Flint	Flake	84.1	42.9	54.7	17	0.65	0.31	3.47	3.46	-0.00914	0.010191	-0.060692	-0.030708	0.00848	-0.009943	0.010748	-0.009068	0.003572	0.003687	-0.001596	-0.0055	0.002647	0.007936	-0.002159	-0.002594	-0.002177	-0.001196	0.004765	0.001809	0.003679	-0.005345	-0.002659
WH_Worn_51	Warren Hill Worn	Europe	MIS13	Flint		86.9	50.7	62.9	31.5	0.72	0.5	6.72	8.42	-0.071791	-0.014328	0.010929	0.00787	0.009134	-0.036016	-0.02283	-0.001229	-0.004094	0.011506	-0.016947	0.019992	-0.010155	-0.006306	-0.003919	-0.00634	-0.000606	-0.0105	0.002243	-0.003983	0.005776	-0.006965	-0.001183
WH_Worn_56	Warren Hill Worn	Europe	MIS13	Flint		96.6	61.6	59.6	38.2	0.62	0.64	3.38	6.36	0.028078	-0.024344	-0.01169	0.006096	0.001582	-0.018588	-0.01248	0.000188	-0.00283	0.015359	0.001442	-0.000555	-0.003953	0.002461	-0.010193	-0.005302	-0.000261	0.013188	-0.001682	0.003933	-0.002788	0.000664	-0.005982
WH_Worn_57	Warren Hill Worn	Europe	MIS13	Flint		77.6	39.2	54.9	29.4	0.71	0.54	3.17	3.64	-0.080754	-0.01019	-0.033542	-0.027059	-0.012133	0.011958	-0.004812	0.001892	-0.018494	-0.002998	-0.011217	-0.004082	0.010596	-0.008473	0.001221	0.003036	-0.000421	-0.009768	-0.013759	0.000676	-0.006282	-0.000613	-0.00027
WH_Worn_60	Warren Hill Worn	Europe	MIS13	Flint		61.4	31.4	40.8	15.3	0.66	0.38	4.59	4.59	-0.006978	-0.04644	-0.038517	0.00201	-0.023046	0.00602	-0.009814	0.005264	-0.013014	0.006363	-0.000801	0.01177	-0.003941	-0.0106	-0.00095	0.009016	-0.012075	-0.009978	0.003076	0.001635	0.005355	-0.002744	0.00035
WH_Worn_65	Warren Hill Worn	Europe	MIS13	Flint		67.5	33.8	57.7	27.8	0.85	0.48	3.66	4.09	-0.18323	0.017761	-0.074181	-0.013684	0.005	-0.00525	0.014867	-0.013091	-0.022874	-0.01041	-0.002861	-0.006472	-0.014741	0.006056	-0.001963	0.003233	-0.003231	-0.008922	0.001925	0.001028	6.5e-05	0.001064	0.005473
WH_Worn_78	Warren Hill Worn	Europe	MIS13	Flint		154.1	77.6	87.1	54.6	0.57	0.63	6.45	8.1	0.080575	0.035208	-0.016974	-0.025192	0.00021	-0.01787	0.006427	0.000328	-0.00865	0.008047	0.012654	0.00169	-0.004398	0.007668	-0.007173	0.006323	0.001927	-0.005598	0.000535	0.004484	0.003515	-0.002774	-0.008294
WH_Worn_85	Warren Hill Worn	Europe	MIS13	Flint		105.8	57.9	72	32.2	0.68	0.45	3.36	4.52	-0.052725	0.00742	-0.020034	0.005929	-0.000269	-0.010433	-0.024481	0.002465	-0.009077	-0.00328	-0.003077	-0.006571	0.005256	0.007133	0.001897	0.001081	0.006253	0.002071	-0.000309	0.003234	-0.002553	-3e-05	-0.005753
WH_Fresh_100	Warren Hill Fresh	Europe	MIS13	Flint	Flake	70.7	29.4	49.2	22.3	0.7	0.45	11.7	11.75	-0.071025	-0.11032	-0.06202	-0.005534	0.028114	0.020333	0.031592	0.003614	0.007122	-0.023304	-0.010519	-0.01288	0.001408	-0.013822	0.002158	-0.006437	-0.002782	0.00066	-0.002125	0.011102	0.004536	-0.002048	-0.001647
WH_Fresh_108	Warren Hill Fresh	Europe	MIS13	Flint		88.9	53.6	67.9	21.1	0.76	0.31	3.33	5.24	-0.09017	0.025435	-0.013983	-0.020471	-0.002149	-0.008229	0.011186	-0.014842	0.005669	-0.010495	0.010608	0.002139	-0.004992	0.005134	0.001971	0.010898	0.001882	0.000475	-0.003137	-0.002693	-0.010464	-0.005357	0.007986
WH_Fresh_112	Warren Hill Fresh	Europe	MIS13	Flint	Flake	81.8	59	60	24.4	0.73	0.41	4.35	7.15	-0.062419	-0.010066	0.011485	-0.008015	0.009269	0.02074	-0.000974	-0.005763	-0.004031	-0.000651	-0.019053	-0.003778	-0.003311	-0.003859	0.007131	0.011436	-0.008173	-0.003953	-0.00284	0.001346	0.000868	-0.004385	0.005467
WH_Fresh_120	Warren Hill Fresh	Europe	MIS13	Flint	Flake	69.4	41.6	57.3	19	0.83	0.33	4	5.89	-0.15476	-0.013179	0.000406	-0.005472	0.019209	-0.024998	-0.001523	-0.01153	0.003833	0.013725	-0.012673	0.001775	-0.008935	-0.004664	0.00634	0.001272	-0.002248	-0.009645	0.007874	-0.00283	-0.002167	-0.002368	-0.000823
WH_Fresh_121	Warren Hill Fresh	Europe	MIS13	Flint		82.2	49.2	60.6	20.7	0.74	0.34	2.73	7.76	-0.067763	-0.010466	0.008665	0.013792	-0.008011	0.013035	-0.01066	-0.009896	0.014095	0.007494	0.00657	-0.000854	0.003488	0.000621	-0.007871	-0.005941	0.007335	-0.00174	-0.00183	-0.002901	-0.002407	0.000902	-0.000663
WH_Fresh_162	Warren Hill Fresh	Europe	MIS13	Flint		75.1	44	55	19.7	0.73	0.36	3.56	8.88	-0.040921	-0.017484	0.024557	-0.006268	-0.008207	-0.015201	-0.00261	-0.002626	-0.018812	-0.008158	0.016421	0.006842	-0.002168	0.007182	-0.005363	-0.012938	-0.008405	0.002241	0.004922	-0.002513	0.002389	0.009255	0.000936
WH_Fresh_164	Warren Hill Fresh	Europe	MIS13	Flint		64.4	34.2	49.4	24	0.77	0.49	2.75	2.85	-0.1344	0.006857	-0.040933	0.024624	0.000406	-0.007565	-0.018523	-0.00571	-0.003732	0.01127	-0.017738	0.000543	-0.007667	-0.00689	0.0035	0.00495	0.009861	0.00697	-7e-06	-0.007066	-0.007762	0.000868	-0.001814
WH_Fresh_169	Warren Hill Fresh	Europe	MIS13	Flint		62	40.9	49	16.5	0.79	0.34	4.43	4.63	-0.13289	-0.029114	-0.020472	0.024455	0.020902	0.012828	-0.036855	-0.005868	0.012371	0.005617	-0.012678	0.002692	-0.017725	-0.006504	-0.009542	0.007648	0.004146	0.000692	0.001284	0.004957	-2.8e-05	0.008567	0.003374
WH_Fresh_171	Warren Hill Fresh	Europe	MIS13	Flint		78.4	30.9	46.8	23.1	0.6	0.49	3.84	2.65	-0.002233	-0.015461	-0.049851	0.005639	0.024051	0.009806	-0.018054	-0.002889	-0.009268	-0.015773	0.000432	0.000471	-0.003781	-0.004387	-0.004686	-0.005702	0.002292	-0.003575	-0.00512	0.006757	-0.003118	0.002572	0.001964
WH_Fresh_180	Warren Hill Fresh	Europe	MIS13	Flint		94	54.1	64.8	32.3	0.69	0.5	8.04	8.25	-0.055031	-0.076114	-0.001767	0.025941	-0.003495	0.014108	0.002449	0.001625	0.009419	0.004472	-0.008456	-0.008487	0.004501	0.000274	-0.001193	0.00398	-0.003202	-0.002094	0.003656	0.000548	0.007596	0.000812	-0.003558
WH_Fresh_194	Warren Hill Fresh	Europe	MIS13	Flint		133.1	77.9	81.5	33.3	0.61	0.41	4.09	7.35	0.032207	0.074143	-0.018317	-0.02116	-0.00895	0.029744	-0.021381	0.005735	0.004078	-0.008854	0.00544	-0.004988	-0.002253	-0.001116	-0.000562	-0.003207	-6e-06	-0.007536	0.000183	0.003506	0.00067	0.000885	-0.002775
WH_Fresh_211	Warren Hill Fresh	Europe	MIS13	Flint	Cobble	85.1	54.2	44.5	25.9	0.52	0.58	4.79	7.03	0.12207	-0.031382	-0.011323	0.018542	-0.004015	0.00355	0.001145	0.005015	-0.017568	0.012116	0.006612	-0.00128	0.009671	-0.013779	0.004348	-0.011862	0.001043	-0.005835	0.004205	-0.011494	0.001221	-0.000477	-0.001151
WH_Fresh_215	Warren Hill Fresh	Europe	MIS13	Flint	Flake	74.8	50.8	64.3	21.2	0.86	0.33	4.83	7.09	-0.18097	-0.018212	0.014349	0.02989	0.00074	0.008342	0.016219	-0.00987	0.004203	0.01908	0.004263	0.006264	0.004978	0.005979	-0.003858	-0.003039	-0.005517	0.001759	-3.8e-05	0.006526	-0.011273	0.002826	0.00149
WH_Fresh_223	Warren Hill Fresh	Europe	MIS13	Flint		75.1	42.4	51.7	20.2	0.69	0.39	3.24	3.02	-0.030906	0.026115	-0.040951	-0.007734	-0.007148	-0.003659	0.011656	-0.010696	-0.001393	-0.002821	0.008649	0.00155	0.003425	-0.004243	-0.004848	-0.000887	0.007669	0.004166	0.000778	0.004537	0.004291	-0.004294	0.002322
WH_Fresh_227	Warren Hill Fresh	Europe	MIS13	Flint		81.3	39.7	66.8	18.5	0.82	0.28	3	3.32	-0.15212	0.032834	-0.029135	-0.015612	-0.002988	0.006085	0.003428	-0.007437	-0.011018	-0.004479	0.002843	-0.004023	-0.002411	-3e-05	-0.004126	-0.001012	0.004711	-0.001879	0.001006	0.005019	-3e-05	-0.000109	0.002543
WH_Fresh_242	Warren Hill Fresh	Europe	MIS13	Flint	Cobble	103.6	56.7	93.7	38.2	0.9	0.41	2.49	2.54	-0.22042	0.004706	-0.027346	-0.008355	-0.007231	0.011267	-0.009071	-0.011503	-0.004828	0.009356	0.002832	-0.002784	-0.001141	-0.013393	0.001243	-0.005234	0.006693	-0.005282	-0.001408	-0.000184	-0.008928	-0.002011	0.001775
WH_Fresh_275	Warren Hill Fresh	Europe	MIS13	Flint		72.1	35	56.5	20.3	0.78	0.36	5.5	7.86	-0.13795	-0.026599	-0.01284	0.025629	0.017305	0.030378	0.015094	-0.002978	-0.018478	0.021688	0.006278	-0.005792	0.013664	-0.0054	-0.001783	0.003697	0.000773	-0.006816	-0.009066	-0.002466	-0.000792	0.000588	0.005126
WH_Fresh_286	Warren Hill Fresh	Europe	MIS13	Flint		85.3	49.4	62	24.3	0.73	0.39	2.72	4.06	-0.081716	-0.02444	-0.027453	0.006118	0.007111	-0.014269	0.004005	-0.009302	-0.003036	0.002264	-0.000447	-0.001532	-0.001089	-0.002335	0.001161	-0.001137	0.003913	0.004853	0.000771	0.003022	0.003934	0.001608	0.000551
WH_Fresh_29	Warren Hill Fresh	Europe	MIS13	Flint		85.6	45.1	68.9	27.2	0.8	0.39	4.3	4.48	-0.17459	-0.030987	-0.038593	-0.005543	0.015893	0.004081	0.008169	-0.007166	-0.006182	-0.010952	-0.019844	-0.002797	0.0009	-0.006474	0.007916	-0.006382	-0.00474	-0.001013	-0.001821	0.009558	-0.002325	0.001385	0.007257
WH_Fresh_303	Warren Hill Fresh	Europe	MIS13	Flint		84.2	54.6	62.2	23	0.74	0.37	3.06	6.06	-0.064662	0.007068	-0.0159	-0.001708	0.015401	0.009694	-0.014073	-0.010719	0.0052	-0.007497	0.002824	-0.001182	-0.009255	-0.001559	-0.002262	0.002462	-0.00637	0.000836	-0.001435	-0.002514	-0.001951	0.004244	0.004667
WH_Fresh_31	Warren Hill Fresh	Europe	MIS13	Flint		82.3	55.9	70.5	28.2	0.86	0.4	2.78	7.44	-0.17096	-0.013864	0.036146	-0.004681	-0.012904	-0.006063	-0.005929	-0.000496	-0.014033	0.011888	0.003997	-0.004459	0.007775	0.003613	0.00752	-0.001128	-0.003777	-0.001663	0.002507	0.003495	0.002652	-0.002288	0.003325
WH_Fresh_36	Warren Hill Fresh	Europe	MIS13	Flint		99.2	66.8	73.1	24.9	0.74	0.34	4.14	7.45	-0.082363	-0.034815	0.020734	-0.016721	-0.027845	0.016949	0.017179	-0.008903	0.003813	-0.003008	-0.000322	-0.009806	0.00817	0.006396	-0.005395	0.004874	-0.002742	0.001106	-0.000554	0.000134	-0.000577	-0.00154	0.00195
WH_Fresh_38	Warren Hill Fresh	Europe	MIS13	Flint		78.3	44.1	51	24	0.65	0.47	3.97	3.35	-0.01692	-0.013274	-0.046485	0.017917	-0.009934	-0.014605	0.006746	-0.006785	-0.000593	-0.007651	-0.010184	0.007292	-0.000729	-0.001466	0.007432	-0.011538	-0.004177	-0.006931	-0.000865	0.008143	0.002321	-0.008213	0.003825
WH_Fresh_39	Warren Hill Fresh	Europe	MIS13	Flint		67.9	38.5	52.3	20.9	0.77	0.4	2.69	5.39	-0.1139	-0.017387	-0.012549	0.027753	0.008242	0.010527	-0.027885	-0.003765	-0.000156	-0.000809	-0.000624	0.002717	-0.004996	0.001705	0.000773	0.001913	0.004239	0.010753	-0.003981	0.002015	-0.003147	0.001706	-0.000327
WH_Fresh_42	Warren Hill Fresh	Europe	MIS13	Flint		79.9	43.3	64.7	22.5	0.81	0.35	3.02	7.43	-0.12849	0.000736	0.010255	-0.004033	1.5e-05	-0.003769	0.000107	-0.015297	0.009571	-0.005011	0.011108	0.001244	0.001792	0.009697	-0.00415	-0.015239	-0.006211	-0.00499	0.007044	0.002056	0.005391	-0.006172	-0.004889
WH_Fresh_49	Warren Hill Fresh	Europe	MIS13	Flint	Flake	96.6	66.4	53.3	32	0.55	0.6	4.62	6.12	0.071759	-0.001836	-0.018282	0.0033	0.002221	-0.028233	0.003055	-0.000697	-0.005813	0.007381	-0.00719	-0.000948	0.001035	0.000843	-0.00561	0.00835	-0.004606	-0.001235	-0.000236	0.001993	-0.00037	0.00107	-0.003481
WH_Fresh_50	Warren Hill Fresh	Europe	MIS13	Flint	Cobble	90.4	60.7	59.7	28.1	0.66	0.47	9.09	11.49	-0.003097	0.088202	0.014504	0.017485	-0.007274	0.024801	0.018499	0.003611	0.010132	0.001308	-0.014383	-0.008549	0.012929	0.013006	0.001503	0.003177	0.00061	0.001308	-0.008188	0.005329	-0.002195	-0.003545	-0.003841
WH_Fresh_53	Warren Hill Fresh	Europe	MIS13	Flint		61	31.3	54.5	15.7	0.89	0.29	5.65	6.27	-0.19599	0.045307	-0.01882	-0.003912	-0.012048	-0.00074	-0.00142	-0.004793	-0.003188	0.009908	0.006183	-0.000564	-0.01293	0.00721	0.007822	0.00756	0.014537	0.002518	0.002498	0.002594	0.002983	-9.5e-05	-0.003315
WH_Fresh_63	Warren Hill Fresh	Europe	MIS13	Flint		73.6	41.6	43.2	23.4	0.59	0.54	3.95	4.81	0.022266	-0.004701	-0.041984	0.012368	0.01987	-0.020326	-0.000522	-0.010811	0.008857	-0.020013	-0.009832	-0.005306	0.004962	-0.005646	-0.009815	-0.002203	0.010968	-0.009245	-0.000365	0.005684	-0.004464	-0.001726	0.00186
WH_Fresh_994	Warren Hill Fresh	Europe	MIS13	Flint		182.4	119.9	95.6	56.7	0.52	0.59	3.76	4.19	0.093017	-0.023369	-0.040682	-0.008634	0.011749	0.009549	-0.011441	0.000914	-0.001675	0.001395	-0.012117	0.005479	-0.005026	0.008288	-0.005401	-0.00438	-0.002988	0.003296	-0.00256	-0.002561	-0.000403	0.000955	-0.005952
NHLC 3176	High Lodge	Europe	MIS13	Flint		104.2	57.3	73.6	28.1	0.71	0.38	2.79	7.5	-0.062908	0.015672	0.000563	0.001058	0.013783	-0.003359	-0.005141	-0.013676	0.010877	-0.011332	-0.005004	-0.009709	0.000125	0.003503	0.005312	0.004136	0.002284	-0.003907	0.002302	-0.002645	0.001416	-0.001434	-0.001114
NHLC 3178	High Lodge	Europe	MIS13	Flint		138.8	93.3	81.4	26.5	0.59	0.33	4.55	7.41	0.045052	0.033262	-0.00872	-0.001213	-0.000454	0.009027	-0.010022	-0.001847	0.005695	0.00814	-0.002541	-0.000538	-0.003763	0.001188	0.004948	0.002308	-0.001707	0.00163	0.000199	-9.1e-05	0.00205	-0.002135	0.000846
NHLC 3179	High Lodge	Europe	MIS13	Flint		98.2	48.3	77.1	20.7	0.79	0.27	2.67	4.83	-0.12861	-0.004619	-0.001754	0.003284	-0.017221	0.000339	0.010615	-0.004626	-0.014358	0.005357	-0.005547	-0.00244	0.01053	0.001566	-0.001757	0.003684	-0.002157	-0.002645	0.006126	0.005609	0.003007	-0.007105	0.001752
NHLC 3180	High Lodge	Europe	MIS13	Flint		129.3	68.3	80.9	33.9	0.63	0.42	2.59	5.31	0.006877	-0.008204	-0.021424	-0.008823	-0.007703	-0.003876	-0.000166	-0.004718	0.004716	-0.002825	-0.00344	0.000765	0.0048	0.003099	0.002504	-0.000584	-0.003322	-0.003589	-0.002038	0.004195	0.002123	-0.002661	0.004294
NHLC 3181	High Lodge	Europe	MIS13	Flint		131.7	73	82	28.2	0.62	0.34	3.19	5.17	0.021898	0.018406	-0.02302	0.032789	-0.026503	-0.002995	-0.002022	-0.004834	0.000508	-0.000341	0.00902	0.001062	-0.001233	0.011122	0.004438	-0.000911	0.002847	0.00914	-0.003752	-0.003463	-0.00027	-0.002841	0.002541
NHLC 3184	High Lodge	Europe	MIS13	Flint		100.6	56.7	71	25.5	0.71	0.36	4.43	6.65	-0.047479	-0.041246	-0.019084	0.026862	-0.001658	-0.00756	0.02257	-0.015365	0.010381	-0.001694	0.008029	0.000464	-0.004279	-0.000744	-0.008985	0.001576	0.00322	-0.004979	-0.000125	-0.000861	-0.007943	-0.000805	0.0029
NHLC 3187	High Lodge	Europe	MIS13	Flint		99.5	45.2	65.3	21.1	0.66	0.32	7.44	7.36	-0.029189	-0.053402	-0.051118	0.011902	-0.007571	-0.017065	0.013471	-0.007753	0.005994	0.003876	0.00621	-0.003448	0.005168	-0.007918	-0.007996	-0.000966	0.006337	0.009537	0.002254	0.002173	-0.004672	0.001777	-0.005916
NHLC 3188	High Lodge	Europe	MIS13	Flint		71.4	32.2	51.8	22.6	0.73	0.44	3.96	3.87	-0.10377	-0.003867	-0.021631	0.017946	-0.000192	-0.016856	0.013225	-0.010183	-0.009885	-0.000189	-0.003035	-0.000407	0.000347	0.000282	0.000107	0.000921	-0.00605	0.001573	0.002958	0.002021	0.002194	0.003404	-0.002381
NHLC 3189	High Lodge	Europe	MIS13	Flint		76.9	40.4	49.4	20.9	0.64	0.42	6.44	6.35	-0.01736	-0.058654	-0.05791	-0.009608	0.003308	0.004057	-4.1e-05	-0.005941	0.01078	7.2e-05	-0.000367	-0.007832	0.006487	-0.001116	0.007174	-0.00744	0.008036	-0.00368	0.004035	-0.004786	0.005117	-0.003594	0.000198
NHLC 3192	High Lodge	Europe	MIS13	Flint		93.3	54.3	66.5	26.8	0.71	0.4	10.26	10.88	-0.05659	-0.096925	0.007952	0.000707	-0.006568	0.012053	0.000477	0.004162	0.010834	-0.012618	0.003884	0.001697	-0.004333	-0.007695	0.005766	-0.012254	-0.000531	-0.00212	0.00236	-0.002618	-0.004304	0.003232	-0.002922
NHLC 3193	High Lodge	Europe	MIS13	Flint		63.9	27.7	45.4	16.5	0.71	0.36	5.81	6.32	-0.092226	-0.051952	-0.03514	0.022045	-0.013588	-0.004043	0.008707	-0.002842	0.00258	-0.003233	-0.010838	0.017478	0.002333	0.003029	-0.013727	5.8e-05	0.004516	-0.000982	-0.003223	0.001927	0.000471	0.006408	0.002664
NHLC 3199	High Lodge	Europe	MIS13	Flint		87.6	66.1	49.1	30.9	0.56	0.63	2.88	7.36	0.075735	0.017548	0.003671	-0.000291	0.011538	0.008292	0.00419	-0.00267	-0.009793	-0.006182	-0.009555	-0.011622	0.007569	-0.00081	-0.003137	0.003062	0.005331	-0.002781	0.004882	-0.00197	0.010269	-0.003814	-0.003711
NHLC 3200	High Lodge	Europe	MIS13	Flint		178	133.9	96.1	44.4	0.54	0.46	6.43	8.74	0.077429	0.071409	0.001865	0.00488	0.006969	0.001147	-0.000415	0.002264	-0.001296	-0.003457	-0.001684	0.004153	-3.7e-05	-0.0035	-0.005136	0.000537	0.006067	-0.003163	-0.000937	-0.001743	-0.000487	-0.000716	-0.000713
NHLC 3201	High Lodge	Europe	MIS13	Flint		195.2	107.1	100.1	45.6	0.51	0.46	4.68	6.88	0.13057	-0.010643	-0.016374	-0.016764	-0.002172	-0.019823	-0.004427	0.000698	0.002022	-0.000152	0.008802	0.010387	-0.005495	0.009479	-0.002768	0.006099	-0.003616	-0.002587	-0.000976	0.00163	0.000744	-0.013764	0.000329
NHLC 3202	High Lodge	Europe	MIS13	Flint		161.8	88.1	96.4	47.1	0.6	0.49	3.64	5.43	0.038388	-0.056785	-0.018354	-0.04923	-0.007213	-0.015746	0.012819	-0.004011	0.014885	-0.001052	-0.001863	-0.00598	0.005945	0.002625	-0.002207	0.002659	0.004262	0.007243	-0.000376	-2e-05	-0.004569	0.000101	-0.002557
NHLC 3207	High Lodge	Europe	MIS13	Flint		150.9	99.5	74.2	32.1	0.49	0.43	3.91	6.22	0.1223	-0.04793	-0.044786	-0.010379	-0.00324	-0.005439	-0.004477	-0.001746	0.019646	-0.019529	-0.010285	0.00488	0.008795	0.003649	0.00423	-0.00167	0.001033	-0.001068	-0.001243	0.002435	-0.001466	0.002028	-0.004372
NHLC 3209	High Lodge	Europe	MIS13	Flint		113.6	64.6	66.6	28.8	0.59	0.43	2.22	6.54	0.048271	-0.019085	-0.017665	-0.004856	-0.002939	-0.001391	0.00552	-0.006197	0.009458	-0.006402	-0.002588	0.010072	0.005967	-0.000341	0.000522	0.005345	0.002714	-0.001849	-0.006528	-0.003887	-0.000556	0.002467	-0.005886
NHLC 3210	High Lodge	Europe	MIS13	Flint		89.1	46.8	54.9	28.4	0.62	0.52	7.1	7.79	-0.003104	0.097306	-0.017942	-0.009276	0.016235	-0.005511	0.00432	0.012634	-0.014963	0.004514	-0.008473	0.004967	-0.007717	-0.0014	-0.001379	-0.004154	0.002679	-0.002958	0.008406	-0.002107	0.000996	-0.002353	-0.004006
NHLC 3211	High Lodge	Europe	MIS13	Flint		186.6	92.8	96.8	64.6	0.52	0.67	2.28	2.38	0.091545	-0.029216	-0.063836	-0.018176	0.005424	0.004389	0.004362	-0.004385	0.005074	-0.013865	0.001497	0.000529	0.008413	0.00231	0.000586	-0.005014	-0.003748	-0.001905	-0.000977	-0.000463	-0.005391	-0.001394	-0.002563
NHLC 3212	High Lodge	Europe	MIS13	Flint		134.3	72.1	74.4	41.3	0.55	0.56	9.56	9.51	0.066107	0.089098	-0.049877	0.010821	0.015627	-0.017121	-0.012279	0.005871	0.011825	0.01703	0.002898	-0.006422	-0.005778	0.005074	-0.004275	0.003162	-0.007227	-0.001004	0.003691	-0.001098	-0.000612	0.003807	-0.00352
NHLC 3214	High Lodge	Europe	MIS13	Flint		111.7	66.2	65.7	25.5	0.59	0.39	2.91	7.49	0.050894	-0.020198	-0.00273	0.005988	-0.014843	-0.013105	-0.000339	-0.005447	0.000759	-0.008344	0.002827	0.004383	-0.001987	-0.001409	-0.004275	-0.001112	0.002281	-0.000434	0.000554	-0.001576	-0.001824	-0.000637	0.000185
NHLC 3215	High Lodge	Europe	MIS13	Flint		131.9	84.5	68.7	42.9	0.52	0.62	4.38	6.41	0.12243	-0.00573	-0.02794	-0.031345	-0.004915	0.019602	-0.000145	-0.00249	0.006428	-0.003698	0.006333	-0.004757	0.003475	0.004105	0.003944	0.003035	-0.005921	0.005875	-0.005711	0.000216	-0.002975	0.001047	0.003509
NHLC 3218	High Lodge	Europe	MIS13	Flint		102.3	53.8	63.9	28.1	0.62	0.44	9.26	9.22	0.02064	-0.096367	-0.06052	0.011349	-0.017666	-0.020576	-0.000633	0.009096	-0.0036	-0.006007	0.013535	0.009754	-0.005178	0.003059	-0.004552	-0.004894	-0.000413	0.001763	0.001694	-0.003235	-0.007149	-0.002958	0.002248
NHLC 3219	High Lodge	Europe	MIS13	Flint		89.2	36.7	54.4	18.1	0.61	0.33	5.57	5.39	0.004122	-0.049191	-0.057792	0.001684	0.01383	0.007176	0.003104	-0.008926	0.00122	-0.014547	0.00658	0.002518	-0.005913	0.001155	-0.004923	0.006957	0.000117	-0.00517	0.002444	0.000746	0.000271	-0.005852	-0.001451
NHLC 3220	High Lodge	Europe	MIS13	Flint		80.1	47.8	49.9	21.9	0.62	0.44	3.29	7.83	0.032196	-0.01137	-0.001301	0.020005	-0.002043	-0.02091	0.004411	-0.013783	0.011867	-0.000397	0.006373	-0.008517	-0.004413	-0.004521	0.006893	0.000583	0.003369	-0.00391	0.002189	-0.005186	-0.001919	0.0003	-0.003221
NHLC 3223	High Lodge	Europe	MIS13	Flint		165.9	102.9	90.8	37	0.55	0.41	5.06	7.13	0.079752	0.043608	-0.017345	-0.006032	-0.003413	-0.005091	0.003279	-0.003181	0.003638	-0.000269	0.006096	0.003088	-0.005648	-0.000478	0.005366	0.010275	-0.001967	-0.005272	0.002218	-0.000335	0.00167	0.006919	-0.002413
NHLC 3234	High Lodge	Europe	MIS13	Flint		140	75.6	71.2	29.7	0.51	0.42	8.98	7.61	0.086778	-0.11862	-0.017645	-0.00956	0.010567	0.022021	0.000498	0.014317	-0.000462	0.001804	-0.002218	0.001228	-0.011812	0.004651	0.004137	0.000767	-0.007699	-0.003541	0.00214	-0.00219	-0.003204	-0.003303	7e-05
NHLC 3235	High Lodge	Europe	MIS13	Flint		98.4	46.1	60.5	47.6	0.61	0.79	9.74	9.56	0.045126	0.10731	-0.04196	0.00488	-0.000165	0.000528	-0.013242	0.004767	0.017017	-0.002853	0.01406	-0.006394	-0.00978	0.00745	-0.001752	0.000533	0.006036	-0.005397	0.000959	-0.000502	-0.003619	-0.005839	0.003767
NHLC 3237	High Lodge	Europe	MIS13	Flint		113.9	76.5	62	28.5	0.54	0.46	14.65	13.59	0.08878	-0.13708	0.02972	-0.013992	0.004409	0.036586	0.014034	0.018179	-0.002934	-0.011575	-0.011509	0.004996	-0.014849	0.006569	0.005044	-0.001024	0.002822	-0.004443	0.002337	-0.006542	-0.003653	-0.004983	-0.002329
NHLC 3240	High Lodge	Europe	MIS13	Flint		87.1	55.5	70.7	23.1	0.81	0.33	3.18	8.09	-0.14955	0.032049	0.03869	-0.006328	-0.000787	0.008607	-0.013588	-0.001123	-0.009979	-0.005679	-0.006642	0.001414	0.003167	-0.003139	-0.000712	-0.001041	0.003621	-0.003154	0.001251	0.003438	-0.003022	-0.002989	9.1e-05
Boxgrove_3151	Boxgrove	Europe	MIS13	Flint		154.8	93.7	103	49.8	0.67	0.48	4.89	8.1	-0.007731	-0.037571	-0.003248	0.014459	0.003638	-0.024659	0.027022	-0.016934	0.009037	-0.01362	0.002052	-0.002514	-0.001403	-0.004446	0.003006	0.00351	0.009118	-0.004577	-0.000934	-0.000108	-0.002181	0.001383	-0.001448
Boxgrove_3154	Boxgrove	Europe	MIS13	Flint	Cobble	101.6	70.1	64.4	33	0.63	0.51	9.97	9.69	0.008345	-0.10929	0.007752	0.002352	0.015772	0.012332	-0.000885	0.005954	0.017405	0.001109	0.003022	-0.000658	-0.008311	0.00252	-0.000433	0.002476	0.003678	0.000789	-0.006165	-0.007349	-0.006748	0.002969	-0.007604
Boxgrove_3156	Boxgrove	Europe	MIS13	Flint		118.6	67	89.6	36.6	0.76	0.41	7.13	6.93	-0.10181	-0.021276	-0.028361	0.037036	0.020173	-0.006015	0.018253	-0.013071	-0.011304	-0.003573	0.005108	-0.004188	-0.00312	-0.005148	0.006244	0.000884	0.004598	0.005854	0.000994	0.003945	0.001562	0.000353	0.004672
Boxgrove_3160	Boxgrove	Europe	MIS13	Flint	Flake	135.2	85.4	86.9	35.1	0.64	0.4	1.61	4	-0.008894	-0.027488	-0.032458	0.013873	0.018216	-0.008201	0.001524	-0.009736	0.002135	0.000481	0.003716	-0.004483	-0.005641	-0.004337	0.000375	0.00578	-0.005093	-0.005948	-0.000793	0.000479	0.001523	0.006939	-0.001404
Boxgrove_3164	Boxgrove	Europe	MIS13	Flint		149.1	97.5	94.6	28.9	0.63	0.31	3.62	5.75	0.00804	-0.000329	-0.015271	-0.001039	0.005764	0.002165	0.016178	-0.012666	0.001429	-0.007882	-0.00193	0.005987	-0.003891	-0.005339	0.002576	-0.003144	0.007002	0.000962	0.001171	0.001072	-0.001968	0.00132	-0.002788
Boxgrove_3175	Boxgrove	Europe	MIS13	Flint		119.1	74.5	77.8	30.4	0.65	0.39	4.08	5.37	-0.00915	-0.015184	-0.022808	0.016274	0.008823	0.006874	0.009074	-0.0123	0.006509	-0.001595	0.004155	-0.005138	0.003465	0.002331	0.0001	0.004711	-0.001645	-0.003661	-0.001005	-0.003943	-0.004287	-4.2e-05	-0.001215
Boxgrove_3184	Boxgrove	Europe	MIS13	Flint		141.8	78.1	93.9	35.9	0.66	0.38	3.06	4.33	-0.028863	0.021598	-0.018383	-0.006462	-0.012061	-0.014369	0.009244	-0.001595	-0.019101	0.005713	-0.004547	0.003792	-0.004897	0.004046	-0.002514	-0.005163	0.00066	0.003551	0.002439	-0.001129	0.001464	0.001927	0.001933
Boxgrove_3225	Boxgrove	Europe	MIS13	Flint		117.6	71.4	81.5	28.3	0.69	0.35	6.1	7.92	-0.016312	0.04303	-0.006058	-0.01092	0.017159	0.008964	-0.022239	-0.004228	0.008789	0.00531	0.0071	0.001753	-0.012642	-0.002847	-0.008243	0.002744	-0.006807	0.001333	0.000234	-0.003808	0.000184	0.002512	0.006925
Boxgrove_3227	Boxgrove	Europe	MIS13	Flint	Flake	139.8	73.4	82.9	34.1	0.59	0.41	3.78	3.32	0.030612	0.011395	-0.047003	-0.002517	0.001986	0.010387	-0.017683	0.003383	-0.009106	0.004145	0.000823	0.002329	-0.000981	0.001761	0.005042	0.007526	0.001064	-0.000894	-0.008524	-0.001816	0.003148	0.000369	-0.005808
Boxgrove_3232	Boxgrove	Europe	MIS13	Flint		132.1	83.6	91.2	41.1	0.69	0.45	2.49	3.8	-0.034891	0.005533	-0.036519	0.002502	0.016612	0.006251	-0.00759	-0.012092	0.003055	-0.015834	0.00089	-0.003225	-0.005381	-0.00435	0.001807	-0.005728	-0.001735	0.000648	-0.004061	-0.000278	0.00131	0.005448	-0.000145
Boxgrove_3238	Boxgrove	Europe	MIS13	Flint		104.8	68.2	71.6	26.3	0.68	0.37	4.14	6.58	-0.020047	-0.016113	0.007297	-0.008632	-0.018888	0.01099	0.017191	-0.008748	-0.010322	-0.014559	0.008946	-0.001273	0.000141	0.008362	0.000587	0.00171	-0.001016	0.001005	0.002365	-0.000676	-0.000306	0.001467	-0.003958
Boxgrove_3241	Boxgrove	Europe	MIS13	Flint		96.1	61.4	64.4	27.2	0.67	0.42	2.98	7.59	-0.015961	0.022982	0.013135	-0.004922	-0.000495	-0.009948	-0.005698	-0.002494	-0.000931	0.00141	-0.008418	0.000719	0.004204	-0.000124	-0.004882	0.007997	-0.001604	-0.000911	-0.003945	-0.00491	0.001026	0.001887	-0.00218
Boxgrove_3243	Boxgrove	Europe	MIS13	Flint		117.1	70.9	84.2	32.5	0.72	0.39	1.65	5.41	-0.066406	-0.007009	-0.01272	0.001247	0.011371	0.000193	-0.011937	-0.010936	0.007612	-0.002973	-0.001121	-0.001508	-0.007293	-0.001079	0.004881	-0.002032	0.000951	0.001704	0.001574	0.001662	-0.003668	9.6e-05	-0.003801
Boxgrove_3244	Boxgrove	Europe	MIS13	Flint	Flake	138.6	95.4	87.8	30.1	0.63	0.34	2.08	7.58	0.026383	0.008036	0.00643	-0.016392	0.011735	-0.00552	0.005916	-0.008388	0.001133	-0.002261	2.2e-05	-0.005813	-0.002001	-0.000209	0.003838	-0.001246	-0.005903	0.001315	-1.4e-05	0.003804	0.002702	0.001691	-0.002454
Boxgrove_3247	Boxgrove	Europe	MIS13	Flint		74.5	49.1	54.7	19.7	0.73	0.36	4.63	6.63	-0.081463	-0.044384	-0.003385	0.00998	0.023607	0.001582	-0.00859	-0.003174	-0.010385	-0.003295	0.000297	2.4e-05	-0.009659	-0.006748	0.001051	-0.00203	0.001592	-0.013241	0.003881	0.00555	-0.001017	-4.8e-05	-0.005717
Boxgrove_3251	Boxgrove	Europe	MIS13	Flint		154.3	89.2	99.2	31.6	0.64	0.32	3.31	6.38	0.007864	-0.029408	-0.016447	-0.00195	-0.001948	-0.011992	0.004524	-0.006667	0.005991	0.009362	0.003746	0.002861	-0.000666	-0.00121	-0.009906	0.003022	-0.000287	0.005592	-0.001952	-0.003644	-0.00316	-0.000392	0.003698
Boxgrove_3254	Boxgrove	Europe	MIS13	Flint		130	79.7	84.4	29	0.65	0.34	2.45	4.18	-0.013279	0.010055	-0.02366	-0.016678	-0.004988	-0.007652	-0.004257	-0.002367	-0.003448	0.004023	-0.005664	-0.002461	0.001485	0.004188	0.002412	-0.000228	-0.000847	0.001101	-0.001573	-0.002298	-0.000764	-0.00156	0.002255
Boxgrove_3265	Boxgrove	Europe	MIS13	Flint		98.8	71.5	73.5	28.7	0.74	0.39	3.73	8.34	-0.05282	0.028621	0.016114	-0.012082	0.013819	0.019452	-0.007245	-0.010271	0.007066	-0.00407	0.00661	-0.003736	-0.004535	1.4e-05	0.005746	-0.001006	-0.000744	0.002975	0.00448	0.001017	0.002283	0.001043	-0.001654
Boxgrove_3268	Boxgrove	Europe	MIS13	Flint		128.8	95.7	87.1	28.1	0.68	0.32	2.73	8.97	-0.022272	-0.026415	0.023898	0.009932	0.001288	-0.003957	-0.001818	-0.007168	-0.00073	-0.001712	0.006043	-0.003381	-0.004209	0.005858	-0.018645	-0.001792	-0.007956	0.008217	0.002227	0.002286	-0.003934	-0.001264	0.00881
Boxgrove_3270	Boxgrove	Europe	MIS13	Flint		120.9	84.5	78.2	26.6	0.65	0.34	1.52	8.42	0.024774	-0.013131	0.01477	-0.001059	0.002224	-0.003868	0.008597	-0.009271	0.001608	-0.010328	-0.001979	0.001344	0.000875	-0.000116	-0.000403	0.000854	-0.000248	0.001584	-0.00094	-0.001854	0.003691	0.002688	-0.003856
Boxgrove_3273	Boxgrove	Europe	MIS13	Flint		147.6	100.6	90.3	34.4	0.61	0.38	5.82	8.62	0.045184	-0.037281	-0.004843	0.015359	0.010183	-0.004763	-0.00147	-0.009232	0.01099	-0.000873	0.008524	-0.010448	-0.00322	-6.3e-05	-0.006234	0.000573	-0.00318	0.004327	7.7e-05	0.000788	-0.000758	0.001922	0.001951
Boxgrove_3277	Boxgrove	Europe	MIS13	Flint		139.9	82	102.2	31.6	0.73	0.31	2.23	3.74	-0.076474	-0.019104	-0.025349	-0.015246	0.005868	-0.000981	0.002348	-0.010659	0.002712	0.003252	-0.000339	-0.014971	-0.010817	-0.000857	0.004706	0.003326	2.2e-05	-0.008097	0.003332	0.0034	-0.000551	0.010424	0.004994
Boxgrove_3279	Boxgrove	Europe	MIS13	Flint		147	93.4	95.7	36.9	0.65	0.39	4.08	7.96	0.004524	0.007948	-0.020472	-0.005892	0.016998	-0.007248	0.036049	-0.019014	0.021185	-0.012164	0.00066	2e-05	0.008351	0.007864	0.000388	0.00086	-0.010863	-0.006956	-0.002797	0.007125	-0.009432	-0.000733	0.00463
Boxgrove_3282	Boxgrove	Europe	MIS13	Flint	Cobble	104.7	72.7	72	22.4	0.69	0.31	8.03	11.63	0.001731	0.08592	0.046472	-0.004256	-0.009426	-0.003821	0.028739	-0.007745	0.01303	-0.007702	-0.000886	0.00805	0.004427	-0.013017	-0.003882	-0.003484	0.001507	-0.003615	-0.008905	0.00287	0.007102	-0.002728	0.009603
Boxgrove_3284	Boxgrove	Europe	MIS13	Flint		120.7	74.3	81.1	25.8	0.67	0.32	5.94	4.82	-0.045156	0.002915	-0.033458	-0.026084	0.005748	-0.029374	-0.000327	-0.007625	0.007447	0.024756	-0.008827	-0.009803	-0.008754	0.006264	-0.002037	-9e-05	0.00123	-0.001013	0.004195	-0.002232	0.00245	0.007019	0.00465
Boxgrove_3285	Boxgrove	Europe	MIS13	Flint		85	52.5	53.2	27.3	0.63	0.51	2.85	7.29	0.026827	-0.025723	-0.012561	0.009213	0.020892	-0.003282	-0.00054	-0.011468	0.008482	-0.000622	0.000177	-0.003904	-0.009397	0.003772	-0.000426	-0.006153	0.000471	-0.000267	-0.002635	0.000343	-0.002529	0.001563	0.002729
Boxgrove_3297	Boxgrove	Europe	MIS13	Flint		130.3	90.2	80.1	29.1	0.61	0.36	4.91	6.65	0.028588	0.021904	-0.02182	-0.011784	0.010825	0.004845	-0.010966	-0.005858	0.003746	-0.000208	0.003534	0.00018	-0.006635	0.00124	-0.006542	-0.00116	-0.001984	0.001545	-0.001564	0.003273	0.003195	0.002434	-0.002208
Boxgrove_3307	Boxgrove	Europe	MIS13	Flint	Flake	104.4	51.2	70.4	20.8	0.67	0.3	3.42	3.66	-0.026757	-0.008874	-0.038269	-0.005431	0.009765	-0.004475	-0.01754	-0.006955	0.006781	0.009422	0.007769	0.009363	-0.00948	0.002892	-0.004351	-0.004368	-0.000672	0.000466	-0.000706	0.00382	0.008585	0.000491	-0.008739
Boxgrove_3320	Boxgrove	Europe	MIS13	Flint	Cobble	117.8	69.9	78.2	27.7	0.66	0.35	3.8	3.83	-0.015412	-0.025455	-0.033557	-0.01515	0.015516	0.00865	-0.001186	-0.01056	0.011433	0.0073	0.005388	-0.013022	-0.007187	0.00238	-0.00036	0.004335	0.003396	-0.005462	0.002872	0.001897	-0.001359	0.005857	-0.001925
Boxgrove_3331	Boxgrove	Europe	MIS13	Flint		99.6	59.9	64.7	22.1	0.65	0.34	1.69	6.29	0.007621	0.014423	-0.013845	-0.009791	0.015614	-0.008823	-0.006031	-0.007829	0.003048	0.000417	0.00677	-0.002597	-0.002439	0.001751	-0.006024	-0.003473	-8.9e-05	0.002248	-0.003083	-0.002583	-0.000654	-0.001638	0.002971
D.38.23.23.965	St. Pierre Les Elbeuf	Europe	MIS11	Flint		112.8	64.6	70.5	35.5	0.63	0.5	6.21	9.15	0.000401	0.060857	-0.003944	-0.014217	0.041353	-0.008942	-0.000964	0.007291	-0.02139	0.008667	0.011079	0.00682	0.002071	0.000278	-0.000946	-0.009136	0.003111	-0.005983	0.004774	0.002294	-0.002109	-0.00089	-0.004452
D.38.23.31098	St. Pierre Les Elbeuf	Europe	MIS11	Flint		129.7	85.4	90.6	26.7	0.7	0.29	3.12	6.55	-0.056921	0.002533	0.011987	-0.002001	-0.001331	0.020631	-0.009804	-0.002037	-0.012921	-0.002171	-0.00484	-0.006498	-0.001727	-0.004451	0.002105	0.003827	-0.001255	-0.002182	-0.006048	0.002412	-0.002934	0.001501	-0.000574
D.38.23.31099	St. Pierre Les Elbeuf	Europe	MIS11	Flint		80	55.6	62.9	25.2	0.79	0.4	5.08	9.07	-0.089681	0.015874	0.044197	-0.021794	0.007551	-0.035263	0.002461	-0.021779	0.000992	-0.0292	-0.013209	0.013178	0.00869	-0.050319	0.00438	0.004531	-0.016827	0.003077	-0.01363	-0.014389	0.002308	-0.011113	-0.01676
D.38.23.31122	St. Pierre Les Elbeuf	Europe	MIS11	Flint		86	59.6	65.9	24.4	0.77	0.37	2.86	11.89	-0.082127	-0.007524	0.080844	0.008389	0.015048	-0.015164	-6.1e-05	0.003265	-0.016511	0.007458	0.000666	0.007899	0.010849	0.00841	-0.001386	0.002245	-0.001016	-0.007446	-0.002569	-0.00135	-0.002411	0.003017	-0.001358
D.38.23.31456	St. Pierre Les Elbeuf	Europe	MIS11	Flint		70.7	45.7	57.8	17.2	0.82	0.3	2.72	4.02	-0.18477	0.028293	-0.017873	-0.005561	0.002234	0.007725	-0.00884	-0.004272	-0.011088	-0.001687	-0.01389	0.004787	-0.005595	-0.009348	0.004463	-0.000684	-0.000859	-0.001418	-0.003055	0.002965	-0.003727	-0.000755	1.6e-05
D.38.23.31457	St. Pierre Les Elbeuf	Europe	MIS11	Flint		91	49.3	63.4	21.8	0.7	0.34	6.39	6.88	-0.059045	0.040427	-0.022545	-0.048807	0.012926	-0.010192	-0.000882	-0.009169	0.006303	-0.009571	0.001255	-0.003416	-0.011957	0.004367	-0.006362	0.000116	-0.002317	1.1e-05	0.006352	0.002473	-0.000922	0.010128	-0.001719
D.38.23.7455	St. Pierre Les Elbeuf	Europe	MIS11	Flint		153	68.4	87.3	40.3	0.57	0.46	4.9	3.81	0.053535	-0.058402	-0.037725	-0.031158	0.009015	0.013371	-0.00196	-0.002463	0.002182	-0.001625	0.011429	-0.000165	0.001636	-0.006813	0.000116	-0.001889	-0.002265	-0.001246	-0.00407	-0.000602	0.005522	-0.002106	1.8e-05
D.38.23.7456	St. Pierre Les Elbeuf	Europe	MIS11	Flint		90.2	63.7	65.6	33.8	0.73	0.52	5.48	10.16	-0.046226	0.055373	0.025325	0.02731	0.022779	0.035382	-0.022603	-0.005339	0.016298	0.005604	-0.011213	-0.003273	-0.017562	0.012706	-0.003282	-0.007993	-0.009649	0.009371	-0.002277	-0.000711	0.003018	-0.000413	-0.000307
D.38.23.7457	St. Pierre Les Elbeuf	Europe	MIS11	Flint		131.8	72.5	82.6	33.5	0.63	0.41	7.15	8.66	0.015827	-0.079414	0.003103	0.005341	-0.007013	0.000991	0.010837	0.00289	-0.009797	-0.008609	0.003896	0.002239	-0.004803	-0.00533	0.006545	0.000851	-0.000112	-0.001576	0.000766	0.000374	0.0045	8.3e-05	0.000201
D.38.23.7458	St. Pierre Les Elbeuf	Europe	MIS11	Flint		111.5	71	69.8	29.1	0.63	0.42	3	10.42	0.030942	0.049499	0.039203	0.025957	0.010949	0.019476	-0.012457	-4.4e-05	-0.003456	0.00354	-0.000298	-0.006752	-0.001131	-0.000154	0.00153	-0.004933	8.7e-05	-0.001158	-0.000711	-0.00521	0.001737	-0.000149	-0.001814
D.38.23.7460	St. Pierre Les Elbeuf	Europe	MIS11	Flint		138.2	90.3	87.1	32.9	0.63	0.38	4.71	9.12	-0.003018	-0.042107	0.030869	-0.04466	-0.005708	-0.015325	0.01267	-0.004089	0.014689	-0.002669	-0.012663	-7.8e-05	0.010587	0.005835	-0.007729	-0.00513	-0.003121	-0.004884	-0.003192	0.000434	-0.004408	0.001961	-0.000328
D.38.23.7464	St. Pierre Les Elbeuf	Europe	MIS11	Flint		110	60.4	64.2	24.6	0.58	0.38	9.74	12.01	0.049163	0.10317	0.002851	-0.000602	0.000774	0.020476	0.007738	0.013501	-0.003631	0.013302	0.006229	0.000696	0.004125	0.001687	0.000747	-0.007449	-0.003777	-0.01271	0.005729	0.008309	0.000461	-0.006654	0.001562
D.38.23.7468	St. Pierre Les Elbeuf	Europe	MIS11	Flint		123.1	68.3	80.9	36.8	0.66	0.45	5	6.35	-0.012542	0.033428	-0.027307	-0.000826	0.017109	-0.017818	0.000242	-0.00783	0.008106	0.008978	0.010292	-0.002146	0.001878	0.003016	-0.007399	-0.002547	-0.000228	-0.005961	-0.000836	-0.001912	-0.001197	-0.003872	0.007346
D.38.23.7470	St. Pierre Les Elbeuf	Europe	MIS11	Flint		79.6	57.7	52.2	19.9	0.66	0.38	7.11	11.37	-0.025294	-0.024624	0.007717	0.003168	0.015714	-0.007957	-0.066172	0.02673	0.020926	-0.011574	-0.007001	0.042888	0.068415	-0.004884	0.007037	0.015031	0.00915	0.003873	0.032002	-0.003478	0.004235	0.017559	0.005218
D.38.23.7475	St. Pierre Les Elbeuf	Europe	MIS11	Flint		170.2	74.3	85.3	59.1	0.5	0.69	10.09	7.05	0.11444	0.03139	-0.039922	0.059751	-0.012655	0.018897	0.027055	-0.002093	-0.014698	-0.007781	-0.002688	0.004257	0.017275	-0.005656	-0.013609	0.007118	-0.00689	0.007156	0.013715	-0.00331	-0.001597	0.002378	0.003495
D.38.23.7483	St. Pierre Les Elbeuf	Europe	MIS11	Flint		122.1	75.2	73.2	27.5	0.6	0.38	4.66	6.18	0.034945	0.022664	-0.008756	-0.018481	0.010987	0.017433	-0.004432	0.003813	-0.0304	-0.012694	0.002054	0.006286	-0.010539	-0.013757	0.008546	0.000282	4.6e-05	-0.00574	0.001839	0.014091	0.000383	-0.000643	-0.00258
D.38.23.7485	St. Pierre Les Elbeuf	Europe	MIS11	Flint		157.3	120.7	67.3	33.4	0.43	0.5	4.68	11.92	0.23218	-0.092007	0.036783	-0.041799	0.000447	-0.030392	0.029437	0.01024	-0.003734	-0.010803	-0.004304	-0.003841	-0.002828	0.002653	0.002559	0.004435	0.006469	-0.005845	-0.009968	0.00047	-0.002498	0.003408	-0.001815
D.38.23.7487	St. Pierre Les Elbeuf	Europe	MIS11	Flint		139.5	88.3	85.8	36.1	0.62	0.42	2.72	9.26	0.039653	0.003986	0.029145	-0.00388	-0.00417	-0.00815	-0.016681	0.001589	-0.00423	-0.001088	0.002839	-0.010096	0.008763	0.003442	-0.017413	0.001976	0.000443	0.003801	-0.000365	0.000973	-8.9e-05	0.001652	-0.001401
D.38.23.7491	St. Pierre Les Elbeuf	Europe	MIS11	Flint		87.6	49.5	57	30.9	0.65	0.54	5.9	7.87	0.025028	-0.018965	0.01478	-0.025664	-0.003567	-0.014019	-0.016631	0.005653	-0.014923	0.0107	0.021395	-0.000716	-0.002205	0.006224	0.000268	0.006259	-0.004063	-0.002081	-0.001382	-0.00064	-0.005092	-0.009588	-0.000723
D.38.23.7494	St. Pierre Les Elbeuf	Europe	MIS11	Flint		94.1	19.1	58	36.9	0.62	0.64	5.19	8.29	0.021723	0.03329	-0.13121	0.02671	0.006743	-0.03622	0.001447	-0.005674	0.001685	0.014565	-0.016585	0.010878	-0.008038	-0.001976	0.007346	-0.008825	0.009649	0.003867	-0.000977	-0.005741	0.000415	-8.6e-05	4.8e-05
D.38.23.7497	St. Pierre Les Elbeuf	Europe	MIS11	Flint		102.9	62.2	63.1	25.2	0.61	0.4	5.95	8.87	0.03238	-0.037414	0.022947	-0.002689	-0.032202	0.013027	0.04878	-0.008558	0.02069	0.003576	-0.009619	0.010979	0.014142	0.007014	0.003931	-0.002188	0.005123	-0.014178	-0.006483	0.004382	-0.000325	0.002272	0.001954
D.38.23.7499	St. Pierre Les Elbeuf	Europe	MIS11	Flint		113.3	60.1	79.5	29.1	0.7	0.37	4.07	6.56	-0.033543	0.031487	-0.009721	0.037861	-0.006633	0.033178	-0.00436	-0.01009	0.007938	-8e-05	0.010701	0.002242	-0.004741	0.000757	-0.002674	0.003838	0.004373	0.002914	-0.004367	-0.003428	-0.002633	0.002744	0.002432
D.38.23.7501	St. Pierre Les Elbeuf	Europe	MIS11	Flint		101.6	66.2	72.1	30	0.71	0.42	8.05	12.36	-0.053775	-0.049192	0.066661	0.000151	0.030514	0.040445	0.032535	-0.00143	-0.008734	0.013017	0.00388	0.010438	0.00391	0.006206	0.006071	0.000929	-0.009312	-0.010352	-0.005262	0.001724	3.7e-05	-0.002398	-0.001284
D.38.23.7505	St. Pierre Les Elbeuf	Europe	MIS11	Flint		62.9	37	42.9	35.8	0.68	0.83	7.96	8.26	-0.031096	0.054377	0.033035	0.032653	-0.018448	-0.00706	0.015657	-0.011957	0.000807	-0.014703	-0.014582	-0.003044	-0.005749	-0.00379	-0.015136	0.01136	0.001567	0.011616	-0.000538	-0.000347	-0.00118	0.003618	-0.000145
D.38.23.7506	St. Pierre Les Elbeuf	Europe	MIS11	Flint		131.6	91.5	55.1	26.4	0.42	0.48	4.33	6.81	0.18488	0.031468	-0.028746	0.002701	-0.017325	0.009495	-0.003196	0.010373	4.5e-05	0.000105	-0.012745	0.006209	0.010652	0.002946	-0.01165	0.006634	0.003662	-0.004633	-0.00288	0.004421	-0.00278	0.003942	0.001704
D.38.23.7507	St. Pierre Les Elbeuf	Europe	MIS11	Flint		86.2	66.6	60.4	37.9	0.7	0.63	4.9	9.98	-0.03703	0.062887	0.05115	0.041016	0.004646	-0.002679	-0.035105	0.005938	-0.01231	-0.020269	-0.004152	0.005926	0.003886	-0.012898	-0.003064	0.00695	0.006404	0.008413	0.008976	-0.016057	0.005775	-0.01732	0.008139
D.38.23.7509	St. Pierre Les Elbeuf	Europe	MIS11	Flint		77.8	36.1	47.7	16.2	0.61	0.34	3.92	4.64	0.015146	-0.027529	-0.046573	0.018562	-0.002677	0.021586	-0.004014	-0.001373	3.5e-05	0.014171	0.00963	0.004461	0.012869	0.000175	0.000842	-0.008656	-0.008666	-0.005297	-0.000423	-0.010159	0.002016	0.00402	-0.007009
D.38.23.7511	St. Pierre Les Elbeuf	Europe	MIS11	Flint		240.3	158.8	103.1	57.1	0.43	0.55	3.09	8.25	0.19171	-0.014134	-0.011508	0.005306	0.010784	-0.009893	0.010781	8e-05	-0.009609	-0.003801	-0.000343	-0.001919	0.002626	-0.007	0.002823	-0.000509	-0.001069	-0.002527	-0.000203	-0.002875	-0.003075	-0.005136	-0.00285
D.38.23.7522	St. Pierre Les Elbeuf	Europe	MIS11	Flint		132.1	80.3	81.4	32.1	0.62	0.39	4.91	8.9	0.034512	0.032807	0.00687	-0.016034	-0.000253	0.009138	0.007005	-0.004442	-0.005719	-0.00533	0.006623	0.005648	-0.00229	-0.000484	-0.002856	0.003095	-0.000685	-0.000204	-0.002808	-0.001859	0.001339	0.000334	0.001333
D.38.23.7534	St. Pierre Les Elbeuf	Europe	MIS11	Flint		138.3	113.7	71.7	32.8	0.52	0.46	2.97	11.48	0.15861	-0.019526	0.05544	0.002117	-0.006502	-0.000664	0.017237	0.004397	-0.011978	0.012236	-0.00692	0.005572	-0.008588	-0.005674	0.006182	0.010409	0.003564	-0.002312	0.002302	0.003353	4.5e-05	-0.000599	0.00329
1923.1074 B.10	Saint Acheul	Europe	MIS11	Flint		113.2	71.3	43.8	29.7	0.39	0.68	9.3	8.71	0.22028	0.097405	-0.051309	0.019027	-0.023736	-0.00177	-0.003545	0.015002	0.015654	-0.00818	0.001407	0.017209	0.009305	0.006527	-0.000529	0.009732	-0.000616	-0.0036	0.000851	0.006137	-0.00022	0.00859	-0.003458
1923.1074 B.1	Saint Acheul	Europe	MIS11	Flint		100.8	66.4	71.2	23.6	0.71	0.33	3.31	9.35	-0.058616	0.020244	0.025813	-0.015899	0.030287	0.006399	0.013551	-0.014098	-0.000416	-0.010764	-0.006642	0.007061	-0.004921	-0.006352	0.008053	0.002535	0.010415	-0.003365	-0.003103	-0.000902	0.002613	-0.000625	0.002263
1923.1074 B.3	Saint Acheul	Europe	MIS11	Flint		82.7	44.6	42.6	23.3	0.52	0.55	4.96	8.48	0.14209	-0.02377	-0.000251	-0.04116	-0.00976	-0.012209	-0.001006	-0.001882	-8.2e-05	-0.012864	0.019566	0.006146	-0.005338	0.003669	-0.007299	0.002952	0.006767	-0.00328	-0.005291	0.000381	0.001617	-0.005347	0.00222
1923.1074 B.4	Saint Acheul	Europe	MIS11	Flint		124	69.9	47.4	30.2	0.38	0.64	5.22	6.5	0.23428	0.048399	-0.050834	0.011142	-0.010473	-0.003712	0.002954	0.003967	0.018001	-0.006394	0.001669	0.003939	0.018487	0.002483	0.000597	-0.007885	0.003185	-0.008855	-0.002072	0.005312	0.003855	0.000596	-0.002581
1923.1074 B.5	Saint Acheul	Europe	MIS11	Flint		83.3	54.1	38.1	17.5	0.46	0.46	7.45	8.89	0.14791	-0.11152	-0.042079	-0.011415	0.014294	-0.008391	-0.007085	0.009347	0.018193	-0.022629	-0.001811	0.001662	0.006574	0.00224	-0.002476	-0.002293	-0.000344	-0.002418	-0.005497	0.001658	-0.002889	0.001448	0.001807
1923.1074 B.6	Saint Acheul	Europe	MIS11	Flint		77.8	62.7	47.7	37.6	0.61	0.79	4.01	15.16	0.14781	-0.000466	0.084679	-0.012917	0.011496	0.011299	0.004296	-0.007494	0.003956	-0.009591	-0.003999	-0.000806	-0.013784	-0.000406	-0.003352	0.009371	-0.005212	0.002151	0.004119	-0.001836	0.006483	-0.002801	0.000968
1923.1074 B.7	Saint Acheul	Europe	MIS11	Flint		131	83.9	76.3	30.6	0.58	0.4	3.44	8.33	0.052886	-0.047547	0.010747	-0.012428	-0.00851	-0.001606	0.006382	-0.003459	-0.00085	0.001424	0.002172	-0.007076	-0.001854	0.001637	-0.000402	-0.003955	0.001108	0.001612	-0.003027	-0.002387	0.001458	0.000684	0.000832
1923.1074 B.8	Saint Acheul	Europe	MIS11	Flint		111.3	77.8	53.8	26.9	0.48	0.5	2.89	11.09	0.20266	-0.007259	0.028511	0.006263	-0.008692	0.007589	0.006421	0.002567	-0.001862	0.012581	-0.004859	0.009662	-0.01098	-0.000488	-0.003616	-0.004356	-0.000402	0.007421	0.001866	0.001619	0.002961	0.004299	-0.000176
1923.1074 E.2	Saint Acheul	Europe	MIS11	Flint		106.6	79.8	55.2	30.2	0.52	0.55	5.93	14.37	0.19004	-0.051639	0.057768	0.038156	0.011766	-0.008148	0.011527	8.8e-05	-0.014221	-0.008339	0.002967	-0.016911	-0.005946	-0.003764	0.008836	0.005084	0.00046	-0.003449	0.014321	-0.003173	0.001567	-0.00058	0.000723
1925.18 C.1	Saint Acheul	Europe	MIS11	Flint		124.6	49	43.4	26.5	0.35	0.61	7.9	8.1	0.05715	-0.031825	-0.038424	-0.016162	0.001729	0.027045	-0.017044	0.001488	0.003468	-0.023568	-0.027324	0.017323	0.002637	-0.004121	0.005588	-0.003076	0.012463	0.013045	-0.0029	-0.000328	0.004712	0.000183	0.0051
1925.18 C.2	Saint Acheul	Europe	MIS11	Flint		98.3	60.3	62.3	27.3	0.63	0.44	3.98	6.24	-0.001524	-0.012577	0.000215	-0.028119	-0.003464	-0.017636	-0.001648	-0.001859	0.000894	0.01364	-0.002774	-0.006711	0.002301	0.001307	-0.003028	-0.00013	-0.009685	-0.0012	-0.005336	0.001234	0.000459	-0.000506	0.002831
1925.18 C.3	Saint Acheul	Europe	MIS11	Flint		108.9	50.3	72.4	22.7	0.66	0.31	6.79	8.66	-0.021288	-0.061563	-0.012217	0.025285	0.034988	-0.021519	-0.005156	0.009916	-0.01883	0.005666	0.008364	0.016543	0.00449	0.008609	-0.000571	0.002188	-0.003815	0.00659	0.004395	0.006962	0.004243	-0.007997	-0.003489
1925.18 C.4	Saint Acheul	Europe	MIS11	Flint		92	54.3	58.4	26.1	0.63	0.45	6.09	8.56	0.011477	0.053714	-0.008475	0.008407	0.005306	0.019228	-0.016428	0.001702	-0.001218	0.004328	-0.007608	-0.013659	-0.004148	0.004626	0.002698	0.000121	0.003196	0.000972	-0.00519	-0.006402	-0.003481	0.004363	-0.001868
1925.18 C.5	Saint Acheul	Europe	MIS11	Flint		111.1	77.8	68.6	34.4	0.62	0.5	3.41	8.63	0.054861	-0.025311	0.005224	-0.010645	0.011095	0.009894	0.007781	-0.000586	-0.006067	-0.005203	0.010874	0.006805	0.005748	0.004956	0.017526	0.002528	-0.002106	0.012386	0.00718	0.008381	-0.001788	-0.004472	-0.00166
1958.298.1	Saint Acheul	Europe	MIS11	Flint		83.7	53.3	52.6	24.5	0.63	0.47	4.41	7.14	0.008957	-0.058306	-0.006718	-0.031429	-0.001999	-0.001936	0.009922	-0.003907	0.003874	-0.003746	0.00157	-0.002552	0.004106	-0.002107	-0.009239	9.4e-05	-0.00105	0.005269	-0.000556	-0.002141	-0.00299	0.00382	-0.007604
1958.298.3	Saint Acheul	Europe	MIS11	Flint		145.5	107.5	76.2	46.9	0.52	0.62	2.73	13.35	0.18784	-0.01739	0.078384	-0.01939	-0.015156	-0.011405	0.01455	0.005253	-0.014717	0.002288	0.005153	-0.007725	-0.004907	-0.006072	-0.001019	0.005965	-0.002884	0.002862	2.6e-05	0.007106	-0.013393	0.005937	-0.003062
1958.298.4	Saint Acheul	Europe	MIS11	Flint		131.5	89.4	72.3	43.5	0.55	0.6	6.33	12.69	0.1577	-0.016724	0.04814	-0.024045	-0.001955	-0.005523	-0.006839	-0.00726	0.015833	-0.000599	0.011392	-0.007187	-0.009567	-0.005765	0.003308	-0.010477	-0.005615	0.001778	-0.006238	0.001417	0.005519	-0.001177	0.001289
1958.298.5	Saint Acheul	Europe	MIS11	Flint		96.9	72.9	63.7	44	0.66	0.69	4.99	9.99	0.021003	-0.003879	0.031962	-0.032702	0.00617	0.017576	0.005671	-0.001545	-0.010485	0.008312	0.008341	0.000711	0.001126	0.002929	-0.008785	0.010976	-0.003489	0.007462	-0.00783	0.002856	0.006733	0.003625	-0.002104
1958.298.7	Saint Acheul	Europe	MIS11	Flint		170.6	110.7	85.8	64.5	0.5	0.75	6.11	9.83	0.13418	0.048536	-0.011002	-0.007001	0.021031	-0.006427	0.010837	0.002415	-0.006242	0.017265	0.003014	0.008068	-0.002468	-0.003272	-0.002023	0.006628	-0.004221	0.007085	-0.005448	-0.002144	0.000312	0.004382	0.001585
1958.298.9	Saint Acheul	Europe	MIS11	Flint		184.5	150.2	66.9	55.3	0.36	0.83	6.11	8.67	0.27282	-0.003571	-0.024874	-0.012192	0.016172	-0.020422	0.001617	0.002765	-0.001018	-0.005415	0.006973	-0.003804	-0.002134	-0.000641	0.002233	0.000186	-8.7e-05	-0.003648	-0.00897	0.001111	-0.000614	-0.00441	0.005266
TEMP.00816	Saint Acheul	Europe	MIS11	Flint		105.7	89.4	62.5	29.8	0.59	0.48	5.85	16.59	0.13681	0.056768	0.06678	-0.017264	0.038538	-0.003749	-0.007817	0.000917	-0.004965	-0.008797	0.004129	0.011123	-0.006291	-0.013865	0.004606	-0.006574	-0.00925	0.004116	-0.002014	-0.002202	0.004453	-0.00576	0.006251
TEMP.00818	Saint Acheul	Europe	MIS11	Flint		81.9	39.9	53.4	22.8	0.65	0.43	9.2	9.12	-0.029301	-0.084659	-0.006721	0.018235	0.007107	-0.005454	0.021609	0.004198	-0.00767	0.007834	-0.005926	-0.004393	-0.003056	0.000312	-0.003628	-0.004701	-0.001923	-0.004256	0.004142	0.003601	0.005773	-0.003911	-0.001485
Z25814.10	Saint Acheul	Europe	MIS11	Flint		111.7	72.1	81.9	26.1	0.73	0.32	4.03	11.39	-0.047486	-0.004927	0.033275	0.023726	0.010653	-0.021059	-0.001244	-0.00685	0.010436	0.000814	0.02131	0.020495	0.002512	0.010232	-0.003739	0.01544	0.006216	-0.001948	-0.012788	-0.001148	-0.008941	0.00383	-0.004755
Z25814.11	Saint Acheul	Europe	MIS11	Flint		122.4	75.1	84	31.1	0.69	0.37	1.84	8.05	-0.029567	0.006532	0.022894	-0.01944	-0.011947	0.008729	-0.001435	-0.004688	-0.005313	-0.007177	-0.003568	0.006205	-0.001693	0.000799	-0.00348	-0.002443	-0.001681	0.00097	-0.00186	-0.001523	0.00045	0.000701	0.001995
Z25814.14	Saint Acheul	Europe	MIS11	Flint		101.1	61.2	62.5	25.3	0.62	0.4	6.29	6.34	0.00616	-0.055949	-0.058698	-0.000885	-0.018351	0.017068	0.000996	-0.004427	0.008671	-0.012411	0.005406	0.009021	0.005175	-0.005689	0.003825	-0.001337	-0.006621	0.001178	0.003318	-0.001709	0.003987	0.008425	-0.002225
Z25814.1	Saint Acheul	Europe	MIS11	Flint		111.7	61.9	76.9	22.2	0.69	0.29	3.27	5.46	-0.056219	0.010123	-0.018562	0.006002	-0.00536	-0.013581	0.005392	-0.009154	0.007069	0.010502	-0.004324	-0.002712	0.002929	0.00081	-0.0016	0.000339	-0.007259	-0.003802	-0.001565	8.7e-05	-0.001954	0.00149	0.00303
Z25814.2	Saint Acheul	Europe	MIS11	Flint		89.8	43.6	57.5	21.4	0.64	0.37	3.3	4.35	-0.024549	0.019907	-0.03073	0.0257	0.001044	-0.007632	-0.002117	-0.008399	0.002204	-0.001011	-0.007249	-0.002402	-0.000233	-0.003692	0.002227	-0.004386	-0.000814	0.001247	-0.003622	-0.002642	-0.001108	-0.001583	0.002392
Z25814.3	Saint Acheul	Europe	MIS11	Flint		172.4	105.4	88.3	35	0.51	0.4	2.38	7.68	0.11636	-0.017533	-0.006816	0.000622	0.002108	0.002794	-0.00389	-0.004325	0.006389	0.004005	0.00366	-0.003273	-0.004004	-0.001576	0.003499	-0.003918	0.004456	0.003179	0.003471	0.001047	-0.002265	-0.002675	0.000256
Z25814.6	Saint Acheul	Europe	MIS11	Flint		104.9	58	80	33.3	0.76	0.42	5.01	6.47	-0.11925	-0.069846	-0.002117	-0.016228	-0.012344	-0.015096	0.004565	0.008339	-0.003052	0.000118	-0.013246	-0.004459	0.009187	0.002685	0.002209	0.003299	-4.5e-05	-0.007304	0.000401	-0.004206	0.003888	0.000792	0.007472
Z25814.9	Saint Acheul	Europe	MIS11	Flint		120.7	85.3	69.6	34.3	0.58	0.49	4.33	9.79	0.080731	-0.046401	0.026455	0.014391	0.004501	-0.013329	0.008125	0.000801	-0.006323	0.012537	0.00011	-0.006077	-0.004129	-0.001568	0.000353	0.001507	-0.000827	-0.003444	0.003305	0.001029	-0.001259	0.001191	0.000485
1898.43	Elveden	Europe	MIS11	Flint		100.6	64.8	73.8	30.9	0.73	0.42	4.24	5.73	-0.10381	-0.001078	-0.012251	0.012235	0.000968	-0.019705	0.002823	-0.012591	-0.003744	-0.002354	-0.004063	0.005264	-0.013366	0.008862	-0.015078	-0.010574	0.005655	0.005046	0.002302	-0.004088	0.001862	0.012428	0.007093
1898.45	Elveden	Europe	MIS11	Flint		105.9	69.3	83	26.7	0.78	0.32	2.11	8.5	-0.10261	-0.003271	0.048976	-0.015691	-0.025044	0.006777	0.003554	-0.00826	-0.006017	-0.011422	-0.004798	-0.000655	-0.000524	0.00076	0.009551	0.005242	-0.001491	-0.001411	0.002697	-0.002363	-0.001729	-0.001924	-0.001852
1898.46	Elveden	Europe	MIS11	Flint		126.2	72.2	70.8	34	0.56	0.48	10.17	10.22	0.055801	-0.085533	-0.043495	0.004689	-0.013108	0.015179	0.012251	0.002316	0.000726	-0.011912	-0.002056	-0.001155	-0.000916	-0.006698	0.003045	-0.004097	0.009984	-0.005063	0.005658	0.004179	-0.004917	0.007269	-0.005773
1900.32	Elveden	Europe	MIS11	Flint		108.2	56.1	77.6	31.8	0.72	0.41	2.98	3.86	-0.064527	0.032438	-0.038556	-0.007414	-0.000643	0.006463	0.017568	-0.010851	0.009164	0.002212	0.004665	0.007232	0.011809	-0.000919	0.001313	0.014591	0.008655	0.001844	-0.000798	-0.001917	0.003864	0.002939	-0.004008
1902.46	Elveden	Europe	MIS11	Flint		180.1	116.9	92.9	40.7	0.52	0.44	5.31	4.45	0.076051	0.01028	-0.057323	-0.012959	0.004189	0.012457	-0.008407	-0.001296	0.018609	0.012131	-0.012575	0.012203	0.003311	0.006023	-0.00715	0.004091	-0.005049	0.00256	0.00196	-0.000836	-0.002079	0.000604	-0.003365
1902.47	Elveden	Europe	MIS11	Flint		166.7	82.5	86.5	38	0.52	0.44	1.59	1.57	0.0929	-0.017264	-0.072666	-0.023867	0.001899	-0.006726	0.002812	-0.002514	0.002429	-0.00597	0.012108	0.000249	0.007887	0.006927	0.001086	2.8e-05	0.002678	-0.003565	-0.004584	-0.001031	-0.004511	-0.003125	-0.001559
1902.48	Elveden	Europe	MIS11	Flint		148	95.1	79.3	35.4	0.54	0.45	2.87	8.83	0.093605	-0.025363	0.009907	0.008224	0.003767	-0.015899	0.005925	-0.000988	-0.001648	0.010178	0.000347	0.004006	0.00016	-0.001835	-0.004549	0.001244	-0.000922	-0.008048	-0.002166	-0.004894	-0.005463	-0.001804	-0.000512
1902.49	Elveden	Europe	MIS11	Flint		128.4	50.9	90.1	32.4	0.7	0.36	4.19	4.96	-0.059228	0.015164	-0.086555	0.015641	0.01809	0.010195	0.011904	-0.011661	-0.010036	-0.001727	0.007516	-0.013829	0.007658	-0.009281	0.006385	0.004294	-0.003293	0.003968	0.000796	0.002345	0.001901	0.003292	0.002467
1902.5	Elveden	Europe	MIS11	Flint		100	56.5	46.7	27.5	0.47	0.59	2.65	3.84	0.13388	0.021737	-0.052755	0.008757	-0.007217	5.2e-05	-0.011311	0.002153	0.01192	0.008165	-0.001609	0.00428	0.004614	0.003487	-0.002345	-8e-05	-0.002648	-0.001967	-0.000551	0.000337	-0.001325	0.001409	-0.001702
1903.29	Elveden	Europe	MIS11	Flint		134.9	70.9	76.2	28.7	0.56	0.38	7.59	7.6	0.074072	-0.038816	-0.035611	0.030107	0.004654	0.047369	-0.010513	-0.010248	0.004368	-0.021597	0.019668	-0.008966	-0.013812	0.011194	-0.002437	0.007323	-0.002642	-0.01115	0.00685	-0.007095	-0.003802	0.002388	0.006587
1904.1	Elveden	Europe	MIS11	Flint		128.3	82.8	74.8	33.9	0.58	0.45	2.63	5.86	0.069631	-0.007889	-0.017121	-0.02957	-0.004503	-0.012618	0.003754	-0.00544	0.00123	-0.018974	-0.018147	0.004862	0.004111	-0.017809	0.007939	0.004121	-0.007674	0.003264	-0.00747	-0.000971	-0.002085	-0.003516	-0.002128
1904.24	Elveden	Europe	MIS11	Flint		101.9	62	77.8	25.1	0.76	0.32	2.38	6.12	-0.11195	-0.022153	-0.002807	-0.016112	-0.00097	-0.000237	0.00466	-0.011169	0.001475	0.000131	0.003393	-0.00315	0.004089	-0.003208	-0.005443	0.002091	0.001879	0.004987	-0.001596	-0.000619	-0.002036	8.2e-05	-0.003381
1904.24	Elveden	Europe	MIS11	Flint		137.4	84.8	72.1	34.5	0.52	0.48	7.58	7.69	0.09588	-0.011308	-0.058932	-0.00057	0.010291	0.011644	-0.008003	-0.005849	0.006836	-0.008234	0.006038	0.005161	-0.000651	0.000609	-0.0052	-0.000737	-0.00725	0.002152	0.003164	-0.003749	-0.005852	-0.00162	-0.00229
1904.24	Elveden	Europe	MIS11	Flint		127.1	91.9	96	45.9	0.76	0.48	4.25	12.34	-0.056701	0.061176	0.073709	-0.017783	0.00949	0.037801	-0.048241	0.012216	-0.002203	-0.000192	-0.007058	-5.3e-05	-0.001442	-0.005701	-0.007833	-0.007496	0.00515	-0.000166	-0.003634	-0.00236	-0.002085	-0.003391	0.00259
1904.25	Elveden	Europe	MIS11	Flint		68.3	44.8	40	20.2	0.59	0.51	4.07	10	0.047393	0.028321	0.019222	0.008696	0.002968	0.000874	-0.026116	0.002436	0.001279	-0.019732	-0.006249	-0.006191	0.017828	-0.000538	-0.007072	-0.007242	0.008183	-0.003817	-0.00411	-0.005063	0.003312	0.001687	-0.000306
1916.82.45	Elveden	Europe	MIS11	Flint		91.4	49.3	69.2	23.8	0.76	0.34	4.21	4.55	-0.11569	-0.021768	-0.028053	-0.025417	0.021595	-0.01449	-0.018598	-0.008725	0.007285	-0.012135	-0.001106	0.006872	-0.001739	-0.006996	-0.003418	0.002191	-0.001049	-0.0014	0.00504	-0.000444	-0.006692	0.008321	-0.002304
1924.1	Elveden	Europe	MIS11	Flint		86.1	33.6	48.3	22.7	0.56	0.47	3.92	3.84	0.046878	-0.016351	-0.078363	-0.015177	-0.008317	0.001699	-0.005814	-0.001555	0.006319	-0.006759	-0.004721	0.0154	0.006889	0.001913	-0.009401	-0.006869	0.002538	0.00387	0.003413	0.002472	-0.001969	0.001951	-0.00164
1971.72	Elveden	Europe	MIS11	Flint		68.9	36.1	59.8	25.9	0.87	0.43	6.32	6.66	-0.19737	-0.043399	0.011118	-0.019116	0.01837	-0.004963	-0.02678	0.007942	-0.010487	0.003511	-0.007829	3.8e-05	0.013801	0.005773	-0.014647	-0.003572	-0.004535	-0.003055	0.011023	0.008451	0.002079	-0.003409	-0.001597
Z15133.1	Elveden	Europe	MIS11	Flint		79.2	47.9	56.1	22.5	0.71	0.4	12.63	12.35	-0.076527	-0.15375	0.038143	-0.020008	-0.003022	-0.006934	0.011483	0.043875	0.007307	0.024791	0.000183	-0.009031	-0.005323	-0.011794	0.006522	-0.000243	-0.004834	-0.00547	-0.002297	0.000499	0.00407	0.003808	0.006327
Z15133.2	Elveden	Europe	MIS11	Flint		82.6	52.5	48.1	26.1	0.58	0.54	5.16	10.97	0.088262	-0.050055	0.010696	0.024047	-0.004006	0.002005	-0.023025	0.002367	-0.000252	-0.024861	0.016139	0.00068	-0.004703	0.01661	-0.002602	-0.005125	0.000642	-0.007739	0.001635	-0.006796	-0.000693	0.008734	0.000631
Z15133.3	Elveden	Europe	MIS11	Flint		94.4	53.3	57.5	25.9	0.61	0.45	4.43	7.1	0.058694	0.000256	0.001026	0.000381	-0.025003	-0.003879	0.024778	-0.008742	-0.000584	-0.006517	0.012062	-0.008993	0.005729	0.015166	0.005333	-0.004251	-0.002376	0.007829	0.003775	0.001942	0.001731	-0.003762	0.000875
Z15133.4	Elveden	Europe	MIS11	Flint		59.7	31.5	48.1	18.6	0.81	0.39	3.71	5.79	-0.13362	0.011549	0.000867	-0.033564	-0.006212	0.010859	-0.003272	-0.009125	-0.005154	-0.006121	-0.003959	0.004944	0.000806	-0.009463	0.002719	-0.005919	0.000906	0.005359	0.001898	0.006348	0.001731	-0.002233	0.004524
Z15133.5 A	Elveden	Europe	MIS11	Flint		65.8	35.9	50	19.8	0.76	0.4	3.9	4.21	-0.079158	0.04963	-0.062044	0.012973	0.00458	0.019359	0.007066	-0.007022	-0.012442	-0.007953	0.018006	0.003121	-0.000598	-0.001435	0.006599	0.009796	0.008365	0.007088	-0.006693	-0.001809	0.005675	-0.003322	0.003775
Z15133.5 B	Elveden	Europe	MIS11	Flint		72.8	45.2	41.5	19.1	0.57	0.46	4.92	7.3	0.070912	-0.072907	-0.00619	-0.026895	-0.019629	-0.007577	-0.007343	0.003482	0.01242	-0.010778	-0.00096	-0.000296	-0.00112	-0.004305	0.011534	-0.000242	-0.001367	-0.001061	0.001975	0.003615	-0.003465	0.006622	-0.007558
Z15133.5 C	Elveden	Europe	MIS11	Flint		64	29	36.1	18.6	0.56	0.52	7.02	7.35	0.069171	0.049189	-0.035642	0.01145	-0.008375	0.000363	0.00413	0.000916	-0.001651	0.009535	0.006095	-0.001012	0.006621	-0.002073	-0.003101	0.01498	-0.001396	-0.000388	0.000457	0.002465	0.000242	-0.000372	0.002933
Z15134.1	Elveden	Europe	MIS11	Flint		105	53.7	54.4	24.2	0.52	0.44	3.51	3.54	0.091035	-0.036067	-0.065882	-0.013088	-0.008593	0.002223	0.009414	-0.002122	0.004848	-0.005511	0.00421	0.002782	0.013724	0.003574	-0.005524	-0.00017	0.005884	-0.001431	-0.001024	-0.00066	0.001218	0.001613	-0.003078
Z15134.2	Elveden	Europe	MIS11	Flint		134.7	93.7	77.6	33	0.58	0.43	5.37	8.53	0.082146	0.049931	0.009833	0.001753	-0.007102	-0.00738	0.004352	-0.005901	0.008196	-0.015175	0.004738	-0.008023	-0.000757	0.008172	0.005212	-0.00075	-0.006152	0.006778	-0.005214	0.004528	0.005043	-0.002148	-0.001842
Z15134.3	Elveden	Europe	MIS11	Flint		91.7	45.7	48.9	29.4	0.53	0.6	8.6	7.73	0.10247	0.097789	-0.0763	-0.022615	-0.011364	-0.007542	0.008977	0.003651	0.031879	0.01628	0.007073	-0.010162	0.021798	0.003552	-0.013884	0.010463	0.009348	0.002146	-0.000527	0.009894	0.005304	0.00075	0.004005
Z15134.NoNum	Elveden	Europe	MIS11	Flint		123.4	67.9	88	28.4	0.71	0.32	7.33	7.47	-0.085737	-0.048424	-0.039056	0.010533	0.013318	0.006384	0.020534	-0.01289	0.002975	-0.003159	-0.001628	-0.007975	0.000329	-0.011351	-0.003692	0.000991	-0.002064	0.002473	0.000424	0.003395	-0.005694	0.001151	0.000186
Z29348	Elveden	Europe	MIS11	Flint		88.7	43.8	49.8	24.3	0.56	0.49	2.41	3.26	0.056545	-0.042486	-0.044038	-0.020945	-0.012578	-0.009959	0.00529	0.003497	-0.007788	0.003369	0.000493	-0.001089	0.005477	0.004219	0.00033	0.002491	-0.001556	-0.003446	-0.000687	-0.003118	-0.004289	-0.003787	-0.001245
1982.1004.1014	Swanscombe	Europe	MIS11	Flint		111.7	95.6	79	39.2	0.71	0.5	8.6	19.66	0.081675	0.046848	0.13054	-0.049911	0.063904	0.026378	0.049499	0.002831	-0.011307	0.002719	-0.011334	0.027583	0.007639	0.018467	0.01938	-0.005333	0.003243	0.008538	-0.003817	-0.000239	-0.013597	-8e-06	-0.006964
1982.1004.1015	Swanscombe	Europe	MIS11	Flint		73.3	48.4	46.6	22.8	0.64	0.49	3.79	11.86	0.060843	0.016287	0.063744	-0.008896	-0.008531	-0.000982	-0.01547	0.004558	-0.012934	-0.009422	0.013552	-0.007372	0.00187	0.006697	0.00883	0.000319	0.00906	0.003053	-0.008481	-0.003392	0.007058	0.005664	-0.000308
1982.1004.1026	Swanscombe	Europe	MIS11	Flint		67.2	50.6	49.1	29.6	0.73	0.6	3.21	14.54	0.001764	-0.003998	0.092274	-0.020097	-0.001674	0.014523	-0.01337	-0.00756	0.004297	-0.006833	0.009396	0.002541	-0.005751	-0.001854	-0.006155	-0.006934	-0.000684	0.00326	-0.001407	-0.00133	0.005178	0.000588	-0.005371
1982.1004.1030	Swanscombe	Europe	MIS11	Flint		64.4	47.4	47.5	20.2	0.74	0.43	3.86	10.69	-0.044698	-0.025095	0.061873	-0.005813	-0.011915	-0.005645	-0.016547	-0.003687	0.008814	0.007898	-0.011554	0.004717	-0.002872	-0.008553	0.007415	-0.001496	-0.002688	0.004782	-0.002869	-0.002903	0.006668	-0.003613	0.000651
1982.1004.1032	Swanscombe	Europe	MIS11	Flint		136.4	104.5	83.8	40.2	0.61	0.48	7.77	12.51	0.082226	0.106	0.060478	0.002788	-0.006846	0.021951	0.012718	0.011023	0.001922	0.004765	-0.008027	0.005112	6e-06	-0.002675	-0.008881	0.002858	-0.0072	0.007581	0.002817	0.007436	-0.000125	-0.002852	0.007934
1982.1004.1034	Swanscombe	Europe	MIS11	Flint		84.8	63.3	53.4	31.8	0.63	0.6	8.43	16.29	0.063197	0.10192	0.071883	-0.001984	0.03659	0.040445	0.030682	0.008958	-0.008702	-0.003805	0.011637	0.002132	0.015472	0.008445	-0.004788	0.008654	0.001758	0.001862	0.001542	-0.000279	-0.006298	0.009901	-0.001268
1982.1004.1036	Swanscombe	Europe	MIS11	Flint		81.1	69.7	59.3	26.6	0.73	0.45	7.2	20.95	0.041592	-0.047393	0.11845	0.047782	0.051538	-0.029199	-0.006825	0.00789	-0.005676	-0.005204	0.010531	-0.000957	0.02377	0.007069	0.010865	-0.002656	-0.001764	-0.002085	0.008677	-0.00085	0.001703	0.003491	0.007974
1982.1004.1037	Swanscombe	Europe	MIS11	Flint		86.6	58.1	59.6	32.7	0.69	0.55	2.64	10.21	0.000272	0.016526	0.058257	0.026162	-0.01373	-0.012315	-0.010362	-0.001526	-0.005694	0.008904	-0.003601	-0.003198	-0.000451	-0.011705	0.001748	-0.005005	0.006993	-0.00457	-0.002147	-0.00077	0.003845	0.002086	-0.003212
1982.1004.1040	Swanscombe	Europe	MIS11	Flint		76.1	45.8	43	30	0.57	0.7	4.41	9.42	0.082448	-0.037918	0.015246	-0.027095	0.002675	-0.002369	0.00214	-0.002924	-2.4e-05	-0.018198	0.006635	-0.00355	-0.000414	0.010397	-0.002352	0.012855	-0.002876	0.003316	-0.000603	-0.002945	0.007038	-6.1e-05	0.003197
1982.1004.1041	Swanscombe	Europe	MIS11	Flint		85.8	66.5	63.8	27.1	0.74	0.42	6.02	10.51	-0.065564	0.000569	0.049912	0.044013	0.0042	0.001517	0.00854	-0.010612	-0.005057	-0.005483	0.010433	0.016782	-0.007676	-0.000585	0.000755	-0.007252	0.006074	0.000478	0.001673	0.011999	0.006918	-0.002242	-0.004425
1982.1004.1042	Swanscombe	Europe	MIS11	Flint		91.8	62.3	57.3	29.8	0.62	0.52	5.39	8.36	0.03073	0.059	0.00382	0.04861	-0.001351	0.015493	0.001194	-0.006971	0.012703	0.003454	0.003885	0.004445	-0.001361	-0.0074	0.001099	-0.00861	-0.003988	0.001879	-0.000915	-0.003246	0.000654	-0.00016	0.004186
1982.1004.1044	Swanscombe	Europe	MIS11	Flint		94.9	66.8	69.4	37.6	0.73	0.54	3.58	11.69	-0.026338	0.01062	0.05401	0.038403	0.01065	0.022026	-0.00489	-0.014587	0.021817	0.000691	-0.003706	-0.006481	-0.002712	0.00976	-0.004733	-0.013574	-0.007547	-0.001434	-0.0014	-0.00081	-0.000966	-0.00107	-0.006187
1982.1004.1045	Swanscombe	Europe	MIS11	Flint		69.9	45.8	56.5	29.3	0.81	0.52	7.27	11.37	-0.085707	-0.018983	0.037259	-0.027495	0.038919	-0.032856	-0.008384	0.001072	0.001363	0.006077	0.023704	0.023928	0.007171	0.00214	0.016487	0.002471	-0.010495	-0.002602	0.010002	0.019322	0.003828	0.000692	-0.002432
1982.1004.1046	Swanscombe	Europe	MIS11	Flint		69.8	50.2	48.3	28.7	0.69	0.59	4.64	13.05	0.002946	0.057533	0.065891	0.036867	0.003606	0.000843	-0.029083	0.021159	-0.027827	-0.000254	0.011147	-0.00111	0.015809	0.010136	-0.007116	-0.010943	-0.015687	-0.006731	0.005736	0.003663	-0.000825	0.006964	-7.3e-05
1982.1004.1050	Swanscombe	Europe	MIS11	Flint		47.8	34.5	45.7	18.3	0.96	0.4	6.44	11.32	-0.22213	-0.022256	0.073345	-0.01309	0.005251	0.027004	-0.014548	-0.004089	0.006866	-0.005117	-0.000182	-0.006898	0.016672	0.013315	0.000789	-0.008371	-0.014503	0.007061	-0.000617	0.005237	0.004728	-0.002027	-0.006114
1982.1004.1052	Swanscombe	Europe	MIS11	Flint		90.3	67.4	56.9	34	0.63	0.6	9.29	9.66	0.052433	0.022612	0.009016	0.015712	0.036532	-0.051841	-0.001856	-0.013812	-0.007662	-0.04336	0.005398	-0.002124	0.004647	-0.02052	-0.008812	0.003208	-0.003341	0.010297	0.002337	-0.001757	0.001445	-0.004054	0.001853
1982.1004.1054	Swanscombe	Europe	MIS11	Flint		69.9	43.2	48.6	28.6	0.7	0.59	10.18	9.72	-0.051756	0.05834	0.00994	-0.044373	0.000843	-0.030126	-0.019644	0.009479	-0.006432	0.00152	-0.011854	0.000302	-0.000831	0.010856	-0.003372	-0.010388	0.00192	0.008368	-0.006613	-0.010305	0.00502	0.004732	0.008024
1982.1004.1055	Swanscombe	Europe	MIS11	Flint		60	40.7	51.1	23.5	0.85	0.46	3.17	11.96	-0.12287	-0.014304	0.08665	-0.020225	-0.014152	0.008153	0.027993	-0.005559	-0.016096	0.000304	0.001052	0.014555	0.004772	0.006545	0.004271	-0.004054	-0.006763	-0.002261	-0.003326	-0.008229	-0.005302	0.007856	0.000793
1982.1004.1059	Swanscombe	Europe	MIS11	Flint		123.8	79.8	65.7	24	0.53	0.37	5.15	11.74	0.13386	-0.061598	0.052318	0.016614	-0.012125	0.005297	0.006414	0.007957	-0.018827	0.005663	0.00252	0.000982	-0.014381	-0.003073	0.006428	0.001167	-0.004024	-0.01026	0.003473	-0.0028	-0.001157	-4.2e-05	0.003947
1982.1004.1109	Swanscombe	Europe	MIS11	Flint		76.2	52.5	57.4	22.1	0.75	0.39	7.04	13	-0.038028	0.079664	0.05225	0.018992	-0.005622	0.02864	0.025966	-0.008838	0.022899	0.007307	-0.005782	0.012229	0.000708	0.004932	0.006933	-0.006525	0.002496	0.011905	-0.008143	0.00023	0.000594	-1e-06	-0.007332
1982.1004.1115	Swanscombe	Europe	MIS11	Flint		90.9	51.1	61.1	28.5	0.67	0.47	5.1	7.05	-0.013608	-0.05484	-0.002261	-0.014243	0.015944	0.020241	0.018676	-0.00917	0.00653	0.022146	0.023584	-0.005427	0.007365	-0.013707	0.004979	0.002049	-0.005548	-0.015848	-0.002483	-0.011572	0.001484	-0.003717	0.002168
1982.1004.1127	Swanscombe	Europe	MIS11	Flint		121.3	89.5	74.8	53.3	0.62	0.71	3.79	11.44	0.083782	0.031597	0.044272	0.0124	0.02719	-0.009542	-0.004175	-0.002359	0.006546	0.018944	-0.016323	0.005581	-0.004541	-0.003819	-9.6e-05	-0.00038	-0.00119	0.005674	0.00156	-0.002479	0.004871	0.002639	-0.008062
1982.1004.1130	Swanscombe	Europe	MIS11	Flint		77	50.5	39.8	40.5	0.52	1.02	5.76	13.99	0.17284	-0.081536	0.033156	0.023148	0.013352	-0.009239	-0.001067	0.005353	0.001613	0.009206	0.013774	-0.010092	-0.012813	-0.00115	0.000407	0.004573	-0.002639	0.000786	0.003177	0.004527	-0.001091	-0.00046	0.009104
1982.1004.1133	Swanscombe	Europe	MIS11	Flint		100.6	69.4	58.3	28.4	0.58	0.49	6.89	11.62	0.069748	-0.081273	0.03111	0.01145	0.005884	-0.029142	0.004885	0.00306	0.006432	2.8e-05	-0.014764	0.004737	-0.006728	-0.00127	-0.001374	-0.014301	-0.01552	0.000206	0.001917	0.002347	-0.001919	-0.00453	0.000215
1982.1004.1134	Swanscombe	Europe	MIS11	Flint		100.9	72	82.9	34.5	0.82	0.42	6.3	13.62	-0.091526	0.068211	0.10689	-0.005366	-0.01408	0.02407	0.001749	-0.00311	0.014807	0.003036	-0.013745	0.007689	0.004571	-0.016558	0.004943	-0.013847	-0.003637	-0.004475	-0.004786	-0.005813	-0.001394	-0.006475	-0.00984
1982.1004.1151	Swanscombe	Europe	MIS11	Flint		155.7	125.1	93.3	36	0.6	0.39	1.49	13.74	0.11903	0.024153	0.084275	-0.010933	0.007863	0.016536	-0.014341	0.002416	-0.00752	-0.000284	-0.005996	0.002435	-0.015836	-0.003093	0.002541	-0.003525	0.002192	0.001642	0.003861	-0.003235	-0.007291	-0.004589	-0.000767
1982.1004.1172	Swanscombe	Europe	MIS11	Flint		114.7	82.3	60.6	45.7	0.53	0.75	4.52	12.41	0.17895	0.010455	0.034484	0.004862	0.003515	0.022296	-0.013252	-0.00775	0.015131	-0.004223	-0.00412	-0.006277	-0.019102	0.001443	-0.004977	-0.000129	-0.007323	-0.004087	0.013375	-0.00429	-0.003274	0.00022	-0.006489
1982.1004.1202	Swanscombe	Europe	MIS11	Flint		177.9	146.8	103.8	42.4	0.58	0.41	3.07	15.11	0.14018	-0.037794	0.096836	0.004142	0.00989	-0.015083	0.006021	-0.001793	-0.003674	0.001542	-0.003159	-0.012418	-0.007357	-0.001382	0.000661	-0.00591	0.001583	0.001774	-0.000301	-0.003427	0.001201	0.002461	-0.000475
1982.1004.1205	Swanscombe	Europe	MIS11	Flint		197.9	151.6	103.6	51.8	0.52	0.5	6.79	12.52	0.18474	0.035322	0.035162	-0.010632	0.009034	-0.002245	0.004906	-0.004865	0.005294	-0.010434	-0.000161	-0.012838	-0.001604	-0.000824	-0.00569	-0.002444	-0.000972	0.008564	5.7e-05	0.00279	0.007418	-0.000222	0.002354
1982.1004.1206	Swanscombe	Europe	MIS11	Flint		91.8	51.2	49	25.9	0.53	0.53	4.73	6.86	0.094953	-0.059368	-0.014676	-0.030951	-0.019602	-0.01067	0.004724	0.004936	0.003506	-0.003555	-0.002612	-0.002784	0.005458	0.006292	-0.001461	0.002992	0.001183	-0.002618	-0.000999	0.00298	-0.00228	-0.002525	0.005522
Bowmans_Lodge_703	Bowman's Lodge	Europe	MIS11	Flint		82.1	38.7	48.3	27.6	0.59	0.57	5.3	6.56	0.039842	-0.076514	-0.026952	0.00107	0.027732	-0.009588	-0.006803	0.006662	0.001956	0.016136	-0.006838	0.005608	-0.008434	0.011208	-0.011483	-0.005204	-0.005084	-0.002611	-0.000302	0.001518	-0.003883	-0.009746	-0.00261
Bowmans_Lodge_704	Bowman's Lodge	Europe	MIS11	Flint		48.1	31.3	42.7	19.8	0.89	0.46	4.01	8.95	-0.18899	0.004585	0.042874	0.022284	-0.007263	-0.017255	-0.010054	-0.000377	-0.004209	0.032487	0.001735	0.01655	0.001577	0.006559	-0.001826	0.008523	0.013623	-0.006361	-0.005731	-0.003565	-0.002992	0.0036	-0.005715
Bowmans_Lodge_705	Bowman's Lodge	Europe	MIS11	Flint		68.4	42.7	49.5	14.8	0.72	0.3	3.63	8.89	-0.045524	0.018145	0.038608	0.005474	-0.011392	-0.010234	-0.003377	-0.007914	0.00178	-0.002602	0.002564	0.004088	0.007168	-0.005164	-0.005043	-0.003242	0.012823	0.00503	-0.001203	0.000485	0.011326	-0.002514	-0.000226
Bowmans_Lodge_706	Bowman's Lodge	Europe	MIS11	Flint		66	41.6	45.5	25.3	0.69	0.56	4.65	8.48	-0.0113	-0.021028	0.009418	-0.000826	0.003468	0.024141	0.00175	-0.011264	0.000648	-0.012853	0.009337	-0.001529	-0.004509	0.003122	-0.001129	0.001791	-0.004376	-0.004483	0.001035	-0.006023	0.000836	0.002003	0.00099
Bowmans_Lodge_707	Bowman's Lodge	Europe	MIS11	Flint		64.6	44.3	44.7	22.3	0.69	0.5	2.13	11.01	0.007809	-0.004242	0.050178	-0.009497	-0.011508	0.007738	0.000621	-0.014286	0.006259	-0.01555	0.007258	-0.003241	-0.01073	0.002614	-0.005234	-0.002579	0.007189	0.00356	0.005418	-7.8e-05	-8.8e-05	-0.002914	0.002335
Bowmans_Lodge_708	Bowman's Lodge	Europe	MIS11	Flint	Flake	59.8	41.4	47.1	17.6	0.79	0.37	8.67	9.24	-0.10646	-0.075736	0.005583	-0.032777	-0.019849	-0.00561	0.028844	-0.001198	-0.002625	-0.004643	0.002966	-0.00191	0.001967	-0.00416	0.005237	-0.000526	0.007102	0.008897	-0.000251	-0.006539	0.002436	-0.000781	0.003675
Bowmans_Lodge_709	Bowman's Lodge	Europe	MIS11	Flint		87.2	56.8	76.7	30.4	0.88	0.4	2.04	5.12	-0.20727	0.000116	0.004764	-0.003486	-0.003419	0.007886	-0.003128	-0.010739	-0.008665	0.000835	-0.005942	-0.001192	-0.00553	-0.003315	0.005231	0.006728	-0.001764	-0.001378	0.005057	-0.001623	-0.005932	-0.003021	-0.001104
Bowmans_Lodge_710	Bowman's Lodge	Europe	MIS11	Flint		77.4	54.5	60.1	25.1	0.78	0.42	3.74	7.97	-0.10543	0.03679	0.030285	0.00459	0.004985	0.001262	0.003553	-0.005138	-0.006644	0.005912	-0.009098	-0.003397	-0.002416	-0.006281	0.000885	0.005542	0.001102	0.007678	0.001995	0.003243	-0.010389	-0.004249	-0.000893
Bowmans_Lodge_711	Bowman's Lodge	Europe	MIS11	Flint		109.9	68.7	88.8	32	0.81	0.36	3.34	8.33	-0.13031	0.029252	0.030526	-0.003698	-0.008507	-0.005108	0.000643	-0.009163	0.002659	0.000428	0.002789	0.002011	0.001762	0.002686	-0.000373	-0.000558	-0.003593	-0.000228	8.2e-05	0.000727	0.001222	-0.002	0.001707
Bowmans_Lodge_712	Bowman's Lodge	Europe	MIS11	Flint		82.9	44.2	57.7	23.3	0.7	0.4	5.22	5.73	-0.052234	-0.047941	-0.021277	-0.006007	0.017699	0.001829	0.003972	-0.001435	-0.010727	-0.002913	-0.004102	0.008874	-0.003238	0.001716	-0.003339	-0.005032	0.002816	-0.003908	-0.000373	0.000448	-0.004793	-0.005578	-0.002076
Bowmans_Lodge_713	Bowman's Lodge	Europe	MIS11	Flint		134.3	81.1	77	44.8	0.57	0.58	3.25	4.82	0.064097	0.025562	-0.029501	0.006374	-0.00391	0.002621	-0.008654	0.000621	-0.005162	-0.002686	0.000285	0.005867	-0.000504	-0.000578	0.002505	0.001772	-0.001983	-0.000707	-0.001806	-0.000197	0.001638	-0.00258	-0.002003
Bowmans_Lodge_714	Bowman's Lodge	Europe	MIS11	Flint	Flake	114.2	78.2	80.2	30.3	0.7	0.38	1.39	6.16	-0.038134	-0.012962	0.00879	-0.019704	-0.025145	-0.003955	0.010669	-0.009655	0.006924	-0.001641	-0.002943	0.000594	0.00224	0.000974	0.001992	-0.000573	-0.005017	-0.000913	-0.000626	-0.000284	0.001623	0.002247	0.001309
Bowmans_Lodge_715	Bowman's Lodge	Europe	MIS11	Flint		104.2	52.7	61	24.3	0.59	0.4	4.44	4.51	0.067784	0.019988	-0.057318	-0.008857	-0.018659	-0.015896	-0.007374	-0.000639	0.000651	-0.006767	0.010612	0.010474	-0.000352	0.008155	-0.000226	-0.004026	0.001333	0.002513	-0.000793	0.004456	-0.001072	-0.006842	0.000181
Bowmans_Lodge_716	Bowman's Lodge	Europe	MIS11	Flint		139.3	97.1	92.5	43.5	0.66	0.47	8.83	9.78	-0.043545	-0.11851	0.046506	0.018506	0.012102	0.032493	0.015991	0.004182	0.033553	0.005204	-0.018396	-0.002378	-0.028471	0.031781	0.016955	-0.007736	-0.00484	-0.002368	-0.001756	-0.009348	0.004202	-0.017774	0.009889
Bowmans_Lodge_717	Bowman's Lodge	Europe	MIS11	Flint	Flake	118.5	72.5	62.7	31.3	0.53	0.5	2.09	5.06	0.11093	-0.0432	-0.032268	-0.000173	-0.008884	-0.002108	-0.00239	-0.000274	0.008767	0.000983	0.003308	-0.003337	0.004157	0.003938	0.000704	0.00662	0.00208	-0.000366	-0.001029	-0.002547	-0.001606	8.6e-05	0.002191
Bowmans_Lodge_718	Bowman's Lodge	Europe	MIS11	Flint		107.6	63.6	61.2	27.7	0.57	0.45	4.06	6.09	0.080254	-0.021535	-0.014186	-0.016476	-0.002933	0.017813	-0.008819	-0.001242	-0.003024	-0.008231	0.003791	0.004889	-0.005335	0.002074	0.000256	-0.004293	-0.002564	0.00278	-0.001702	-0.001878	0.000488	-2.7e-05	0.001977
Bowmans_Lodge_720	Bowman's Lodge	Europe	MIS11	Flint		134.9	88.9	100.2	40.3	0.74	0.4	4.1	5.61	-0.098451	-0.035702	-0.004705	0.005749	-0.000828	0.020084	0.006954	-0.007321	-0.000625	-0.001328	-0.008096	-0.005878	0.000975	0.001002	2.6e-05	0.008337	-0.005081	-0.000796	-0.004845	-0.001286	-0.001805	-0.001382	0.00486
Bowmans_Lodge_721	Bowman's Lodge	Europe	MIS11	Flint		55.8	38	47.7	21.4	0.85	0.45	2.47	7.77	-0.16107	-0.004055	0.029794	0.017391	0.003781	0.005253	-0.000106	-0.00766	-0.00725	-0.007314	-0.006572	0.002003	0.007739	0.004428	-0.003919	0.003765	2.2e-05	0.001171	-0.003537	-0.000934	0.002894	0.001837	-0.001521
Bowmans_Lodge_722	Bowman's Lodge	Europe	MIS11	Flint		79.6	51.7	46.2	21.2	0.58	0.46	5.13	8.39	0.097759	0.039532	0.005771	0.006712	-0.025658	0.004671	-0.006192	-0.001055	0.006715	0.002227	0.008671	-0.005845	0.005362	-0.002577	-0.000453	-0.010465	0.00059	-0.000939	0.001192	0.002577	0.00085	-0.005118	0.002084
Bowmans_Lodge_723	Bowman's Lodge	Europe	MIS11	Flint	Cobble	102.3	69.6	58.3	33.5	0.57	0.57	8.8	8.9	0.037109	-0.080544	-0.045603	0.010666	-0.000981	0.029042	0.00534	-0.001644	0.007462	-0.001048	-0.004288	-0.01052	0.003091	0.00341	-0.00224	-0.007802	0.00555	0.008911	0.001386	-0.006027	8.7e-05	0.001159	0.003376
Bowmans_Lodge_724	Bowman's Lodge	Europe	MIS11	Flint		69.7	38.3	62.8	29.1	0.9	0.46	5.27	6.54	-0.22958	-0.034561	0.017716	0.01089	-0.017961	0.00913	0.001462	0.00558	-0.023389	-0.017924	-0.009856	0.009769	0.001399	-0.001192	0.000457	0.002658	0.014493	-0.001524	-0.009383	0.001933	-0.01215	0.007321	-0.002275
Bowmans_Lodge_725	Bowman's Lodge	Europe	MIS11	Flint	Flake	46.1	25.8	54.1	19	1.17	0.35	7.58	7.3	-0.31538	-0.001114	0.019042	-0.04898	0.000772	-0.023684	0.015379	0.058793	-0.013935	-0.021308	0.030012	-0.005638	-0.004371	0.004525	0.006712	0.006986	-0.001882	-0.008578	0.005932	-0.005337	-0.000724	-0.00144	0.004702
Bowmans_Lodge_726	Bowman's Lodge	Europe	MIS11	Flint		75.9	45	56.9	25.4	0.75	0.45	2.87	5.71	-0.072617	0.014681	0.004037	-0.027868	-0.026759	-0.009238	0.018182	-0.010984	-0.006529	-0.00056	-0.00749	0.001973	-0.007761	0.014363	0.008637	-0.012619	0.003812	0.013503	-0.000339	-0.009264	-0.001727	0.000933	0.002557
Bowmans_Lodge_727	Bowman's Lodge	Europe	MIS11	Flint		71.4	43.8	51.2	20.1	0.72	0.39	4.41	8	-0.041867	0.023977	0.01812	-0.018107	0.006058	0.024553	-0.009843	-0.002404	-0.010456	-0.006806	-0.003961	0.005302	-0.005856	0.005914	-0.002328	-0.011707	0.005622	0.004664	-0.007022	-0.00408	0.004711	0.002216	0.001614
Bowmans_Lodge_728	Bowman's Lodge	Europe	MIS11	Flint		80.4	39.1	59.7	26.6	0.74	0.45	4.63	6.71	-0.10487	0.035622	-0.024644	-0.01313	0.027916	0.019261	-0.014426	-0.009596	0.023488	0.008827	-0.014609	-0.002921	-0.006221	0.001273	-0.005475	0.007775	0.022388	-0.015171	0.008103	0.007974	-0.000216	0.008725	-0.004814
Bowmans_Lodge_729	Bowman's Lodge	Europe	MIS11	Flint	Cobble	98.3	56.4	73.8	37	0.75	0.5	6.35	6.78	-0.089192	0.0476	-0.007012	-0.022735	0.019841	-0.009611	-0.012739	0.002634	-0.014595	-0.003439	0.004246	0.001744	0.001599	-0.002087	-0.000222	0.004137	-0.007208	-0.006287	0.000855	1.6e-05	-0.006579	-0.004796	-0.000771
Bowmans_Lodge_730	Bowman's Lodge	Europe	MIS11	Flint	Cobble	93.6	53.5	80.8	56.4	0.86	0.7	3.99	3.3	-0.21913	0.013758	-0.048472	-0.017367	-0.005792	-0.008356	-0.02747	-0.001753	-0.005075	0.021082	-0.019475	-0.000794	-0.013907	0.000833	0.000124	-0.001298	0.00525	0.006268	0.005182	-0.006275	-0.005695	0.003305	0.006106
Bowmans_Lodge_731	Bowman's Lodge	Europe	MIS11	Flint		77.6	46.7	61.6	25.6	0.79	0.42	4.34	4.85	-0.13051	0.027644	-0.021874	-0.014842	0.00409	0.000316	-0.0114	-0.006989	0.003433	0.007851	-0.005314	0.00448	-0.00935	-0.000588	0.000884	0.001018	0.003734	0.002865	0.002204	0.00125	0.000425	0.002595	0.00728
Broom_746	Broom Pits	Europe	MIS9	Flint		110.2	80.9	71.6	29.9	0.65	0.42	3.31	9.56	0.023508	0.029219	0.029236	0.008784	0.010464	0.003163	-0.020415	-0.003958	0.003284	0.003735	-0.003279	0.001562	-0.005351	-0.007973	-0.007287	0.000201	0.005519	-0.001443	-0.006161	-0.000684	0.007563	-0.001236	0.002921
Broom_747	Broom Pits	Europe	MIS9	Chert	Flake	160.8	103.3	102.4	35.1	0.64	0.34	3.36	9	0.019342	-0.035734	0.019804	-0.001048	-0.000333	-0.012211	-0.005391	0.002885	-0.007915	-0.004021	0.000204	0.005392	0.002792	0.00534	-0.000934	-0.00673	0.000208	-0.003589	0.001885	-0.000909	-0.005322	0.000557	0.002454
Broom_752	Broom Pits	Europe	MIS9	Chert	Flake	103.6	70.6	75.3	31.1	0.73	0.41	6.86	7.67	-0.08332	0.048362	-0.004568	-0.015039	0.010667	0.00543	-0.020584	0.002117	0.005783	0.013882	-0.017774	-0.005721	-0.005959	0.010523	0.001617	-0.001466	-0.001704	0.005449	-0.00518	-0.002738	-0.002147	0.002596	0.003988
Broom_771	Broom Pits	Europe	MIS9	Chert		57.2	34.5	53.7	17.5	0.94	0.33	2.54	7.27	-0.21369	0.000947	0.022851	-0.008306	0.003156	-0.001991	-0.01047	-0.014466	0.008719	0.009927	0.010936	-0.001692	0.00163	-0.003685	-0.002261	-0.006509	0.005725	0.000751	0.005067	0.000392	-0.004049	-0.002963	0.005175
Broom_772	Broom Pits	Europe	MIS9	Chert		108.6	55.3	69.9	26.7	0.64	0.38	2.61	3.39	-0.007811	-0.015724	-0.038493	0.026659	0.015676	0.015176	-0.018176	-0.002011	-6.4e-05	0.019674	0.004889	0.004688	-0.005666	4.7e-05	-0.008517	0.004257	0.001871	0.002762	-0.00319	-0.000627	0.00474	0.004149	-0.001173
Broom_778	Broom Pits	Europe	MIS9	Chert	Flake	80.9	50.5	58.8	24.5	0.73	0.42	4.3	7.63	-0.047989	-0.033594	0.00893	-0.010562	0.012924	0.005622	0.004448	-0.005997	-0.009376	-0.002724	0.018269	-0.004636	-0.000894	0.005965	0.001156	-0.000747	-0.002404	-0.003821	0.003967	-0.002225	0.000336	-0.002654	-0.001142
Broom_802	Broom Pits	Europe	MIS9	Chert	Flake	120.6	67.2	82.9	32.1	0.69	0.39	6.3	7.91	-0.030988	-0.037461	0.001264	0.009719	0.007435	0.015603	0.012172	-0.012063	7.7e-05	-0.006931	0.010062	-0.003262	-0.000626	-0.001943	-0.00403	0.002911	0.008292	-0.003935	0.001966	0.001199	0.004079	-0.00076	0.001803
Broom_828	Broom Pits	Europe	MIS9	Chert		127.4	98.4	82.2	49.8	0.65	0.61	5.81	12.52	0.074884	0.091749	0.091183	-0.020113	-0.019787	0.007789	-0.011859	0.007549	0.009661	-0.014847	-0.016099	0.004636	-0.004141	-0.012998	-0.011618	-0.001875	0.006744	0.002295	0.001557	-0.002839	-0.003089	-1.1e-05	0.00125
Broom_835	Broom Pits	Europe	MIS9	Chert	Flake	136.4	101.7	95.7	33.9	0.7	0.35	2.93	9.59	-0.01894	-0.001109	0.052343	-0.000171	-0.003148	-0.005935	0.004819	-0.002471	-0.018625	-0.006545	-0.014086	0.011935	-0.006601	-0.010331	-0.002078	-0.005639	-0.006733	-0.001614	-0.003155	0.001845	0.006156	-0.000844	0.001954
Broom_872	Broom Pits	Europe	MIS9	Chert		145.5	88.2	98.7	41.8	0.68	0.42	1.98	8.01	-0.011372	0.011702	0.012811	-0.024552	0.005702	-0.005465	0.002342	-0.006383	-0.001477	0.006774	0.00815	-0.006226	0.004717	-0.001485	0.002879	-0.00075	-0.001487	-6.5e-05	-0.001459	-0.004275	0.001054	-0.002583	0.001812
Broom_879	Broom Pits	Europe	MIS9	Chert	Flake	95.5	57.1	71.4	34.1	0.75	0.48	5.92	7.49	-0.10611	-0.059549	-0.010255	0.000229	0.012191	-0.006447	0.005568	-0.00394	0.003793	-0.005831	-0.01507	0.000301	0.001588	-0.001758	-0.003958	-0.004766	0.003351	-0.001394	-0.003132	-0.005506	-0.002157	0.001626	0.004739
Broom_882	Broom Pits	Europe	MIS9	Chert	Flake	118.2	75.5	88.7	31.6	0.75	0.36	2.2	7.97	-0.086195	-0.02434	0.031595	-0.007535	-0.017469	-0.013601	0.016161	-0.008116	-0.005112	-0.000739	0.003708	-0.003211	0.002969	0.006347	0.004378	0.001889	0.001036	-0.001275	-0.004645	-0.003075	0.002554	0.002544	-0.001175
Broom_889	Broom Pits	Europe	MIS9	Chert	Flake	101.2	55.4	58	25.6	0.57	0.44	4.3	5.19	0.055836	0.022411	-0.032886	-0.00207	0.010873	-0.010424	-0.009868	-0.001382	-0.001199	-0.001613	-0.001716	-0.001422	-0.002212	0.003602	0.004836	-0.00282	-0.002688	-0.000118	0.001019	-6.4e-05	-0.00183	-0.001842	-0.002034
Broom_894	Broom Pits	Europe	MIS9	Chert		152	88	100.5	35.9	0.66	0.36	6.7	7.25	-0.003929	0.045542	0.005495	-0.017505	-0.022078	-0.013577	-0.024143	0.009236	-0.006757	0.021948	-0.007279	-0.012168	0.000736	-0.006095	-0.002004	0.004085	-0.003036	-1.8e-05	-0.009603	0.003152	-1e-05	-0.002609	0.007094
Broom_901	Broom Pits	Europe	MIS9	Chert		128.1	90.4	90.6	60.3	0.71	0.67	5.96	10.94	0.007813	-0.083425	0.053909	0.023046	-0.051251	-0.018221	0.016043	-0.002508	0.028765	-0.01846	-0.005375	-0.003387	0.007035	0.01321	0.007905	0.006174	0.001506	0.011018	0.001679	-0.004587	0.008552	0.006704	0.009314
Broom_904	Broom Pits	Europe	MIS9	Chert	Flake	123.5	101.6	79.5	33.7	0.64	0.42	6.39	13.99	0.10014	0.062523	0.090749	-0.011461	0.008317	0.005855	-0.003608	0.000896	0.003623	0.001047	-0.01311	0.003032	-0.009592	-0.002599	-0.014484	-0.005684	-0.003688	-0.004352	0.002584	0.002871	-0.000424	-0.004857	-0.002438
Broom_913	Broom Pits	Europe	MIS9	Chert	Flake	128.6	84.1	84.1	42.9	0.65	0.51	7.74	8.04	-0.014252	-0.10364	0.000499	0.008103	-0.009917	-0.000107	-0.006187	0.01383	0.001505	-4.3e-05	0.003175	0.000966	-0.003893	0.004534	-0.00521	0.005047	-0.005015	0.003445	0.001656	0.001432	0.008263	0.005481	-0.002749
Broom_919	Broom Pits	Europe	MIS9	Chert	Flake	165.9	98.9	83.5	35.1	0.5	0.42	7.92	8.12	0.11763	-0.10418	-0.043445	0.000804	0.025241	0.006719	0.007583	0.011633	-0.013054	-0.004693	0.002924	0.015845	-0.004582	-0.010757	0.017158	-0.001516	-0.001774	0.001498	-0.003722	0.001382	0.005285	-0.001173	-0.003048
Broom_921	Broom Pits	Europe	MIS9	Chert		148.4	103.1	92.9	42.8	0.63	0.46	3.96	8.64	0.034463	-0.024524	0.013427	0.002345	0.023346	0.013538	0.005578	-0.005887	-0.000771	0.008573	-0.005721	0.016657	-0.007978	-0.003567	0.008383	0.004345	-0.003303	0.008323	-0.003769	-0.005784	0.001263	-9.6e-05	0.001362
Broom_922	Broom Pits	Europe	MIS9	Chert	Flake	185.7	150.9	118.8	56.3	0.64	0.47	7.27	17.94	0.13098	0.12672	0.092866	-0.034415	0.045303	0.03718	-0.02797	0.023658	-0.005933	-0.002621	-0.000303	0.012688	-0.019913	-0.00884	-0.007887	-0.011037	-0.000673	-0.001282	0.003305	-0.002507	-0.008147	-0.000344	0.003
Broom_923	Broom Pits	Europe	MIS9	Chert	Flake	183.3	117.8	119.9	50.6	0.65	0.42	6.64	8.99	-0.003069	-0.082698	0.009115	0.009496	0.02617	-0.010028	-0.028596	0.012737	-0.00207	0.00127	0.006322	-0.000723	-0.00113	0.006284	-0.000505	0.002551	-7.5e-05	0.002558	-0.003562	-0.002339	-0.002042	-0.000339	0.001019
Broom_926	Broom Pits	Europe	MIS9	Chert	Flake	142.3	74.2	92.7	39.6	0.65	0.43	5.14	4.98	-0.009702	0.020735	-0.050832	-0.012719	0.004981	-0.00791	-0.021227	-0.003589	-0.000339	-0.005772	0.007713	0.000133	-0.008096	0.000224	0.009902	0.004845	-0.005468	0.002798	0.002715	-0.001379	0.001909	-0.001585	-0.003077
Broom_939	Broom Pits	Europe	MIS9	Chert	Flake	97.1	64.5	72.8	28	0.75	0.38	2.83	8.54	-0.08133	0.007665	0.031983	-0.014945	-0.003936	-0.004906	-0.010479	-0.007659	0.003109	0.000657	-0.004802	0.008952	-0.002719	-0.002131	-0.005531	-0.00766	0.006693	-0.001673	-0.003176	-0.001198	-0.001131	0.000339	0.003167
Broom_949	Broom Pits	Europe	MIS9	Chert	Flake	100.4	70.7	77.6	37.9	0.77	0.49	7.67	12.15	-0.070431	-0.085364	0.038215	-0.000344	0.008687	0.006843	-0.001521	-0.005649	0.019793	-0.021862	0.014759	-0.008261	-0.0095	0.007538	0.001604	-0.000902	0.001023	0.000509	0.007162	0.002009	0.001902	-0.000575	0.004421
Broom_954	Broom Pits	Europe	MIS9	Chert		96.7	56.6	71.5	25.9	0.74	0.36	2.59	5.85	-0.085033	-0.01657	-0.009712	-0.005086	0.011034	-0.011277	-0.003471	-0.009561	-0.002527	-0.005641	-0.001355	0.007601	-0.005634	-0.000137	-0.005359	-0.000916	-0.006776	2.1e-05	-0.000275	-0.000501	-0.001193	0.000448	-0.009113
Broom_955	Broom Pits	Europe	MIS9	Chert	Flake	104.4	72.5	83.7	35.8	0.8	0.43	3.77	5.91	-0.14049	0.027926	0.001551	-0.014429	0.020054	0.005636	0.023201	-0.009248	-0.014195	0.000323	-0.004565	-0.004918	0.006851	0.003589	0.009005	-0.00561	-0.003336	-0.002629	0.000558	-0.001441	0.001225	-0.000569	-0.003242
Broom_957	Broom Pits	Europe	MIS9	Chert		75.2	43.6	61.2	22.8	0.81	0.37	2.78	4.81	-0.13626	-0.010109	-0.004744	-0.002164	-0.011028	0.004239	-0.000728	-0.007665	-0.008735	-0.005364	-0.000787	0.000739	0.000329	-0.001557	0.003963	0.001295	-0.000564	0.001859	0.003987	-0.000638	-0.007376	-0.001087	-0.000184
Broom_971	Broom Pits	Europe	MIS9	Chert		104.2	72.1	78.7	29.5	0.76	0.37	3.97	9.38	-0.077572	0.019409	0.047111	-0.019891	0.000513	0.006515	-0.011803	-0.001917	-0.002845	0.005598	-0.007877	-0.000149	-0.000365	-0.005775	-0.000277	0.000466	-0.002649	-0.003694	-0.001945	0.00936	0.002127	-0.000327	-0.001025
Broom_976	Broom Pits	Europe	MIS9	Chert	Flake	155.3	119.6	85.4	46.4	0.55	0.54	4.42	12.84	0.13964	0.020697	0.040954	-0.014849	0.01025	0.020358	-0.005557	0.005887	-0.009294	0.015951	0.003079	0.008432	-0.006195	-0.006655	0.000224	-0.001089	0.001484	0.004387	-0.003926	0.007713	0.005463	-0.002983	0.001193
Broom_981	Broom Pits	Europe	MIS9	Chert	Flake	109.7	66.6	87.9	31.2	0.8	0.35	3.23	7.6	-0.11959	-0.018986	0.026182	0.009073	0.004639	0.004032	-0.005834	-0.002741	-0.015107	0.006001	0.011568	-0.00054	0.000291	0.004286	-0.0052	0.008457	-0.007689	-0.007888	0.003264	0.001716	0.002113	-0.000934	-0.000177
Cuxton_350	Cuxton	Europe	MIS9	Flint	Cobble	85.3	65.3	48.1	37	0.56	0.77	3.92	10.96	0.11538	0.03721	0.007079	-0.022099	0.044085	0.01069	0.00813	-0.013043	0.006435	-0.002281	0.007814	-0.014323	0.0059	-0.0063	0.000403	-0.014238	0.006823	0.003927	-0.000408	-0.005611	0.011242	-0.008396	0.001548
Cuxton_351	Cuxton	Europe	MIS9	Flint		155.8	120.1	81.5	58.7	0.52	0.72	5.11	13.4	0.173	-0.066257	0.030653	0.010374	0.037935	-0.005128	-0.008154	-0.000358	0.004694	-0.005588	0.000919	-0.005464	-0.008955	0.001173	-0.003891	-0.002146	-0.00194	0.001846	-0.002778	-0.004573	0.002654	-0.003633	-0.00129
Cuxton_358	Cuxton	Europe	MIS9	Flint	Cobble	106.2	81.4	59.3	33.9	0.56	0.57	6.78	11.89	0.11776	-0.085501	0.035158	0.018536	0.022402	-0.025488	0.001881	0.002133	0.008305	0.003302	-0.00888	0.005663	-0.012087	-0.007021	-0.004192	0.010226	0.002098	-0.005286	0.000518	-0.001902	0.000742	-0.005604	-0.00372
Cuxton_365	Cuxton	Europe	MIS9	Flint	Flake	130.6	90.3	75.6	26.6	0.58	0.35	4.77	12.97	0.17113	-0.00728	0.079152	-0.028452	-0.036587	-0.022898	-0.007283	-0.008154	0.013852	-0.006414	0.002111	-0.008311	-0.01323	-0.027334	0.008562	0.00758	-0.006551	0.005237	-0.006682	-0.003814	-0.00459	-0.00462	0.000624
Cuxton_382	Cuxton	Europe	MIS9	Flint	Cobble	115.4	50.5	65.7	37	0.57	0.56	6.12	6.86	0.044307	-0.071363	-0.038467	0.009158	0.016234	-0.009715	0.009424	0.007792	-0.019117	0.015364	-0.012851	-0.007093	0.000657	-0.001231	0.001235	-0.003111	0.00976	-0.000592	0.002275	-0.00436	0.003752	-0.002553	-0.004236
Cuxton_389	Cuxton	Europe	MIS9	Flint	Cobble	97.3	88.7	68.6	39	0.71	0.57	9.69	11.23	-0.057749	0.12112	0.02424	-0.046771	0.08033	-0.040513	0.013992	0.019982	-0.004669	-0.011558	-0.005622	-0.019382	0.022618	0.000947	-0.003565	0.00434	0.000761	-0.00398	0.014419	-0.010912	0.007925	0.005479	-0.001899
Cuxton_391	Cuxton	Europe	MIS9	Flint		133.2	82	75.1	41.1	0.56	0.55	5.41	6.24	0.084413	-0.035139	-0.057256	0.005359	0.001948	0.005056	0.001306	-0.010154	0.016758	-0.005278	0.012569	0.001848	0.003495	-0.005696	0.007827	-0.006631	-0.001486	0.002928	0.00529	-0.003816	-0.002882	0.002686	-0.002144
Cuxton_392	Cuxton	Europe	MIS9	Flint	Flake	128.1	71.7	70.1	31.8	0.55	0.45	5.74	5.68	0.076142	-0.007901	-0.037551	-0.008309	0.011252	-0.007432	-0.003291	-0.003366	0.01273	0.022644	-0.005707	-0.017427	8e-05	0.006463	0.002713	0.00444	-0.005662	-0.00167	0.005578	0.001466	-0.001346	-0.001425	0.001238
Cuxton_404	Cuxton	Europe	MIS9	Flint		78.4	38.5	61.7	24.8	0.79	0.4	6.93	6.5	-0.12884	-0.012833	-0.065904	0.016648	0.001916	0.03083	0.024607	-0.0132	-0.015473	0.001051	0.000742	-0.006423	0.002275	-0.011914	-0.004778	0.002667	0.010388	-0.004454	-0.002434	0.001494	-0.011597	-0.004009	0.003276
Cuxton_407	Cuxton	Europe	MIS9	Flint	Cobble	89.2	49	61.4	34.2	0.69	0.56	11	10.67	-0.018291	0.091405	-0.027528	-0.022877	-0.010808	-0.012604	-0.017421	0.003887	0.011165	-0.017973	0.017814	-0.003581	-0.01072	0.01009	0.001343	-0.006525	0.001077	-0.003315	-0.003642	0.000712	-0.000575	-0.001582	-0.001934
Cuxton_412	Cuxton	Europe	MIS9	Flint	Cobble	108	72.5	64.3	48.8	0.6	0.76	3.46	6.03	0.050205	0.001021	-0.021622	-0.012565	-0.008736	0.017897	0.006748	-0.00845	-0.006753	-0.015657	0.002395	-0.006828	-0.008538	0.009265	-0.006813	-0.008438	0.00064	0.012376	-0.004594	0.000436	0.000701	0.007216	0.005129
Cuxton_415	Cuxton	Europe	MIS9	Flint	Cobble	127.5	102.2	80.5	58.3	0.63	0.72	7.28	14.63	0.084417	0.075292	0.070742	0.000541	0.005992	0.013691	0.020896	-0.001607	0.011768	0.02077	0.011975	0.014733	0	-0.002438	-0.013751	0.000235	0.000783	-0.00408	0.002851	0.005891	-0.003908	-0.007134	0.004319
Cuxton_420	Cuxton	Europe	MIS9	Flint		120.6	64.3	68.4	36.2	0.57	0.53	8.03	6.88	0.038224	0.066305	-0.049222	0.001601	0.030494	-0.03624	-0.006314	-0.001938	0.000718	-0.011464	-0.005865	-0.019217	0.010613	0.00891	-0.006413	-0.011269	0.002502	0.004748	-0.000209	-0.003409	0.012006	-0.000884	0.001738
Cuxton_426	Cuxton	Europe	MIS9	Flint	Cobble	86.5	62.1	66.5	35.4	0.77	0.53	8.74	14.51	-0.054426	0.10593	0.05432	-0.070699	0.011997	0.042682	0.012371	0.011428	0.003461	0.009422	0.00606	-0.00108	-0.004175	0.001079	-0.009239	-0.004189	-0.001456	0.005619	-0.002572	0.009361	-0.007302	-0.00013	0.001124
Cuxton_428	Cuxton	Europe	MIS9	Flint	Cobble	148	114.5	90.1	47.6	0.61	0.53	8.26	13.46	0.068792	-0.11707	0.032951	0.017872	0.016813	-0.034633	0.009717	0.005531	0.009549	-0.00293	0.004144	0.010558	-0.020804	0.005737	-0.017674	-0.011981	0.008183	0.008548	-0.00873	0.005676	0.002555	0.006875	-0.010199
Cuxton_430	Cuxton	Europe	MIS9	Flint		158.5	94.9	106.6	56.6	0.67	0.53	4.78	5.08	-0.007485	0.03083	-0.031277	-0.016835	0.024203	-0.002014	-0.010162	-0.00305	0.007858	0.001714	0.006223	0.007361	0.002736	0.001274	0.002322	-0.011364	-0.001881	-0.00116	0.0065	0.007984	-0.003108	-0.001095	0.002422
Cuxton_437	Cuxton	Europe	MIS9	Flint		119.2	79.7	83.2	41.1	0.7	0.49	4.07	11.72	0.000122	-0.033243	0.036753	0.040862	0.033095	0.000707	-0.009445	-0.017337	0.022531	0.000434	0.007	-0.004663	-0.013566	-0.001819	0.001995	0.005378	0.003365	-0.008347	0.002339	-0.006431	-2.4e-05	-0.007408	0.002828
Cuxton_442	Cuxton	Europe	MIS9	Flint	Cobble	169.9	131.8	84.3	58.4	0.5	0.69	3.99	11.79	0.18541	-0.020268	0.031212	0.02074	-0.002252	-0.023552	0.011512	-0.001576	-0.005592	0.005681	0.007426	-0.009712	-0.005043	-0.0067	0.006123	0.006077	0.003731	-0.001835	-0.002396	-0.001108	0.003033	0.002953	0.005744
Cuxton_447	Cuxton	Europe	MIS9	Flint		118.8	91.9	74.8	40.6	0.63	0.54	4.12	7.32	0.002135	-0.014578	-0.00139	-0.022744	0.015536	-0.019302	0.033092	-0.00572	-0.008557	-0.017756	0.00221	0.008456	0.015701	-1.7e-05	0.009423	0.003113	0.012151	0.004564	-0.001562	0.014807	0.003182	-0.004797	-0.005865
Cuxton_454	Cuxton	Europe	MIS9	Flint	Flake	81.2	51.6	54.7	19.1	0.67	0.35	3.35	6.5	-0.036094	0.02366	0.001237	-0.002585	0.020216	0.007648	-0.007116	-0.004521	-0.00686	-0.002027	-0.020519	-0.012693	-0.006743	0.004395	0.012567	0.010233	-0.00072	-0.004558	0.008565	-0.005195	-0.000666	-0.008979	0.001192
Cuxton_467	Cuxton	Europe	MIS9	Flint	Flake	83	53	64.7	23.6	0.78	0.36	5.19	6.04	-0.095595	0.005214	-0.013461	-0.002052	0.014066	-6e-05	-0.020631	-0.016454	0.032166	0.010052	-0.003371	0.00406	-0.012172	-0.009646	0.002792	0.016204	0.00514	8.3e-05	0.0094	-0.002498	-0.003434	0.004296	0.006759
Cuxton_478	Cuxton	Europe	MIS9	Flint	Cobble	80.6	51.7	58.1	25	0.72	0.43	5.01	9.26	-0.050952	-0.03246	0.032647	0.018414	0.005281	0.025487	-0.020896	-0.006082	0.012229	0.007627	0.005384	-0.009258	-0.000354	0.003433	-0.016231	0.000531	-0.000798	0.006828	0.001849	0.003921	0.002055	-0.00616	0.002342
Cuxton_490	Cuxton	Europe	MIS9	Flint		79.5	45.8	47.4	30.2	0.6	0.64	6.1	8.97	0.053251	0.036033	-0.003664	0.016508	0.025439	0.00469	0.030764	-0.010559	0.010136	0.013304	0.008493	-0.012986	0.013974	0.005182	0.002754	-0.005291	-0.012819	-0.01583	0.00885	0.002011	-0.004547	0.002549	0.00044
Cuxton_497	Cuxton	Europe	MIS9	Flint	Cobble	124.7	94.4	68.3	38.4	0.55	0.56	5.26	13.75	0.19264	0.023167	0.05066	0.015302	0.026128	-0.030422	0.002975	-0.010639	0.0041	-0.01346	-0.009574	-0.015356	0.006954	-0.029172	-0.010458	0.005276	-0.010977	0.003805	0.001038	-0.005352	0.000169	-0.003349	-0.007247
Cuxton_498	Cuxton	Europe	MIS9	Flint	Cobble	174.9	70.3	106.8	50	0.61	0.47	4.06	4.34	0.008479	0.007303	-0.10578	-0.006969	-0.023016	0.020704	-0.01962	0.004409	0.016102	-0.012007	-0.015026	0.025773	0.019038	-0.013914	0.006628	0.009254	-0.004139	-0.002534	0.003763	0.014703	0.006117	0.008842	0.006914
Cuxton_508	Cuxton	Europe	MIS9	Flint	Cobble	117.2	47.1	71.3	49.3	0.61	0.69	4.11	4.84	0.016915	-0.026893	-0.082915	-0.004711	0.028872	-0.017368	-0.0111	-0.000863	-9.3e-05	0.013458	-0.016519	-0.003902	-0.006059	0.011916	-0.004077	-0.007726	0.002593	-0.001393	0.0018	-0.002339	-0.00522	-0.005144	-0.000134
Cuxton_519	Cuxton	Europe	MIS9	Flint	Cobble	96.1	54.6	64.8	46.4	0.67	0.72	19.21	21.85	-0.007224	0.21358	0.021483	-0.048226	0.057608	0.007396	0.032562	0.061539	0.00673	-0.002396	-0.009145	-0.015504	-0.00104	-0.000447	0.015486	0.007993	0.009952	0.010734	0.016892	-0.005417	-0.005766	0.006663	0.00081
Cuxton_529	Cuxton	Europe	MIS9	Flint		186	115.6	89.2	56.4	0.48	0.63	14.29	13.3	0.11569	0.14639	-0.055573	-0.006546	0.014065	-0.024992	0.007487	0.020078	0.012658	-0.00378	-0.002294	-0.005194	0.001552	0.003579	0.008588	0.006357	0.003355	-0.02365	0.001909	-0.005547	0.001292	0.009002	-0.003862
Cuxton_538	Cuxton	Europe	MIS9	Flint		159.1	127.7	74.9	44.1	0.47	0.59	4.85	14.25	0.30506	0.055497	0.055773	-0.003833	0.016139	0.000753	0.007194	0.009012	-0.008146	0.008465	-0.016669	-0.004783	-0.008466	-0.010273	-0.008232	-0.001292	0.000691	0.003312	0.004168	0.003519	-0.000314	-0.004714	-8e-05
Cuxton_543	Cuxton	Europe	MIS9	Flint		207.7	160.1	105.4	58.7	0.51	0.56	5.24	11.96	0.19322	0.06249	0.033641	-0.014144	0.018347	0.000865	-0.009175	0.008186	-0.006149	0.004007	-0.011172	-0.00121	-0.011087	-0.004633	-0.000575	-0.002572	0.002009	-0.005815	0.002257	-0.001929	-0.000718	-0.00564	-0.002688
II6L1_13766	Gesher Benot Ya'aqov L1	Levant	MIS18	Basalt		91.7	49.5	68.8	31.1	0.75	0.45	3.12	4.58	-0.10598	0.010273	-0.023346	-0.017119	0.008394	-0.001303	0.000466	-0.011671	0.000531	0.000571	-4.6e-05	-5.6e-05	-0.005361	-0.003424	0.000284	0.001722	-0.003292	-0.00441	0.003102	0.004875	0.005859	0.003731	0.001576
II6L1_13769	Gesher Benot Ya'aqov L1	Levant	MIS18	Basalt		117.9	73	66.6	31.5	0.56	0.47	8.7	9.03	0.043441	0.077075	-0.040844	-0.001808	0.015444	-0.008021	-0.016282	0.004553	0.002607	0.006944	-0.000975	-0.000155	-0.009879	-0.000925	-0.006713	0.004305	-0.001216	0.000444	-0.002317	-0.000687	-0.000622	0.0019	-0.002377
II6L1_14195	Gesher Benot Ya'aqov L1	Levant	MIS18	Basalt		96	60.6	63.7	26.1	0.66	0.41	2.6	6.97	-0.010071	0.002411	0.010034	0.001709	-0.01701	-0.002401	-0.008881	-0.005121	0.000851	-0.0057	0.000962	-0.005433	-0.000195	-9.8e-05	0.00799	-0.003688	0.002906	-0.009904	-0.000954	0.001136	0.001225	-0.000628	-0.000501
II6L1_14485	Gesher Benot Ya'aqov L1	Levant	MIS18	Basalt		77.5	52.1	47.6	22.5	0.61	0.47	6.23	7.96	0.025473	-0.051848	-0.02528	0.016766	0.028539	0.007658	-0.008212	-0.011076	0.017138	-0.00108	-0.002657	-0.015204	-0.014097	0.002899	0.00794	0.008513	0.003834	-0.000774	0.012964	-0.000399	0.002264	-0.003217	0.002446
II6L1_14486	Gesher Benot Ya'aqov L1	Levant	MIS18	Basalt		91.3	56.6	63.1	21.1	0.69	0.33	1.97	6.44	-0.049544	0.013513	0.003792	0.009896	-7.3e-05	-0.005097	-0.00314	-0.008656	0.004199	0.001816	-0.006545	0.003564	-0.002553	-0.001954	-0.002747	0.000228	0.001576	-0.003258	0.002269	0.001131	0.000335	-0.005686	0.000964
II6L1_2011	Gesher Benot Ya'aqov L1	Levant	MIS18	Basalt		84.7	55.6	57.3	39.8	0.68	0.69	4.55	3.89	-0.030603	-0.007715	-0.044626	-0.037992	-0.0068	0.006776	-0.012996	-0.008196	0.013152	-0.004484	0.00102	0.01275	0.000667	-0.01154	-0.003802	0.002038	-0.015411	0.007998	0.003315	0.000121	0.000677	0.005831	-0.003115
II6L1_2084	Gesher Benot Ya'aqov L1	Levant	MIS18	Basalt		109.9	79	92.8	39	0.84	0.42	3.96	6.2	-0.18596	0.028065	0.016797	0.010689	-0.006993	-0.003645	0.008629	-0.008653	-0.001579	0.005518	-0.006209	0.006884	-0.004155	0.006625	0.000387	0.001655	-0.001384	0.002653	0.006465	0.004161	-0.001182	0.000538	-0.003892
II6L1_2125	Gesher Benot Ya'aqov L1	Levant	MIS18	Basalt		128.1	81.2	86.9	33.1	0.68	0.38	6.02	7.37	-0.035961	-0.050556	-0.023143	0.013031	0.00528	-0.006992	0.021388	-0.01782	0.009688	-0.013698	0.001914	0.003111	-0.010198	-0.003557	-0.00297	-0.000825	-0.002136	-0.005966	0.003923	0.000707	0.00266	0.001914	-0.003148
II6L1_2126	Gesher Benot Ya'aqov L1	Levant	MIS18	Basalt		129	75	112	48.3	0.87	0.43	2.34	4.45	-0.20788	0.006663	0.007611	-0.028498	-0.021558	-0.007921	0.001365	-0.008506	-0.010614	-0.006834	-0.008471	0.007409	-0.003664	-0.002726	0.007637	0.004713	0.003133	-0.005878	0.002505	-0.000801	0.005019	0.005037	-0.001392
II6L1_2140	Gesher Benot Ya'aqov L1	Levant	MIS18	Basalt		104.9	53.3	74.4	35.6	0.71	0.48	6.22	6.05	-0.054552	-0.083328	0.009248	-0.022558	-0.03416	0.003743	0.004387	0.003498	0.00751	0.008765	0.00853	-0.003325	0.00086	-0.001047	0.000172	-0.008651	-0.002772	0.006565	0.003389	-0.004343	0.00464	-0.001358	0.001274
II6L1_2149	Gesher Benot Ya'aqov L1	Levant	MIS18	Basalt		101.2	64.3	64.8	36.7	0.64	0.57	4.72	6.1	-0.004722	0.016861	-0.017626	-0.014986	-0.003069	-0.01145	-0.007869	-0.000656	-0.009042	0.008694	-0.000405	0.009407	-0.00899	0.005966	-0.002193	-0.000648	-0.008187	0.012563	-0.003144	-0.004699	0.001373	0.002667	0.004274
II6L1_5265	Gesher Benot Ya'aqov L1	Levant	MIS18	Basalt		82.5	38.1	51.8	34.9	0.63	0.67	5.22	2.83	-0.012655	0.059676	-0.053255	0.022732	-0.00081	-0.010077	0.021029	-0.006592	0.000298	-0.005427	0.000874	0.01158	-0.003469	0.003958	-0.007014	2.8e-05	-0.00129	0.002931	-0.001592	-3.8e-05	-0.00595	0.005216	0.002744
II6L1_5281	Gesher Benot Ya'aqov L1	Levant	MIS18	Basalt		87.7	55.3	64.4	22.3	0.73	0.35	6.64	9.98	-0.0747	-0.064688	0.016998	0.015036	-0.00116	-0.025203	-0.004968	0.005049	8.1e-05	0.002885	0.009608	-0.011636	0.006656	0.010604	0.003782	-0.005702	-0.001613	0.003121	0.003743	0.003582	-0.00257	0.005397	-0.002472
II6L1_5282	Gesher Benot Ya'aqov L1	Levant	MIS18	Basalt		107.5	56.5	62.8	32	0.58	0.51	2.01	4.84	0.043252	-0.022948	-0.028797	-0.011095	0.020097	-0.001728	0.006019	-0.004882	-0.007309	-0.000902	-0.004119	0.004858	-0.002937	0.004646	-0.011751	-0.002836	0.001177	0.005082	0.000195	-0.004058	-0.000165	-0.006434	0.002868
II6L1_5286	Gesher Benot Ya'aqov L1	Levant	MIS18	Basalt		113.1	66.8	70.6	41.5	0.62	0.59	3.55	6.72	0.02882	-0.012275	-0.019942	-0.00018	0.01678	0.012684	-0.006107	-0.008639	0.000888	-0.009825	0.005412	0.004147	-0.007026	-0.00114	-0.009303	0.000203	0.005467	0.008446	-0.001431	-0.003278	-0.003363	-0.000493	0.002242
II6L1_5323	Gesher Benot Ya'aqov L1	Levant	MIS18	Basalt		97.9	61.8	74.2	36.6	0.76	0.49	8	7.21	-0.099969	0.093045	0.019086	0.057502	-0.043376	0.012174	-0.030952	0.017492	-0.003657	-0.008997	0.006635	-0.001171	-0.007391	0.005395	-0.006394	-0.011496	0.010771	0.002409	-0.008865	-1.3e-05	-0.004292	-0.00427	-0.003267
II6L1_5426	Gesher Benot Ya'aqov L1	Levant	MIS18	Basalt		75.6	49	59.7	25.2	0.79	0.42	3.61	9.41	-0.096424	0.021086	0.04431	-0.008955	-0.004285	0.012726	-0.021878	-0.008581	0.002626	0.004205	0.014678	-0.009054	0.002803	-0.006443	-0.003694	-0.001901	0.003898	-0.000578	0.000355	-0.000176	0.000542	-0.007932	0.002694
II6L1_5429	Gesher Benot Ya'aqov L1	Levant	MIS18	Basalt		101.9	50.7	61.1	35.3	0.6	0.58	7.11	7.48	0.027602	0.054644	-0.043944	-0.022889	0.013302	-0.010085	-0.000493	-0.002092	0.001206	-0.003419	0.004474	-0.003199	-0.001286	0.010544	0.000338	-0.002013	0.00063	0.005269	-0.004343	0.001048	0.003255	-5.3e-05	-0.004003
II6L1_5431	Gesher Benot Ya'aqov L1	Levant	MIS18	Basalt		102.4	51.8	69.3	28.5	0.68	0.41	4.99	6.67	-0.049058	-0.034815	-0.019342	0.006904	0.021186	0.016818	0.013593	-0.012364	0.003662	-0.012383	0.000913	0.003268	-3.1e-05	-0.000835	-0.007161	-0.002047	0.004466	-0.005626	-0.005022	0.00026	0.002265	0.004281	0.000351
II6L1_5605	Gesher Benot Ya'aqov L1	Levant	MIS18	Basalt		111.9	63.3	77.9	40.1	0.7	0.51	2.81	7.67	-0.033183	-0.017967	0.020309	0.031776	-0.028742	0.013412	0.000129	-0.005962	-0.004189	0.001846	0.004157	0.001419	-0.005338	0.005651	-0.002288	-0.001613	-0.001757	-0.00251	-0.00077	-0.002997	0.004661	0.000666	0.000789
II6L1_5609	Gesher Benot Ya'aqov L1	Levant	MIS18	Basalt		116	73.1	80.3	33.6	0.69	0.42	2.87	11.42	-0.025597	-0.017702	0.05433	-0.01859	-0.01374	-0.00082	0.014817	-0.017506	0.023719	-0.006964	-0.001046	-0.001782	0.006729	-0.001834	0.003236	-0.0068	0.000999	-0.00714	-0.008867	-0.001572	0.002851	-0.008896	0.003536
II6L1_5610	Gesher Benot Ya'aqov L1	Levant	MIS18	Basalt		112.5	71.8	77.9	38.8	0.69	0.5	4.05	8.35	-0.019856	0.037304	0.00407	-0.01435	0.019147	0.008599	-0.005032	-0.007176	0.002247	-0.008269	0.007792	-0.010194	-0.002317	0.005166	0.017747	-0.0053	-0.0048	0.002304	0.001751	-0.003406	-0.00039	0.002177	-0.003414
II6L1_5612	Gesher Benot Ya'aqov L1	Levant	MIS18	Basalt		146.5	102.3	96.8	51.6	0.66	0.53	6.65	7.28	-0.004559	0.057196	0.010971	0.003265	-0.014208	0.00254	-0.016344	0.010716	-0.0145	0.000451	-0.002883	0.003394	-0.00229	0.004809	0.007278	-0.007814	-0.002228	0.009485	-0.006064	0.003035	0.001709	-0.000105	0.004193
II6L1_5613	Gesher Benot Ya'aqov L1	Levant	MIS18	Basalt		84.1	65.5	62	26.7	0.74	0.43	4.76	12.71	-0.028269	0.009436	0.06403	-0.029995	0.010318	0.011215	0.018442	-0.007257	-0.003653	0.007591	0.00545	0.012551	0.000207	0.001855	-0.000538	-0.003151	-0.006569	0.008838	0.000479	0.00254	0.000133	0.000114	0.004485
II6L1_5616	Gesher Benot Ya'aqov L1	Levant	MIS18	Basalt		136.6	94.8	99.3	38.2	0.73	0.38	4.27	7.34	-0.054163	-0.008656	0.003096	0.001962	0.043539	0.01944	0.005993	-0.016108	0.004112	-0.006516	-0.011377	0.001397	-0.010467	-0.007852	0.014115	0.001811	0.00396	0.013767	-0.003022	-0.000276	-0.003676	0.003215	-0.004094
II6L1_5660	Gesher Benot Ya'aqov L1	Levant	MIS18	Basalt		141.8	92.9	95.1	42.2	0.67	0.44	4.83	6.79	-0.022983	-0.000287	0.000147	0.029147	0.003279	0.013384	0.011036	-0.01675	0.010066	-0.004578	0.002274	-0.005383	-0.003724	-0.003401	-0.006375	-0.008605	0.00148	0.001247	0.007675	0.00743	-0.00887	-0.005439	-0.007077
II6L1_7202	Gesher Benot Ya'aqov L1	Levant	MIS18	Basalt		173.7	111.5	110.2	49.3	0.63	0.45	2.64	8.29	0.035737	-0.009874	0.016538	0.000948	-0.012058	-0.003816	0.002139	-0.008175	0.006464	0.000471	-0.000629	0.00521	-0.002534	-0.004513	0.002265	-0.005539	0.003825	0.001809	-0.00366	-0.003922	0.002125	0.002692	-0.002376
II6L1_8048	Gesher Benot Ya'aqov L1	Levant	MIS18	Basalt		82.8	60.1	62.3	31.7	0.75	0.51	2.71	10.9	-0.05635	0.020945	0.056992	-0.01384	0.001726	-0.004535	0.017141	-0.001778	-0.016669	0.003942	0.000682	0.011146	0.004879	0.001652	0.006785	-0.003709	-0.005932	0.008105	0.006932	0.001267	-0.001968	-0.002757	0.001786
II6L1_8057	Gesher Benot Ya'aqov L1	Levant	MIS18	Basalt		128.5	81.8	90.3	42.9	0.7	0.48	3.85	6.9	-0.046677	0.001827	0.019238	-0.035557	-0.005073	-0.014984	-0.001607	-0.004856	-0.002206	-0.000474	0.000411	-0.006831	0.002734	-0.000776	0.006311	0.002739	-0.005736	-0.001474	-0.000875	0.002708	0.002445	0.004028	-0.000272
II6L1_8059	Gesher Benot Ya'aqov L1	Levant	MIS18	Basalt		127.2	62.8	72.5	42.7	0.57	0.59	5.98	4.76	0.056644	-0.004184	-0.025464	-0.060919	-0.005063	-0.006059	-0.004457	0.002523	-0.005116	-0.010429	0.001023	0.001682	0.005029	0.008866	-0.004836	0.002994	0.003097	-0.001464	-0.003278	0.000847	-0.000991	-0.003143	-0.002745
II6L4_103	Gesher Benot Ya'aqov L4	Levant	MIS18	Basalt		109.8	62	98.7	31.9	0.9	0.32	4.83	7.81	-0.20743	0.044484	0.021082	-0.016394	-0.010531	0.015632	-0.009304	-0.005311	-0.001255	-0.005046	0.000952	0.001393	-0.008866	-0.01279	0.00053	0.013606	0.000941	-0.015229	0.001203	0.000724	0.002391	-0.002054	0.001919
II6L4_1066	Gesher Benot Ya'aqov L4	Levant	MIS18	Basalt		120.2	62.2	65.4	40.5	0.54	0.62	10.53	10.79	0.081803	0.087223	-0.026604	-0.026022	-0.006106	-0.007091	-0.014553	0.007012	0.014546	-0.003603	-0.001	-0.004483	-0.003635	0.003002	0.000223	0.013541	0.001574	-0.000288	-0.001888	0.005399	0.007993	0.002954	0.005142
II6L4_125	Gesher Benot Ya'aqov L4	Levant	MIS18	Basalt		190.2	134	112	44.1	0.59	0.39	3.51	8.73	0.077796	-0.001646	0.014724	-0.000112	0.000249	0.009514	-0.00816	-0.002279	0.001613	0.002534	-0.000428	-0.009959	-0.005272	0.001669	-0.000781	0.002208	-0.006843	0.003678	-0.003578	0.000345	0.000183	0.005388	0.004692
II6L4_152	Gesher Benot Ya'aqov L4	Levant	MIS18	Basalt		116.1	75.9	79.2	38.1	0.68	0.48	5.33	6.45	-0.048865	0.055173	-0.010292	-5.8e-05	0.017952	0.008824	-0.013508	0.000823	-0.005472	-0.00347	-0.005126	-0.010275	-0.004863	0.002278	-0.000254	7e-05	-0.00086	0.005804	0.001057	0.000359	-0.003781	0.001935	0.001882
II6L4_163	Gesher Benot Ya'aqov L4	Levant	MIS18	Basalt		146.5	80.2	97.6	45	0.67	0.46	7	8.68	-0.015363	0.0691	0.024006	0.01356	-0.010077	-0.015646	-0.005033	-0.000522	-0.002534	0.001005	0.017184	0.0009	-0.002512	-0.00045	-0.002189	0.006381	0.01059	-0.004576	-0.002271	-0.007088	-0.003806	-0.004338	-0.00691
II6L4_183	Gesher Benot Ya'aqov L4	Levant	MIS18	Basalt		161.8	112.2	102.7	47.9	0.63	0.47	5.21	11.23	0.053713	0.047825	0.045436	-0.01087	-0.016975	-0.00502	0.000722	-0.005373	0.010741	0.004436	0.002532	-0.006886	-0.000198	-0.00304	-0.001346	0.003553	0.003138	0.008594	-0.006462	-0.001332	-0.001459	0.002419	-0.001999
II6L4_190	Gesher Benot Ya'aqov L4	Levant	MIS18	Basalt		111.3	70.4	75	38	0.67	0.51	5.98	8.59	0.005447	-0.023939	0.017684	0.010045	-0.005156	-0.020583	0.014347	-0.006757	-0.011606	-0.005429	0.010638	0.000725	-0.002126	0.001321	0.001581	0.001563	0.001886	0.006961	-0.003305	-0.00534	-5.5e-05	-0.00089	0.004957
II6L4_196	Gesher Benot Ya'aqov L4	Levant	MIS18	Basalt		142	95.4	82.8	40.4	0.58	0.49	5.46	10.18	0.084881	0.05387	0.010604	-0.016538	0.002268	0.02545	-0.013424	-0.001511	0.011875	0.001036	-0.000686	-0.003908	-0.00811	0.001479	-6.3e-05	-0.005167	-0.008368	0.001686	-0.001071	0.001569	0.002567	0.002161	-0.000911
II6L4_210	Gesher Benot Ya'aqov L4	Levant	MIS18	Basalt		133.9	90.7	78.5	39.4	0.59	0.5	4.17	7.36	0.058495	-0.051513	-0.022167	-0.004821	0.004521	-0.001646	-0.005152	-0.005137	0.010823	-0.018085	0.003313	0.005018	-0.004267	0.001376	-0.007802	-0.001983	-0.001185	0.002386	-0.002815	-0.001488	-0.005601	0.001581	0.00554
II6L4_234	Gesher Benot Ya'aqov L4	Levant	MIS18	Basalt		119.8	69.7	85.1	40.5	0.71	0.48	3.62	3.58	-0.070643	0.034875	-0.049154	0.005316	0.007267	-0.000252	-0.002132	-0.009224	0.001485	0.008068	0.009204	-0.002133	-0.004775	-0.003346	-0.003365	0.007429	-0.007142	0.002068	0.003524	0.000402	-0.004769	0.004019	-0.00089
II6L4_251	Gesher Benot Ya'aqov L4	Levant	MIS18	Basalt		96.5	69.3	60.6	20.9	0.63	0.34	4.36	8.51	0.035322	0.021311	0.034193	0.018283	-0.035117	-0.008976	0.007022	-0.007038	0.004062	0.002861	0.000598	0.002637	-0.003059	-0.000803	-0.012321	0.002617	-0.002536	0.009308	0.008451	0.001297	-0.003094	-0.000172	-0.003654
II6L4_279	Gesher Benot Ya'aqov L4	Levant	MIS18	Basalt		106.7	77.3	64.1	33.6	0.6	0.52	9.51	12.65	0.055226	-0.087327	0.00261	0.013669	0.008723	-0.015504	0.009937	-0.00439	0.019417	-0.011676	-0.003382	-0.01138	-0.003062	-0.002202	-0.002313	-0.008778	0.010684	0.006352	0.005041	0.006281	-0.004808	-0.001641	-0.002491
II6L4_27	Gesher Benot Ya'aqov L4	Levant	MIS18	Basalt		95	71.3	53.6	26.8	0.56	0.5	5.78	8.45	0.092516	-0.02144	0.000603	-0.008771	0.039039	0.038439	0.019092	-0.011875	0.00334	-0.008814	-0.019253	0.009362	-0.010503	0.005602	-0.00302	-0.003427	0.000352	-0.000164	-0.005345	-0.005609	0.002546	-0.004741	-0.000267
II6L4_291	Gesher Benot Ya'aqov L4	Levant	MIS18	Basalt		133.6	82.6	73.8	38.9	0.55	0.53	4.15	6.91	0.087559	-0.021909	-0.004242	-0.003486	-0.006107	-0.027812	-0.007495	0.004125	-0.006385	0.006813	-0.002654	-0.000948	-0.003718	-0.002691	0.014129	-0.006207	0.002407	0.001738	-0.003286	0.00524	0.00186	-0.000458	-0.000446
II6L4_334	Gesher Benot Ya'aqov L4	Levant	MIS18	Basalt		135.4	101.4	88.7	37.2	0.66	0.42	5.46	11.39	0.006146	-0.059329	0.028655	0.043506	0.036532	0.012083	-0.014654	0.003182	-0.007955	-0.007532	0.002573	-0.011562	-0.005736	-0.003543	0.014187	0.001096	-0.005801	-0.015351	-0.000318	0.008998	0.01056	0.005093	0.004215
II6L4_339	Gesher Benot Ya'aqov L4	Levant	MIS18	Basalt		188	119.3	110.6	48.1	0.59	0.43	3.63	6.29	0.045745	-0.025598	-0.017159	0.018229	-0.003665	0.010109	0.002721	-0.00594	0.000346	-0.01027	-0.004797	0.001769	-0.001641	-0.003559	0.002922	0.001549	-0.002163	0.001847	-0.00523	-0.001755	0.001853	1.2e-05	0.002056
II6L4_348	Gesher Benot Ya'aqov L4	Levant	MIS18	Basalt		119.7	67.9	71.9	27.5	0.6	0.38	10.42	9.82	0.049282	0.082621	-0.00836	-0.032613	-0.007988	0.004796	-0.014077	0.007335	0.001007	-0.016816	0.008252	-0.001639	-0.011127	0.010713	-0.004371	0.004692	0.000549	-0.00576	-0.005194	0.000871	-0.002867	0.005411	0.007015
II6L4_447	Gesher Benot Ya'aqov L4	Levant	MIS18	Basalt		108.1	60.5	80.3	45.1	0.74	0.56	6.77	7.53	-0.079246	-0.068684	0.022305	-0.05131	0.0005	0.004302	-0.000575	-0.000912	0.010948	-0.00446	0.001649	-0.005597	0.00604	-0.001358	-0.002233	-0.01001	-0.001557	-0.00032	-0.000874	-0.009219	-0.001449	-0.004396	0.00945
II6L4_459	Gesher Benot Ya'aqov L4	Levant	MIS18	Basalt		119.5	84.9	81.9	41.4	0.69	0.51	5.48	11.75	-0.013457	-0.044913	0.041931	0.03097	0.030282	0.018708	-0.00391	-0.00577	-0.002179	0.000887	0.01491	-0.001289	-0.005431	-0.000286	0.004755	-0.013437	0.000528	-0.003048	0.006127	0.005012	-0.000802	-0.000726	-0.005241
II6L4_5000	Gesher Benot Ya'aqov L4	Levant	MIS18	Basalt		116.3	80.3	87.5	43	0.75	0.49	6.07	12.53	-0.041237	0.047198	0.070533	-0.026259	-0.007936	-0.008872	-0.00024	-0.002413	8e-05	0.018136	0.011139	0.007179	-0.001546	-0.006715	0.002979	0.003436	0.002584	0.000593	-0.013016	0.002822	0.006024	-0.00137	-0.003259
II6L4_5016	Gesher Benot Ya'aqov L4	Levant	MIS18	Basalt		149.5	94.2	89.8	49.4	0.6	0.55	2.61	7.83	0.055657	-0.002512	0.006225	-0.003059	0.001448	0.008121	-0.005756	-0.004575	-0.003261	-0.002178	0.00592	-0.002212	-0.004754	-0.003428	-0.002281	-0.007896	0.000776	0.001073	-0.00127	-0.001279	-0.003095	-5e-05	0.000986
II6L4_5019	Gesher Benot Ya'aqov L4	Levant	MIS18	Basalt		151.8	96.6	102.1	40.8	0.67	0.4	3.12	7.75	-0.012304	0.009942	0.004198	-0.012353	0.013207	-0.007925	-0.00108	-0.0107	0.009822	0.008935	0.006812	-0.007239	-0.003776	0.003218	-0.000903	0.004457	-0.000368	-0.006682	0.002211	-0.001991	-0.000133	-0.001394	0.001168
II6L4_5080	Gesher Benot Ya'aqov L4	Levant	MIS18	Basalt		101.8	66.6	84.6	43.9	0.83	0.52	6.45	7.51	-0.14985	-0.055073	-0.001671	0.023165	-0.007024	0.024867	0.023403	-0.009998	0.001323	-0.010341	-0.005289	-0.006782	-0.002181	0.002368	0.010215	0.011138	-0.000855	0.013857	-0.008057	-0.0051	0.002765	0.0009	-0.001586
II6L4_50	Gesher Benot Ya'aqov L4	Levant	MIS18	Basalt		106.1	66.5	71.3	37	0.67	0.52	5.06	11.04	0.011073	-0.047114	0.055475	0.00328	-0.040592	-0.009318	0.006724	-0.007161	-0.012252	-0.016727	0.021431	-0.013941	-0.018604	0.00329	-0.018883	0.008821	-0.001367	-0.000312	-0.000464	0.002589	-0.004447	0.007081	-0.004832
II6L4_5118	Gesher Benot Ya'aqov L4	Levant	MIS18	Basalt		132.9	99.6	80.6	38.1	0.61	0.47	2.13	11.78	0.094064	-0.004149	0.044423	0.005965	0.004614	-0.003936	-0.00191	-0.007774	0.008158	0.003318	0.005418	-0.009864	-0.005851	-0.002483	-0.00523	0.007845	-0.006732	0.007393	-0.000106	-0.001011	0.000642	-0.00022	0.003972
II6L4_5123	Gesher Benot Ya'aqov L4	Levant	MIS18	Basalt		120.7	74.4	79.4	39.2	0.66	0.49	2.51	7.5	-0.012037	0.019233	0.00152	-0.008584	0.0121	-0.001152	-0.000571	-0.010347	0.009718	-0.001792	-0.002423	-0.002702	-0.001814	0.00301	0.005433	-0.001693	0.002759	-0.001311	0.001593	-0.003594	-0.000626	-0.003911	0.000254
II6L4_5773	Gesher Benot Ya'aqov L4	Levant	MIS18	Basalt		159.3	115.4	93.2	43.8	0.59	0.47	2.15	9.19	0.066631	0.005837	-0.000867	-0.00019	0.023132	0.00118	0.001351	-0.016889	0.019551	-0.00858	0.001355	0.00256	-0.009934	-0.006823	-0.004734	-0.005058	-0.006484	-0.002248	0.002057	0.000299	-0.0047	0.000451	-0.000202
II6L4_68	Gesher Benot Ya'aqov L4	Levant	MIS18	Basalt		138.5	103.4	82.6	38.1	0.6	0.46	4.22	10.06	0.060858	-0.031184	0.024513	-0.017642	0.008352	-0.00161	0.005651	-0.007083	-0.00043	-0.018893	-0.002303	-0.006495	-0.00569	0.016864	-0.013522	-0.007631	-0.00608	-0.001026	0.001584	-0.000569	0.00124	0.000389	0.004132
II6L4_81	Gesher Benot Ya'aqov L4	Levant	MIS18	Basalt		150.9	110.7	85.1	39.9	0.56	0.47	2.31	7.84	0.078637	0.009231	0.003245	-0.015578	-0.004156	0.007164	0.001046	-0.004854	0.003153	-0.001746	-0.001017	-0.001743	-0.000633	0.002263	-0.008441	-0.001461	-0.000118	-0.004019	-0.001813	-3.9e-05	0.001949	-0.003472	0.003832
II6L4_94	Gesher Benot Ya'aqov L4	Levant	MIS18	Basalt		128.4	75.4	88.6	35.2	0.69	0.4	5.51	8.04	-0.028923	0.043746	-0.00703	0.003936	0.002033	-0.009311	-0.016708	-0.008011	0.018819	0.01299	0.003258	-0.007794	-0.003199	-0.006162	0.001362	-0.001096	-0.005702	0.000279	-0.001227	-0.004403	-0.001895	0.000637	0.002205
II6L4b_1048	Gesher Benot Ya'aqov L4b	Levant	MIS18	Basalt		116.6	73.4	66	29.6	0.57	0.45	3.84	10.94	0.092628	0.04809	0.040028	-0.020628	-0.003896	0.006255	0.013249	-0.002951	-0.004718	-0.001294	0.01025	0.001437	0.000567	-0.005199	-0.007229	-0.014707	0.00261	-0.005236	0.00146	0.000694	0.00066	-0.003298	0.003236
II6L4b_1063	Gesher Benot Ya'aqov L4b	Levant	MIS18	Basalt		126.8	75.6	79.5	39	0.63	0.49	3.73	7.95	0.02269	-0.000623	0.002202	-0.028376	0.027908	0.003482	0.004081	-0.008647	-0.002668	-0.00287	0.014097	-0.001029	-0.00487	0.006944	-0.00629	0.003953	0.004197	0.007566	-0.004648	-0.002547	0.002206	0.003743	0.000575
II6L4b_1069	Gesher Benot Ya'aqov L4b	Levant	MIS18	Basalt		87.2	52.2	60.8	29.7	0.7	0.49	4.52	4.48	-0.074117	-0.037636	-0.006544	-0.03662	-0.003209	0.012355	0.003157	0.003181	-0.016177	0.002815	-0.017672	-0.004496	0.001417	0.000768	0.002618	0.001028	-0.000709	-0.001753	-0.00068	0.004439	0.000718	0.004353	-0.002729
II6L4b_1099	Gesher Benot Ya'aqov L4b	Levant	MIS18	Basalt		139	86.4	86.4	34.7	0.62	0.4	3.18	9.71	0.047185	-0.006068	0.023232	0.004874	-0.000724	-0.016916	-0.000293	-0.009724	0.004377	0.005182	0.010846	-0.000408	-0.003725	-0.006818	-0.015234	-0.006527	0.005557	-0.000714	-0.004636	-0.00156	-0.006439	-0.001531	0.001772
II6L4b_5742	Gesher Benot Ya'aqov L4b	Levant	MIS18	Basalt		97.3	53.2	61	29.4	0.63	0.48	6.07	9.7	0.023959	-0.029863	0.011922	-0.014148	0.029572	0.026518	0.033209	-0.011691	0.000409	0.021386	0.019788	0.005418	0.004615	0.002473	-0.012564	-0.008123	0.001466	0.002401	-0.005246	-0.004027	0.003142	0.004373	-0.001132
II6L4b_5751	Gesher Benot Ya'aqov L4b	Levant	MIS18	Basalt		86.9	57.3	54.7	24.5	0.63	0.45	5.07	9.96	0.036826	-0.046332	0.003502	0.01875	0.008478	-0.030047	-0.003035	-0.010922	0.021268	-0.001425	0.004708	-0.004353	-0.006948	-0.010511	-0.005427	-0.003307	0.00244	0.004805	0.001246	0.009375	-0.005149	0.000688	0.006563
II6L4b_5752	Gesher Benot Ya'aqov L4b	Levant	MIS18	Basalt		138.7	90.1	82.3	44.8	0.59	0.54	4.32	7.57	0.055366	-0.005826	0.003958	-0.011696	-0.013095	0.020728	0.014637	-0.004946	-0.009604	-0.021401	-0.008354	-0.00469	-0.001013	0.007311	0.001086	0.002539	-0.006266	-0.007822	-0.002505	0.000168	0.002372	0.003881	0.000478
II6L4b_5753	Gesher Benot Ya'aqov L4b	Levant	MIS18	Basalt		147.4	97	93	30.1	0.63	0.32	3.68	8.4	0.033448	-0.03503	0.007441	-0.003308	0.001894	0.00931	0.001705	-0.008647	0.008992	-0.011571	0.000863	0.00376	-0.00606	-0.002911	0.002452	0.012151	-0.002779	-0.005851	-0.000159	-0.003425	0.0045	0.007143	0.001904
II6L4b_5755	Gesher Benot Ya'aqov L4b	Levant	MIS18	Basalt		114.4	86.4	67.2	35.5	0.59	0.53	5.36	8.49	0.064917	-0.032419	0.014558	0.008929	-0.009027	0.002682	0.012828	-0.001264	0.005053	0.010899	-0.017187	0.009011	-0.002075	0.000782	0.006719	0.001095	0.000653	0.004759	0.005068	-0.000473	-0.000231	-0.002787	0.001647
II6L4b_5757	Gesher Benot Ya'aqov L4b	Levant	MIS18	Basalt		96.6	67	55.2	23.8	0.57	0.43	3.06	10.02	0.093097	-0.008262	0.017489	0.015043	0.014124	0.016038	-0.004176	-0.008813	0.014185	0.00824	-0.004004	-0.006172	-0.005365	0.000738	-0.00307	-0.005119	-0.007506	0.00375	0.00174	-0.003183	-0.005679	-0.000145	-0.001391
II6L4b_5762	Gesher Benot Ya'aqov L4b	Levant	MIS18	Basalt		134.5	102.4	87.4	33.1	0.65	0.38	7.59	12.13	0.04051	0.06138	0.029338	-0.024451	0.039354	-0.001504	0.012874	-0.005775	0.002138	-0.00889	-0.002516	-0.007357	0.000233	0.001648	-0.005253	0.011391	-0.008432	-0.000541	-0.004126	-0.003229	0.00293	0.009167	0.001448
II6L4b_5768	Gesher Benot Ya'aqov L4b	Levant	MIS18	Basalt		128	92.6	81.3	44.5	0.64	0.55	4.56	6.8	0.007597	0.052473	0.007223	0.039981	0.005284	0.019786	-0.002214	-0.001497	-0.006909	-0.006155	-0.015351	0.00692	-0.006249	-0.008078	-0.004127	0.002752	-0.00506	0.000192	-0.009806	-0.002556	0.005796	-3.5e-05	0.0069
II6L4b_5772	Gesher Benot Ya'aqov L4b	Levant	MIS18	Basalt		132.2	85.2	73.6	47.3	0.56	0.64	3.63	8.1	0.10077	-0.005382	-0.011319	0.024454	0.004529	-0.002787	0.009019	-0.0127	0.010283	-0.010653	0.003332	-0.000609	-0.002767	-0.007689	0.005494	-0.007458	-0.007383	-0.005617	0.001391	0.000294	0.001457	0.003798	-0.00324
II6L4b_5775	Gesher Benot Ya'aqov L4b	Levant	MIS18	Basalt		148.6	91.6	100.7	53.9	0.68	0.54	5.87	6.19	-0.047659	-0.033515	-0.018999	0.016552	-0.001243	0.017384	0.003381	-0.009166	0.002553	-0.013114	-0.003565	-0.00245	-0.000975	-0.001736	-0.002176	-0.011029	0.003561	-0.000259	0.002064	0.008223	-0.003199	-0.002118	0.000343
II6L4b_5776	Gesher Benot Ya'aqov L4b	Levant	MIS18	Basalt		138.5	98	73.1	42.1	0.53	0.58	3.71	9.15	0.12359	-0.009495	0.007314	0.031978	-0.011933	-0.005913	-0.010342	-0.001133	0.000259	-0.008727	0.008665	-0.003849	-0.001822	-0.001762	0.000528	-0.007941	0.011457	-0.000534	0.005389	0.006235	0.002258	-0.000349	-0.004319
II6L4b_5782	Gesher Benot Ya'aqov L4b	Levant	MIS18	Basalt		167.1	116.8	95.3	34.1	0.57	0.36	5.47	11.81	0.10062	-0.034723	0.028719	0.012581	0.004921	0.00928	0.011726	-0.013306	0.008601	-0.020807	-0.001897	0.002956	-0.01145	-0.000272	-0.000679	-0.000958	0.004968	-0.004023	0.002785	-0.005994	-0.003294	-0.001436	-2.5e-05
II6L4b_5788	Gesher Benot Ya'aqov L4b	Levant	MIS18	Basalt		147.8	90.4	89.7	50.3	0.61	0.56	4.58	9.25	0.03937	0.013968	0.018124	0.021356	0.001604	-0.009282	0.009189	-0.013308	0.010598	-0.0063	0.006757	-0.007839	0.003684	0.00067	-0.010543	-0.000939	0.002783	-9.2e-05	-0.00174	0.000845	-0.005947	-0.002648	0.006092
II6L4b_5790	Gesher Benot Ya'aqov L4b	Levant	MIS18	Basalt		146.3	99.4	86.9	38.6	0.59	0.44	5.52	7.89	0.05508	0.030884	-0.005193	0.009119	0.007182	0.034978	-0.004864	-0.004213	-0.008091	-0.01908	-0.00562	-0.003174	-0.005765	-0.008089	0.006456	-0.00331	-0.011542	-0.00054	-0.007485	0.001738	0.003036	0.001817	0.005935
II6L4b_5791	Gesher Benot Ya'aqov L4b	Levant	MIS18	Basalt		172.1	100.3	96.3	44.9	0.56	0.47	3.08	7.38	0.061836	-0.031035	-0.000377	-0.01	0.002988	-0.011359	-0.000514	0.002446	-0.00599	0.004051	-0.00792	-0.002708	0.005604	0.000685	-0.001259	0.003409	0.008915	-0.004369	-0.002589	-0.005123	0.000572	0.001623	-0.003008
II6L4b_5808	Gesher Benot Ya'aqov L4b	Levant	MIS18	Basalt		105.2	71.6	68	29.6	0.65	0.44	5.44	9.2	0.016155	-0.063617	0.016352	-0.017837	-0.001277	-0.015228	-0.007263	0.001023	0.00736	0.016976	0.01897	-0.005273	-0.001732	-0.00432	-0.000943	0.002254	-0.001679	0.01163	-0.005273	0.003869	-0.002129	-0.005243	-0.002575
II6L4b_5812	Gesher Benot Ya'aqov L4b	Levant	MIS18	Basalt		114.7	76.8	84.7	28.4	0.74	0.34	3.25	8.22	-0.057087	-0.018837	0.007625	0.008577	0.014848	-0.021064	0.006483	-0.016563	0.011008	-0.003301	0.012368	-0.00442	-0.002874	-0.005694	0.004608	-0.001963	-0.006295	0.002762	0.000922	-0.000209	-0.00467	0.004324	0.003341
II6L4b_5825	Gesher Benot Ya'aqov L4b	Levant	MIS18	Basalt		189.4	128.9	108.8	48.6	0.57	0.45	3.22	10.17	0.099394	-0.022321	0.017462	-0.014089	0.0149	-0.012834	0.004328	-0.00405	0.004559	0.010884	0.006481	-0.005944	-0.002029	-0.000594	0.006542	0.001945	-0.005342	0.008991	-0.003193	-0.001814	-0.003652	3.3e-05	-0.00303
II6L4b_5827	Gesher Benot Ya'aqov L4b	Levant	MIS18	Basalt		156.3	103.4	90.8	43	0.58	0.47	5.14	9.36	0.075414	0.035232	0.013246	-0.010597	0.003756	-0.001368	-0.015948	0.000207	0.000708	0.003204	0.005932	-0.005144	-0.00355	0.000272	-0.004643	-0.000786	-0.000478	-0.002598	-0.003847	-0.001801	-0.002094	-0.001057	0.003041
II6L4b_5837	Gesher Benot Ya'aqov L4b	Levant	MIS18	Basalt		165.3	108.7	101.7	44	0.62	0.43	6.42	9.5	0.043586	0.057928	0.010352	0.00286	0.011791	0.009154	-0.01116	-0.000463	-0.006512	-0.010681	0.009172	-0.011945	-0.002051	0.000221	0.006246	0.006695	-0.007754	0.001391	-0.00184	-0.004426	-0.002311	0.00035	-0.005489
II6L4b_5849	Gesher Benot Ya'aqov L4b	Levant	MIS18	Basalt		130.3	76	82.8	34.5	0.64	0.42	2.89	7.19	0.024036	0.019576	-0.002	0.002062	-0.00374	0.022894	-0.004214	-0.006919	-0.003887	-0.002598	0.012163	0.0006	-0.003766	-0.006722	-0.008253	-0.002495	0.002439	-0.000415	-0.000988	0.000611	0.000708	0.001401	-0.00156
II6L4b_5856	Gesher Benot Ya'aqov L4b	Levant	MIS18	Basalt		146.3	90.5	84.5	36	0.58	0.43	5.14	8.31	0.06164	0.017492	-0.003436	-0.01027	0.00724	0.010955	0.008154	-0.003966	0.002541	0.01902	0.006119	9.8e-05	0.001585	-0.002713	-0.006245	0.001307	-0.002629	0.002028	0.000254	0.003679	0.001724	-0.00037	0.003125
II6L4b_5867	Gesher Benot Ya'aqov L4b	Levant	MIS18	Basalt		139.2	93.4	78.3	39.6	0.56	0.51	3	6.6	0.072182	0.00676	-0.012999	0.011304	0.016513	-0.012107	0.005701	-0.006914	-0.005787	-0.00156	0.009472	0.004741	-0.003181	-0.002378	-0.001789	-1.2e-05	-0.000376	0.006381	0.001986	0.001016	0.001398	-0.001359	0.001536
II6L4b_5868	Gesher Benot Ya'aqov L4b	Levant	MIS18	Basalt		159.3	114.9	95.2	52.4	0.6	0.55	3.15	8.86	0.065262	0.040123	0.015835	0.012161	-0.006073	0.029824	-0.01026	-0.000873	0.000397	-2.4e-05	0.002129	-0.007559	0.003314	-0.002707	0.000663	-0.005155	-0.001483	0.003344	0.001495	-0.00474	-0.003668	0.00221	-0.002563
II6L4b_7745	Gesher Benot Ya'aqov L4b	Levant	MIS18	Basalt		141.6	74	80.6	36.4	0.57	0.45	4.76	5.75	0.040893	0.019458	-0.027779	-0.006185	0.016634	-0.020212	0.001425	-0.003319	-0.007025	-0.000696	-0.006772	-0.007199	0.002764	0.003522	-0.004943	0.001041	0.002399	-0.00137	-0.002676	-0.000745	-5.9e-05	-0.002703	0.003745
II6L4b_7746	Gesher Benot Ya'aqov L4b	Levant	MIS18	Basalt		136.6	97.1	88	30.7	0.64	0.35	4.43	6.29	0.018377	0.009666	-0.006267	0.0379	-0.006825	0.009975	0.000321	-0.006765	0.004651	0.002871	-0.001531	0.001875	0.003627	-0.003177	0.001628	0.00488	-0.011003	0.013547	0.003127	-9.8e-05	0.000791	0.002568	-0.001443
NAD 1 D19 259	Nadaouiyeh F	Levant	MIS13	Flint		98.9	71.5	56.1	27.3	0.57	0.49	3.51	12.01	0.13235	0.039019	0.073142	0.030159	-0.021232	0.019687	-0.002589	0.001425	-0.00739	-0.001836	-0.008224	-0.003283	-0.013558	-0.006422	0.004232	-0.00566	0.005059	0.002918	0.004114	-0.000966	0.001119	0.005147	0.001178
NAD 1 D19 264	Nadaouiyeh F	Levant	MIS13	Flint		79.2	40.2	58	16.3	0.73	0.28	5.15	4.76	-0.084638	-0.041193	-0.057877	-0.002617	-0.013491	-0.020471	-0.000932	-0.000241	-0.016385	-0.003055	0.005862	0.000136	-0.004334	0.00946	0.00099	0.008399	0.007034	4.3e-05	0.002246	-0.000547	-0.00125	-0.003267	-0.001975
NAD 1 D20 1	Nadaouiyeh F	Levant	MIS13	Flint		113.8	75.6	85.4	28.9	0.75	0.34	5.1	8.63	-0.073107	-0.020044	0.048061	-0.018919	-0.012298	0.006441	-0.013356	-0.000108	-0.001941	0.016553	-0.000199	-0.005117	0.003575	8.4e-05	0.004245	-0.00414	-0.003296	0.004021	-0.003408	0.000873	-0.003187	-0.000388	0.001319
NAD 1 D20 26	Nadaouiyeh F	Levant	MIS13	Flint		101	48.2	66	28.6	0.65	0.43	7.31	7.37	-0.012255	-0.072689	-0.047158	0.019173	0.004121	-0.003644	-0.009183	0.004231	-0.007296	-0.000314	0.007112	-0.005358	0.003671	-0.008211	-0.005821	-0.00669	0.011058	0.001855	-0.002091	0.0026	-0.001118	-0.00319	0.001763
NAD 1 D20 33	Nadaouiyeh F	Levant	MIS13	Flint		88.6	52.3	72.8	25.3	0.82	0.35	1.94	6.84	-0.16933	-0.018472	0.036407	0.008451	-0.026725	-0.000604	-0.001306	-0.000234	-0.013988	0.014587	-0.004251	0.003953	0.002117	0.006986	-0.001313	0.001423	0.00243	-0.003103	-0.001054	-0.003977	-0.001607	-0.00213	0.002442
NAD 1 D20 34	Nadaouiyeh F	Levant	MIS13	Flint		90.2	58.3	62.3	25.3	0.69	0.41	5.92	7.45	-0.068075	-0.038861	0.019462	0.013499	-0.021298	0.011894	0.000116	-0.001636	-0.008307	-0.004059	-0.006474	0.001035	-0.000239	0.000195	0.00119	-0.000603	-0.00016	-0.002047	-0.000741	-0.002353	0.00017	-5.9e-05	-0.000485
NAD 1 D20 3	Nadaouiyeh F	Levant	MIS13	Flint		74.8	38.2	58.3	23.6	0.78	0.4	4.88	7.08	-0.149	0.0163	0.011619	0.009723	0.013107	-0.029006	-0.004149	-0.001183	-0.005066	0.003889	-0.011854	-0.000916	0.015977	0.009024	-0.007027	0.002278	-0.001268	0.003344	0.007831	-0.005289	-0.006902	0.003625	0.006877
NAD 1 D20 4	Nadaouiyeh F	Levant	MIS13	Flint		136.6	93.4	83.3	27.7	0.61	0.33	2.21	7.44	0.034414	-0.005776	0.00677	-0.001943	-0.010044	-0.003967	0.007569	-0.005827	0.000132	0.001933	0.001184	-0.000199	0.000773	0.000123	0.001238	0.00065	-0.002262	0.000199	-0.000228	0.000172	0.00236	-0.000557	1.5e-05
NAD 1 D20 5	Nadaouiyeh F	Levant	MIS13	Flint		87.3	45.2	64.4	28.4	0.74	0.44	1.63	4.6	-0.074707	0.013381	-0.015781	-0.022655	-0.015537	0.00914	0.010568	-0.004909	-0.019012	0.000442	0.009927	0.000263	0.00768	0.000863	-0.005118	-0.001709	0.007797	0.002783	-3.8e-05	0.000827	0.006588	-0.008439	0.002296
NAD 1 D20 6	Nadaouiyeh F	Levant	MIS13	Flint		88.5	51.3	64.7	19	0.73	0.29	2.38	6.47	-0.10426	-0.017142	0.003581	0.005727	-0.003657	0.004913	-0.008249	-0.00439	0.002188	0.003479	-0.004827	0.005493	0.009284	-0.004857	-0.00074	-0.005489	0.001456	-0.010128	-0.000282	-0.000611	-0.004786	0.002876	-0.004463
NAD 1 D20 7	Nadaouiyeh F	Levant	MIS13	Flint		81.4	44.5	63.3	26.6	0.78	0.42	3.44	5.21	-0.1291	-0.035822	-0.007939	-0.005716	-0.002442	-0.009394	0.013431	-0.006298	-0.004735	0.003669	-0.010454	-0.001411	0.001997	0.002091	0.00317	0.001396	0.000876	-0.002655	0.002328	5.2e-05	0.001414	0.000132	0.002049
NAD 1 E18 97	Nadaouiyeh F	Levant	MIS13	Flint		86.1	53.8	55.4	28.5	0.64	0.51	4.18	6.75	0.00233	-0.044889	-0.000163	-0.020589	-0.004433	-0.016446	-0.000147	-0.001278	0.003773	0.001747	-0.006136	-0.007802	0.001391	-0.000787	0.001485	0.005452	-0.014873	-0.000922	-0.002449	0.001375	-0.004403	-0.002818	9.1e-05
NAD 1 E18 98	Nadaouiyeh F	Levant	MIS13	Flint		110.9	66.7	79.7	22.7	0.72	0.28	6.15	7.99	-0.075016	-0.056953	0.012328	0.011853	-0.003773	0.003964	-0.003634	-0.000259	0.003652	-0.000544	-0.004333	-0.007168	0.00521	0.004066	0.00547	-0.012875	-0.003499	-0.006885	-0.000159	0.002272	0.00331	-0.00414	0.001555
NAD 1 E19 125	Nadaouiyeh F	Levant	MIS13	Flint		99.7	61.6	78.7	25.9	0.79	0.33	1.33	4.03	-0.1534	0.006522	-0.009588	-0.008514	-0.006868	0.00132	-0.002211	-0.004369	-0.008741	0.008356	-0.009029	0.007504	0.001797	-0.000165	0.002742	0.004637	0.001168	0.005761	0.001333	0.002277	0.003758	0.001837	0.00021
NAD 1 E19 143.3	Nadaouiyeh F	Levant	MIS13	Flint		94.9	57.7	73.7	27	0.78	0.37	2.32	4.99	-0.13017	0.001081	-0.003195	0.014957	-0.016562	-0.013456	-0.001365	-0.008679	-0.005437	0.001847	0.006738	-0.000975	-0.000475	0.009028	0.001441	-0.003687	0.004527	-0.008054	0.001855	0.000664	0.000781	-0.004135	-0.00559
NAD 1 E19 143.4	Nadaouiyeh F	Levant	MIS13	Flint		73.1	40.1	64.8	20.8	0.89	0.32	3.48	4.88	-0.20362	0.009019	-0.002794	-0.02235	0.003515	0.012424	-0.01163	-0.007717	-0.01334	-0.000636	-0.001944	-0.006357	-0.006056	0.006882	0.002668	0.006845	-0.000541	-0.006306	0.007862	-0.002045	-0.001593	-0.009002	0.00103
NAD 1 E19 143.5	Nadaouiyeh F	Levant	MIS13	Flint		62.7	35.2	58	19	0.93	0.33	3.56	4.73	-0.23116	-0.007053	-0.005749	0.034641	-0.01745	-0.002356	-0.002679	-0.012115	0.007	0.010308	-0.001113	0.001337	-0.000557	0.007857	-0.003485	0.005496	0.000114	-0.003483	-0.002609	-0.003313	-0.007321	-0.003062	0.005387
NAD 1 E19 143.7	Nadaouiyeh F	Levant	MIS13	Flint		86.6	50.5	55.9	19.7	0.65	0.35	7.67	8.34	-0.02574	-0.082271	0.005705	-0.010359	-0.022278	0.000417	0.015544	0.008731	-0.007602	0.002105	-0.009546	0.010629	-0.002031	-0.004422	0.000278	0.001104	0.001087	-0.005727	0.003082	7e-06	-0.002148	0.004539	-0.000773
NAD 1 E19 79	Nadaouiyeh F	Levant	MIS13	Flint		88.2	56.5	63.1	25.7	0.72	0.41	3.76	4.25	-0.08243	-0.004874	-0.038188	0.010857	-0.026612	-0.021726	-0.020701	-0.003087	0.005664	0.004525	0.000891	0.002196	0.002819	0.003436	0.015613	0.007869	-0.004845	0.010881	0.00568	-0.002761	-0.001055	0.001232	-0.009179
NAD 1 E19 80	Nadaouiyeh F	Levant	MIS13	Flint		87.1	45.6	63.4	26.1	0.73	0.41	5.23	4.47	-0.083456	0.012172	-0.016944	0.040644	-0.000397	-0.002506	0.01144	-0.014492	0.007321	0.004962	0.001126	0.001423	-0.001933	0.003189	0.004434	-0.003502	0.00158	-0.000279	0.003508	-0.001489	-0.003027	-0.003249	0.001073
NAD 1 E19 87	Nadaouiyeh F	Levant	MIS13	Flint		108.2	65.5	83.7	28.8	0.77	0.34	1.27	4.58	-0.12876	0.004127	-0.00421	0.007516	-0.013163	-0.002772	-0.002769	-0.006744	-0.007181	0.003873	-0.003609	0.000988	0.00147	-0.002102	0.003414	0.000345	0.002444	-0.001904	0.000571	-3.5e-05	-0.002049	-0.000782	-0.003447
NAD 1 E20 1	Nadaouiyeh F	Levant	MIS13	Flint		66.4	43.6	61	21.3	0.92	0.35	4.79	7.69	-0.21606	0.042231	0.015778	0.009718	-0.002393	0.004554	-0.008683	-0.004408	-0.00319	-0.003288	0.01395	-0.005499	-0.002456	0.004012	0.00528	0.003854	-0.006044	-0.004651	-0.006094	-0.000299	-0.004635	0.00604	-0.004019
NAD 1 E20 2	Nadaouiyeh F	Levant	MIS13	Flint		91.1	49.2	68.6	22.4	0.75	0.33	4.77	5.47	-0.10487	0.043954	-0.006521	0.020905	-0.019195	-0.00709	-0.012292	0.003532	-0.006663	0.020601	0.00096	-0.001794	0.001135	0.004728	-0.001017	0.000214	-0.001033	-0.004179	-0.000403	0.002231	0.001763	-0.002258	0.00025
NAD 1 F18 17	Nadaouiyeh F	Levant	MIS13	Flint		101	60.5	77.3	27.2	0.77	0.35	5.13	8.76	-0.093065	-0.051114	0.013064	-0.000541	0.004967	-0.025589	0.014814	-0.002623	0.000957	0.010657	0.002882	0.003392	0.004176	0.002974	0.005531	-0.006619	-0.006974	0.000509	0.004943	0.004344	0.002514	-0.000949	0.005545
NAD 1 F19 1	Nadaouiyeh F	Levant	MIS13	Flint		104.4	60.1	71	30.1	0.68	0.42	4.09	4.26	-0.053704	0.047632	-0.021198	0.036584	-0.00969	-0.003458	-0.007958	0.004499	-0.019074	-0.008096	-0.004902	-0.002985	0.005397	0.003637	0.007212	-0.001401	0.005254	-0.002583	-0.010445	-0.002455	0.004449	0.001667	-0.00246
NAD 1 G18 10	Nadaouiyeh F	Levant	MIS13	Flint		72.2	50.4	46.8	28.3	0.65	0.6	15.27	19.32	0.016663	0.21055	0.06575	-0.00837	0.055767	-0.007338	-0.007163	0.064618	0.008211	-0.006504	-0.004948	-0.006589	0.019306	-0.018878	-0.004969	-0.013387	0.005255	-0.004625	0.006821	-0.005675	0.00802	0.010613	-0.003171
NAD 1 G18 11	Nadaouiyeh F	Levant	MIS13	Flint		70.8	42	61.2	27.2	0.86	0.44	3.64	7.23	-0.17328	0.019579	0.031782	0.027049	-0.015128	0.012837	0.001183	-0.002785	-0.021412	0.00989	-0.000187	0.003636	0.000296	0.006584	-0.022864	-0.001235	0.002426	0.005676	-0.007107	-0.003227	-0.008	0.002483	0.005386
NAD 1 G18 45	Nadaouiyeh F	Levant	MIS13	Flint		88.4	41.3	71.2	32.3	0.81	0.45	6.48	6.66	-0.14082	0.048662	-0.037935	-0.014139	-0.008133	-0.01232	-0.006685	-0.001295	-0.010285	0.000762	-0.006047	0.000335	-0.015864	-0.004165	0.001571	-0.005087	0.001359	-0.009607	-0.001386	0.002002	0.0078	0.004958	0.00289
NAD 1 G19 6.1	Nadaouiyeh F	Levant	MIS13	Flint		135.3	88	88.2	25	0.65	0.28	2.61	8.88	-0.006975	-0.022361	0.047348	-0.001821	-0.019852	0.005966	0.005606	-0.000806	-0.011133	0.003887	-0.004204	0.00017	-0.002883	-0.00035	0.001408	-0.001776	0.001631	-0.00057	0.001008	0.001387	0.001384	0.002496	-0.002479
NAD 1 G19 6.2	Nadaouiyeh F	Levant	MIS13	Flint		94.9	62.8	68.7	23.8	0.72	0.35	3.12	6.73	-0.086908	0.027694	0.00565	0.003325	-0.007597	0.002231	-0.002518	-0.007286	0.006692	0.004307	-0.006025	0.003006	0.002206	0.002274	0.003044	0.000713	0.000335	0.00388	0.00018	0.001262	0.00146	-0.0029	-0.000701
NAD 1 E12 18	Nadaouiyeh E	Levant	MIS13	Flint		82.9	45.5	73.6	24.8	0.89	0.34	1.29	4.55	-0.22925	-0.001844	0.002717	-0.000868	-0.01578	0.003291	-0.005198	-0.004337	-0.014096	0.00066	-0.011841	0.004087	0.003169	0.004385	-0.008891	0.003351	-0.002496	-0.002592	-0.006102	0.001816	-0.003328	0.002263	0.003513
NAD 1 E12 35	Nadaouiyeh E	Levant	MIS13	Flint		93	69	55.3	30.1	0.59	0.54	5.47	11.57	0.076394	-0.063334	0.061434	-0.01453	-0.012883	0.015267	0.009867	0.000705	0.001462	0.005029	-0.003019	-0.01118	-0.002026	-0.002978	-0.003986	0.002952	0.008418	-0.007611	-0.0035	0.005803	0.006193	0.000547	-0.002819
NAD 1 E12 37	Nadaouiyeh E	Levant	MIS13	Flint		80.9	50.9	59.2	25.2	0.73	0.43	7.38	7.78	-0.060017	-0.015245	0.005952	0.026579	-0.033991	-0.033231	-0.006635	0.001405	-0.026305	-0.020155	0.003731	0.011923	-0.01092	0.006355	0.013065	-0.008382	0.006253	0.009961	0.005922	-0.006625	-0.008537	-0.000979	0.008039
NAD 1 E12 46	Nadaouiyeh E	Levant	MIS13	Flint		101.7	64.2	56.7	27.7	0.56	0.49	5.75	10.4	0.11551	0.03605	0.036792	0.008947	-0.022526	-0.021389	0.005952	-0.005278	-0.006353	-0.012748	0.007535	0.002534	-0.010429	-0.005065	-0.007546	0.010998	-0.011056	-0.006355	0.000519	-0.006963	-0.001672	0.002382	0.000315
NAD 1 E12 50	Nadaouiyeh E	Levant	MIS13	Flint		82.4	56.6	57.7	23.8	0.7	0.41	4.69	8.9	-0.042726	-0.031171	0.027549	0.026991	-0.011462	0.003892	0.007451	-0.009828	0.01299	0.007811	-0.005177	0.002757	0.000218	0.00507	-0.008427	0.002855	0.005241	-0.002601	0.00238	0.001227	0.001536	-0.003814	-4.6e-05
NAD 1 E12 52	Nadaouiyeh E	Levant	MIS13	Flint		91.5	56.9	60.4	23	0.66	0.38	2.21	7.75	0.014603	-0.022903	0.022778	-0.025778	-0.025336	-0.005241	0.002967	-0.00455	-0.002572	-0.002061	0.005388	-0.000939	-0.003227	-0.003302	-0.002136	0.004671	-0.00128	-0.000854	0.000225	6e-06	0.000874	0.000544	-0.001534
NAD 1 E13 126.3	Nadaouiyeh E	Levant	MIS13	Flint		100.9	69.9	62.9	28.1	0.62	0.45	4.09	10.92	0.058215	-0.037472	0.055574	-0.006307	-0.01819	0.007457	-0.004516	0.001141	-0.007523	-0.003746	0.006247	-0.000657	-0.005599	0.001162	0.000442	0.004319	-0.001254	0.002216	0.000586	0.00127	0.009013	0.003176	-7e-06
NAD 1 E13 188.17	Nadaouiyeh E	Levant	MIS13	Flint		119.7	78.2	68.7	30	0.57	0.44	5.3	8.93	0.092639	-0.041753	0.028404	0.017621	-0.027814	-0.037025	0.021278	-0.003086	-0.004991	-0.001927	-0.003376	-0.006635	-0.00436	-0.004398	0.0102	0.010061	0.003506	-0.005311	-0.004894	-0.003934	0.001904	0.006737	-0.002154
NAD 1 E13 214	Nadaouiyeh E	Levant	MIS13	Flint		115.2	62.2	74.7	22.7	0.65	0.3	9.11	10.07	-0.013055	-0.050624	0.014166	0.026846	-0.011101	0.022214	0.002585	0.004515	-0.026297	0.001769	0.009075	-0.017268	0.023488	-0.008585	-0.005964	-0.005752	0.007804	-0.000606	0.001444	-0.006245	0.015784	-4.9e-05	-0.004602
NAD 1 E13 222	Nadaouiyeh E	Levant	MIS13	Flint		96	61.3	63.1	26.6	0.66	0.42	4.83	7.69	-0.00714	0.031077	0.024597	-0.041693	-0.018523	0.04004	-0.012786	0.00591	-0.024918	-0.016602	-0.004862	0.013945	-0.011892	-0.005423	-0.007669	-0.012039	0.003421	0.00041	-0.002578	0.00122	-0.005142	0.002468	0.003267
NAD 1 E13 251	Nadaouiyeh E	Levant	MIS13	Flint		60.5	36.6	48.9	19.6	0.81	0.4	4.04	7.43	-0.12134	-0.037849	0.023569	-0.030379	-0.023888	-0.015827	-0.001759	-0.000565	0.003898	0.005201	0.001348	0.015037	0.010861	-0.001011	0.006073	-0.006912	-0.000325	0.000809	0.006985	0.001379	-0.004678	0.001121	-0.000944
NAD 1 E13 255	Nadaouiyeh E	Levant	MIS13	Flint		79.4	52	51	17	0.64	0.33	3.85	9.77	0.011922	-0.037097	0.041441	0.019328	-0.016715	-0.003081	0.008599	-0.003135	-0.002234	-0.001778	-0.006875	-0.004562	-0.002151	0.001475	0.00529	0.003673	-0.003304	-0.00359	0.002245	-0.001143	0.00198	0.002811	-0.000544
NAD 1 E13 549.3	Nadaouiyeh E	Levant	MIS13	Flint		78.2	46.6	63.1	25.2	0.81	0.4	2.75	5.46	-0.14571	0.019514	0.000728	0.001165	-0.008055	-0.008217	-0.009284	-0.007248	-0.008476	-0.003056	-0.004042	0.005888	-0.003074	-0.013948	0.007458	0.003469	-0.008162	-0.000622	-0.004605	-0.00141	-0.001759	-0.001368	-0.003034
NAD 1 F12 132	Nadaouiyeh E	Levant	MIS13	Flint		56	17	54.3	17.1	0.97	0.31	3.91	7.72	-0.23605	-0.019424	-0.097178	-0.024956	0.036985	-0.010614	0.012184	-0.006046	-0.038564	0.01701	-0.015305	0.017077	-0.028839	0.016472	-0.008438	-0.001877	-0.002603	0.009263	-0.009086	-0.00255	9.3e-05	0.009981	-0.012188
NAD 1 F12 175	Nadaouiyeh E	Levant	MIS13	Flint		106	75	69.1	20.9	0.65	0.3	2.73	8.41	-0.008455	0.026147	0.030264	0.012662	-0.007887	-0.00501	1.8e-05	-0.000663	-0.001623	0.010224	-0.005753	-0.001562	0.010364	-0.001149	-0.000678	-0.007805	0.001988	-0.002853	0.000263	0.003539	-0.001217	-0.002375	-0.00057
NAD 1 F12 176	Nadaouiyeh E	Levant	MIS13	Flint		84.4	58.4	50.5	26.9	0.6	0.53	4.66	10.44	0.080781	-0.084393	0.071218	0.023893	-0.028842	-0.040926	0.014421	0.013507	-0.007525	0.0302	0.005121	-0.029618	-0.002252	-0.009181	-0.004916	0.012484	-0.004147	-0.002806	-0.00944	0.007884	-0.002946	0.01465	0.010399
NAD 1 F12 181	Nadaouiyeh E	Levant	MIS13	Flint		121.2	81.1	74.3	31.5	0.61	0.42	1.76	7.78	0.05029	0.013342	0.046678	-0.019119	-0.050079	0.008637	0.005799	0.001685	-0.013486	0.000744	-0.001013	-0.005332	-0.002997	-0.004256	0.001435	-0.002245	0.010202	-0.000687	0.001361	0.006668	0.004459	0.002952	-0.002618
NAD 1 F12 190	Nadaouiyeh E	Levant	MIS13	Flint		92.3	56.8	62.1	27.2	0.67	0.44	2.7	7.85	-0.034133	0.009254	0.017684	-0.004627	-0.004609	-0.016968	-0.004308	-0.00332	-0.001183	0.000454	-0.000906	0.000492	0.010699	-0.004612	0.003066	-0.006485	0.00077	-0.011467	-0.001295	-0.005705	-0.003641	0.003002	-0.005366
NAD 1 F12 204	Nadaouiyeh E	Levant	MIS13	Flint		105	66.8	72.4	22.7	0.69	0.31	1.6	5.36	-0.061849	0.011792	-0.006073	0.008053	-0.002781	0.000782	-0.001069	-0.007031	-0.001253	0.002365	-0.00664	-0.003645	0.000452	0.002997	0.002711	-0.000293	0.001077	1.1e-05	0.000113	0.000221	0.001591	0.001509	-0.00277
NAD 1 F12 206	Nadaouiyeh E	Levant	MIS13	Flint		73.1	49.1	46.1	21.1	0.63	0.46	2.67	5.81	0.005005	-0.008471	-0.012406	0.015342	-0.025532	0.001953	-0.002142	-0.003473	0.00379	0.001209	-0.00782	0.003132	0.002505	0.006219	0.005142	-0.00854	-0.000651	0.000998	-0.004532	-0.006622	0.001631	0.007158	-0.00766
NAD 1 F12 207	Nadaouiyeh E	Levant	MIS13	Flint		56.6	32	51.1	24.8	0.9	0.49	12.7	12.82	-0.20169	-0.11591	-0.018752	-0.024649	-0.008673	-0.002513	0.04922	0.027561	0.015438	-0.032932	0.00563	-0.008264	-0.010232	-0.02024	-0.004885	-0.004802	0.004684	0.000751	0.00362	0.002047	-0.002149	0.006577	-0.003173
NAD 1 F12 211	Nadaouiyeh E	Levant	MIS13	Flint		83.3	51.7	54.6	18.3	0.66	0.34	4.35	7.93	0.011933	0.009167	0.046664	0.055576	-0.055136	0.032845	0.000591	0.003418	-0.016811	0.014357	0.006607	-0.008789	0.000641	-0.004194	0.005776	-7.5e-05	-0.001839	-0.001539	-0.000138	0.001419	-0.002263	0.003214	0.002328
NAD 1 F12 216	Nadaouiyeh E	Levant	MIS13	Flint		68.3	46.2	64.8	25.6	0.95	0.4	5.01	13.44	-0.2018	0.033595	0.08228	0.032146	0.006906	0.014251	0.007841	-0.019523	0.025287	-0.00375	0.023447	0.008768	0.008972	0.013204	-0.003969	-0.004876	0.001547	-0.012107	-0.006346	-0.00752	0.005876	0.006256	-0.00584
NAD 1 F12 218	Nadaouiyeh E	Levant	MIS13	Flint		69	43.9	45.7	18.6	0.66	0.41	2.81	4.66	-0.028915	0.024504	-0.018828	0.007505	-0.036691	0.005747	0.00799	-0.004868	0.001835	0.000453	0.002444	0.003888	0.004908	0.011499	0.002454	-0.001338	-0.006617	0.002398	0.002896	0.002531	-0.000492	-0.002274	-0.007207
NAD 1 F12 220	Nadaouiyeh E	Levant	MIS13	Flint		125	82.1	71	27	0.57	0.38	2.06	7.27	0.073727	-0.006274	0.00566	-0.015825	-0.005876	-0.013149	0.005915	-0.000124	-0.009341	0.003678	0.003839	0.005703	-0.003281	0.005272	0.00087	0.00366	0.000673	-0.001157	-0.004986	-0.002991	0.000365	-0.005985	0.000948
NAD 1 F12 227	Nadaouiyeh E	Levant	MIS13	Flint		87.3	64.5	59.1	22.9	0.68	0.39	2.47	9.48	-0.010953	0.018352	0.045525	-0.018634	-0.012178	0.013949	0.006703	-0.0016	-0.005379	-0.004555	-0.012824	0.001569	0.006679	0.00354	-0.003743	0.006536	-0.000482	0.002704	0.004051	0.003859	0.00477	-0.005379	0.003926
NAD 1 F12 232	Nadaouiyeh E	Levant	MIS13	Flint		71.3	43.5	54.2	18.4	0.76	0.34	3.95	9.07	-0.082335	0.018215	0.053185	-0.0154	-0.019496	0.016265	0.006768	-0.000698	-0.013738	0.00711	-0.006882	-0.003917	0.001232	0.007598	0.0067	0.013062	0.003405	-0.006355	-0.009336	-0.001081	-0.007733	-0.011914	0.006524
NAD 1 F12 239	Nadaouiyeh E	Levant	MIS13	Flint		51.1	32.2	66.1	18.1	1.29	0.27	4.75	8.55	-0.32386	-0.019907	0.022826	0.023688	0.007104	0.01095	0.051574	0.15279	0.04798	-0.022205	0.007244	-0.01035	-0.016514	-0.007976	-0.013992	-0.006185	-0.005206	-0.002051	-0.004081	0.000647	-0.000463	0.000581	-0.004634
NAD 1 F12 240	Nadaouiyeh E	Levant	MIS13	Flint		68.7	35.8	63.4	23.5	0.92	0.37	3.76	3.19	-0.2262	-0.018306	-0.043791	-0.009154	-0.031543	0.017484	-0.013321	-0.009198	0.003067	0.01984	0.001957	0.000956	0.010553	-0.028231	0.004743	-0.00336	0.003088	-0.004146	0.005113	-0.003318	0.008048	-0.006702	0.000468
NAD 1 F12 251	Nadaouiyeh E	Levant	MIS13	Flint		56.7	48.5	41.3	19.7	0.73	0.48	7.25	9.69	-0.17405	-0.027131	0.039603	0.050958	-0.003016	0.008525	0.024729	-0.013539	-0.000924	-0.026922	-0.015492	0.008261	-0.000198	0.010909	-0.004498	0.006989	-0.002463	0.011739	-0.002553	0.003389	0.004116	0.007884	-0.000632
Tabun_2780	Tabun F	Levant	MIS12	Chert		99.8	59.5	81.3	38.9	0.81	0.48	3.04	3.94	-0.1666	-0.016103	-0.021809	0.015791	0.012387	-0.018086	0.007874	-0.014377	0.000137	0.002571	-0.009484	-0.003194	-0.006571	-0.008191	0.006675	-0.00337	0.004148	-0.003488	0.001495	0.006321	-0.001388	0.00365	-0.000633
Tabun_2781	Tabun F	Levant	MIS12	Flint		64.5	43.6	55.4	20.8	0.86	0.38	4.07	6.44	-0.19037	-0.003321	0.011779	0.004587	-0.001103	-0.033956	-0.002313	-0.00594	-0.005725	0.003074	-0.004943	-0.010823	0.007338	0.011295	0.013937	-0.003637	-0.006941	0.00356	-3.3e-05	-0.000477	-0.002628	0.0084	0.000736
Tabun_2782	Tabun F	Levant	MIS12	Flint		73.4	56	44.8	24.9	0.61	0.56	2.38	7.76	0.035469	-0.015298	0.011803	-0.001213	-0.001516	-0.014187	0.014921	-0.005487	-0.008307	0.003813	-0.000953	-0.008945	-0.000989	-6.2e-05	-0.001414	0.00461	-0.007384	-0.001479	0.004647	0.001232	-0.002156	-0.002328	-0.005206
Tabun_2783	Tabun F	Levant	MIS12	Flint		64.1	45.2	53.5	28.9	0.83	0.54	5.92	11.37	-0.09691	0.025672	0.074494	-0.034519	-0.019203	0.026349	-0.025838	-0.006626	0.006629	-0.01428	0.005598	-0.013954	-0.005683	0.003836	0.010682	0.002397	-0.000208	0.003439	-0.002271	0.004045	0.003633	0.002641	0.004138
Tabun_2784	Tabun F	Levant	MIS12	Flint	Cobble	62.1	41.8	50	20.4	0.81	0.41	4.07	9.3	-0.10387	0.012215	0.027807	-0.016062	0.035391	0.012209	0.016799	-0.006709	-0.019595	-0.004877	0.018428	0.002931	0.014973	0.003366	0.004262	-0.009881	0.002966	0.001944	-0.004966	-0.003161	-0.009339	0.009869	-0.005894
Tabun_2785	Tabun F	Levant	MIS12	Flint		63.5	33.9	50.6	21.5	0.8	0.42	6.32	6.56	-0.12419	0.060667	-0.035535	-0.013245	0.001848	0.001097	0.01206	-0.006311	0.003724	0.003672	0.003234	-0.003409	-0.002728	0.005491	0.008541	0.005597	0.010081	-0.001418	-0.000389	0.003697	-0.002319	-0.00257	-0.001442
Tabun_2786	Tabun F	Levant	MIS12	Flint		75.5	56.5	53	22.8	0.7	0.43	5.11	12.09	0.015751	0.048886	0.068573	-0.007	-0.004972	0.011624	-0.001192	-0.003416	0.011197	-0.010404	-0.01945	0.004396	0.000445	-7.2e-05	0.003122	0.001926	0.007178	0.00049	-0.00035	0.001606	0.003587	0.00013	0.000605
Tabun_2787	Tabun F	Levant	MIS12	Flint		95.6	66.2	68.9	28.7	0.72	0.42	6.04	10.18	-0.038075	0.01079	0.046221	0.028683	-0.008515	-0.013454	0.024948	-0.014829	0.006177	0.008273	-0.006135	0.012106	-0.001661	-0.005312	-0.005457	0.000358	-0.007118	-0.005721	-0.00207	-0.001826	0.002838	-0.003687	-0.000502
Tabun_2788	Tabun F	Levant	MIS12	Flint		103.9	74.6	69.8	48.5	0.67	0.69	2.04	8.21	-0.012274	-0.005471	0.027842	0.006614	-0.018404	0.008019	-0.010899	-0.002576	0.010157	-0.003978	-0.018557	-0.002597	0.007402	0.00655	-0.00084	0.002254	0.003183	0.002489	0.004888	-0.000223	-0.000629	-0.005806	0.000932
Tabun_2789	Tabun F	Levant	MIS12	Flint	Cobble	91.8	62.2	85.5	50.1	0.93	0.59	5.55	10.03	-0.19694	-0.050205	0.046991	0.004998	-0.008381	0.006837	0.00484	-0.004434	0.002594	-0.014036	0.015703	0.003619	-0.00233	0.007679	0.001222	0.000594	0.001103	0.00037	-0.001557	-0.003889	-0.000856	-0.001942	0.001698
Tabun_2790	Tabun F	Levant	MIS12	Flint	Cobble	112.7	66.6	76.5	41.7	0.68	0.55	3.41	5.1	-0.021637	0.017655	-0.024899	-0.014295	-0.008164	-0.008156	0.004227	-0.004298	-0.005246	0.006763	0.001203	0.000235	-0.001113	0.006396	0.012928	0.001332	7.2e-05	0.007268	-0.001018	-0.006092	0.000301	8e-06	-0.004472
Tabun_2791	Tabun F	Levant	MIS12	Flint	Cobble	105.2	70.8	72.1	33.5	0.69	0.46	6.18	9.81	-0.004957	0.055031	0.032645	-0.003851	-0.012197	0.004955	-0.001441	-0.001761	0.002534	-0.007216	-0.002697	-0.007804	0.004987	0.002456	0.005364	-0.002323	-0.00288	0.006623	-0.004413	0.00552	-0.004677	-0.002367	-0.002787
Tabun_2792	Tabun F	Levant	MIS12	Flint		93.1	52.2	75.8	39.1	0.81	0.52	4.14	7.09	-0.11675	0.02149	0.017576	0.004813	-0.017094	-0.015688	-0.015614	-2.2e-05	-0.005844	0.008972	0.007751	2.7e-05	0.004498	0.004585	0.011164	-0.003569	-0.001843	0.003251	-0.002219	0.004502	0.011329	-0.005815	-0.000929
Tabun_2793	Tabun F	Levant	MIS12	Flint		87.7	57.3	62.7	36.6	0.71	0.58	4	9.17	-0.050079	-0.029243	0.039728	-0.000477	-0.017264	-0.025742	0.002434	-0.004969	0.001015	-0.002649	-0.003122	0.001331	0.006114	0.0043	-0.015916	0.008742	0.002959	-0.002665	0.004146	-0.001875	-0.001885	-0.00124	0.002252
Tabun_2794	Tabun F	Levant	MIS12	Flint		83.8	58.5	60.2	42.2	0.72	0.7	4.34	9.4	-0.039653	-0.023374	0.042076	-0.010414	-0.011558	-0.035477	-0.010589	-0.000355	-0.001628	-0.001131	-0.005293	-0.005519	0.005079	0.004459	0.005374	0.001243	0.000665	0.000224	0.004964	-0.000621	0.00163	-0.000292	0.000159
Tabun_2795	Tabun F	Levant	MIS12	Flint	Cobble	83.9	39.5	53.2	30.1	0.63	0.57	4.35	4.35	0.003526	0.009625	-0.071724	-0.018609	0.003046	-0.007525	-0.026027	-0.002135	0.017258	-0.007378	-0.006407	0.009098	0.008574	-0.001107	-0.009581	0.010195	0.003853	-0.001433	0.006262	-0.002386	0.001358	0.004812	0.004485
Tabun_2797	Tabun F	Levant	MIS12	Flint	Cobble	132.1	63.7	93.5	49.1	0.71	0.53	3.59	3.28	-0.060941	-0.041266	-0.057442	0.003005	0.017569	0.001232	-0.004734	-0.006682	0.00315	0.011203	-0.001594	0.000201	0.001789	-0.011411	0.003564	-0.003205	-0.002922	0.004016	-0.003081	-0.005796	0.002696	-0.000258	0.000461
Tabun_2800	Tabun F	Levant	MIS12	Flint		82.1	50.6	55.1	30.4	0.67	0.55	7.25	9.46	-0.00082	-0.068993	-0.013623	0.006727	0.00579	-0.037024	-0.023761	0.00744	-0.005012	-0.021985	0.005985	0.005094	0.000709	0.005628	0.004052	0.008588	0.00061	-0.001033	0.000979	-0.00277	-0.002746	-0.002693	-0.005526
Tabun_2803	Tabun F	Levant	MIS12	Flint		73	44.9	62.5	31.7	0.86	0.51	3.2	5.48	-0.16169	0.006031	0.004287	0.008778	-0.028809	-0.016583	-9e-05	-0.011063	0.001063	0.00512	0.005178	0.005093	-0.001867	0.006622	-0.000116	0.002909	0.005607	0.002843	0.001843	-0.005774	-0.001333	-0.001425	0.000933
Tabun_2804	Tabun F	Levant	MIS12	Flint		71.1	48.9	63	29.5	0.89	0.47	5.74	6.8	-0.18547	0.039397	-0.005343	-0.032676	-0.005651	-0.009242	-0.004357	-0.005222	0.005788	0.00496	0.001993	-0.00896	0.004236	0.005544	-0.0011	0.00049	-0.010102	0.012357	0.002947	0.005256	-0.000926	0.003488	0.002404
Tabun_2809	Tabun F	Levant	MIS12	Flint		104.4	63.9	78	28.1	0.75	0.36	4.2	11.46	-0.05949	-0.02003	0.059706	0.008594	0.010305	0.015392	0.012657	-0.00762	-0.005724	0.00139	0.011054	0.001595	0.005983	0.006759	-0.001454	-0.004222	-0.001296	-0.002854	0.000463	0.001908	-0.003826	-0.003727	0.008086
Tabun_2811	Tabun F	Levant	MIS12	Flint		89.9	52.9	67.7	30.7	0.75	0.45	4.26	7.22	-0.089924	0.04062	0.01096	-0.016386	0.006153	0.004933	-0.015873	0.001228	-0.002161	0.010175	0.001724	0.005397	0.001813	-0.001737	-0.004045	-0.006189	0.00161	-0.004256	0.000514	0.001509	-0.006719	-0.003398	-0.001294
Tabun_2813	Tabun F	Levant	MIS12	Flint	Flake	81.3	50.9	59	24.8	0.73	0.42	3.9	7.54	-0.038127	0.005723	0.012081	-0.01773	-0.001589	-0.004818	-0.010969	-0.005799	0.004174	-0.00526	0.003967	0.008813	0.000757	0.002609	-0.005376	0.002717	-0.003505	0.001529	0.003673	0.00057	0.002945	-0.002408	0.000104
Tabun_2815	Tabun F	Levant	MIS12	Flint		83.2	62.8	56.5	20	0.68	0.35	4.19	12.74	0.024509	-0.048443	0.089176	0.018853	-0.009038	-9.1e-05	-0.00072	-0.000977	0.010704	0.002536	-0.008809	0.002934	0.001645	-9.6e-05	-0.005379	0.004484	0.000815	-0.009064	0.005846	0.00169	0.004092	-0.000254	0.000993
Tabun_2816	Tabun F	Levant	MIS12	Flint		79	57.1	46	21.3	0.58	0.46	3.34	12.58	0.14243	0.023516	0.083431	-0.001206	-0.0174	-0.00959	-0.005302	0.004962	-0.004433	0.015192	-0.002511	-0.004533	-0.005963	-0.015431	0.00362	-0.002724	0.008182	-0.001307	-0.004795	0.005548	-0.011961	0.002967	-0.005669
NAD 1 E12 12	Nadaouiyeh D	Levant	MIS13	Flint		103.2	58.1	84	30	0.81	0.36	3.81	4.68	-0.14273	-0.006702	-0.022422	0.010376	-0.010267	0.012928	-0.011831	-0.003704	-0.009698	0.019497	0.005381	-0.001829	0.024952	-0.016948	-0.006246	-0.001135	-0.000938	-0.000802	0.003341	-0.017768	0.009323	-0.004622	0.001202
NAD 1 E12 2	Nadaouiyeh D	Levant	MIS13	Flint		95.8	59.1	84.7	33.2	0.88	0.39	3.3	4.75	-0.19701	0.001756	-0.016923	-0.002082	0.022411	0.002406	0.013361	-0.01633	0.000406	0.006871	-0.006226	0.006553	-0.008326	-0.004801	0.002484	-0.004443	0.003897	0.006443	-0.001178	0.009999	-0.006124	0.006684	0.003186
NAD 1 E13 81	Nadaouiyeh D	Levant	MIS13	Flint		83	46.4	68.2	26.9	0.82	0.39	6.08	6.51	-0.16136	-0.045504	-0.020959	0.023506	0.009126	0.014666	0.008064	-0.004438	-0.013135	-0.012006	-0.005068	-0.004316	-0.000644	-0.009948	0.00959	0.000464	-0.003131	0.001258	-0.004847	0.003312	-0.001006	-0.001901	0.000611
NAD 1 E14 370	Nadaouiyeh D	Levant	MIS13	Flint		85.9	53.8	50.3	28.8	0.59	0.57	11.55	11.09	0.018609	0.13637	-0.017002	0.042869	0.048119	-0.007049	0.024039	0.00063	0.014081	-0.021698	-0.009757	-0.01274	0.010079	-0.021021	0.005985	0.003823	-0.003286	0.000135	-0.003514	-0.011946	-0.001945	0.001748	-0.002504
NAD 1 E16 247.8	Nadaouiyeh D	Levant	MIS13	Flint		55.7	36.1	41.5	24.1	0.75	0.58	5.77	5.92	-0.10847	-0.050975	-0.011147	0.003663	0.025096	0.008307	-0.023221	0.016605	-0.035717	-0.004921	0.002952	-0.001857	0.010441	-0.003137	0.014251	0.002024	-0.004843	0.010256	-0.013218	0.008494	0.005247	-0.000994	-0.000971
NAD 1 E17 113.13	Nadaouiyeh D	Levant	MIS13	Flint		63	35.7	63.2	32	1	0.51	3.15	9.11	-0.21861	0.006842	0.029772	0.017211	0.035508	-0.013591	-0.016368	0.005595	-0.02544	-0.003655	0.025574	0.016952	0.020497	0.012641	0.002986	0.008947	-0.001188	0.002306	-0.003844	0.005258	-0.001674	0.002444	0.004761
NAD 1 E17 113.19	Nadaouiyeh D	Levant	MIS13	Flint		58.9	35.3	55.9	27.1	0.95	0.48	6.27	6.79	-0.24257	0.05162	-0.003347	0.021655	-0.009256	-0.014772	-0.006025	0.001211	-0.003927	0.006537	-0.002993	0.001919	-0.012427	-0.018639	0.010703	-0.002554	0.009474	-0.012149	-0.009298	0.002995	0.002736	-0.000474	0.005627
NAD 1 E17 113.22	Nadaouiyeh D	Levant	MIS13	Flint		113.1	71.4	75.3	32.1	0.67	0.43	2.58	9.35	0.016936	0.012014	0.038957	-0.003048	-0.023633	-0.005101	0.004035	-0.006748	-0.001171	-0.001568	0.007363	-0.001993	-0.001826	-0.000983	-0.001737	0.003731	0.00413	-8.4e-05	0.000616	-0.002609	-0.001779	-0.002371	0.003449
NAD 1 E17 113.28	Nadaouiyeh D	Levant	MIS13	Flint		80	48.6	52.1	27	0.65	0.52	10.62	11.86	0.04109	-0.10058	0.086001	-0.021037	-0.034902	0.030225	0.014216	0.009418	-0.010304	-0.004498	0.000687	-0.007689	-0.020052	0.010096	0.002193	0.003807	-0.002913	-0.010685	0.006789	-0.00576	0.001061	0.001561	-0.002743
NAD 1 E17 113.33	Nadaouiyeh D	Levant	MIS13	Flint		56.1	36.2	35.2	11.9	0.63	0.34	4.83	9.86	0.010323	-0.005073	0.021265	-0.007069	0.014101	-0.02334	0.02027	-0.003783	-0.005179	0.035405	0.013434	-0.005781	0.007325	-0.000836	-0.003413	0.006984	-0.004713	0.004717	-0.00044	0.00414	0.001645	0.001341	-0.004259
NAD 1 E17 113.3	Nadaouiyeh D	Levant	MIS13	Flint		95.8	50.7	77.7	33.9	0.81	0.44	3.08	2.02	-0.14346	0.015545	-0.043965	0.028065	-0.016718	-0.01434	-0.006077	-0.007971	-0.005737	-0.001702	0.00147	-0.002772	-0.00294	0.00917	0.002682	0.006895	-4.7e-05	0.00369	-0.001654	-0.003227	0.000785	0.000451	-0.000985
NAD 1 E18 107.4	Nadaouiyeh D	Levant	MIS13	Flint		92.6	44.3	53.3	24.4	0.58	0.46	3.74	5.25	0.039902	-0.019817	-0.022615	0.004415	0.003563	0.019192	0.002105	-0.000143	-0.012482	0.005573	-0.002425	0.00278	0.002975	0.000401	-0.000116	0.002119	-0.000171	0.00027	0.002597	-0.001725	0.001648	-0.004606	-0.000136
NAD 1 F12 122	Nadaouiyeh D	Levant	MIS13	Flint		86.8	45.7	67	31.7	0.77	0.47	13.17	13.04	-0.12597	0.12972	-0.039375	0.032054	-0.030678	-0.003844	-0.026659	0.038616	0.018329	-0.00224	-0.001823	0.001134	-0.010619	0.019294	0.008435	-0.01235	0.009787	-0.010021	-0.007155	0.000491	-0.005268	-0.001011	-0.009668
NAD 1 F12 123	Nadaouiyeh D	Levant	MIS13	Flint		66.4	29.6	47.6	21	0.72	0.44	8.81	8.42	-0.078663	-0.094353	-0.033362	-0.006047	0.001049	0.003201	0.002765	0.006622	0.013869	0.009855	-0.002538	0.000632	0.003719	-0.006103	-0.005502	-0.010289	-0.0017	0.005817	0.002948	0.001647	0.008023	0.001447	0.001111
NAD 1 F12 132	Nadaouiyeh D	Levant	MIS13	Flint		98.1	54.5	95.6	37.4	0.97	0.39	3.49	3.48	-0.27556	0.030425	-0.022499	0.002829	-0.009053	-0.011064	-4.9e-05	-0.004926	-0.001855	-0.008939	-0.007988	-0.007872	-0.012123	0.006599	-0.002716	-0.002295	0.002427	0.005631	0.003242	0.007169	0.002972	0.007954	0.004334
NAD 1 F12 141	Nadaouiyeh D	Levant	MIS13	Flint		92	42	71.2	33.4	0.77	0.47	6.23	6.17	-0.1279	-0.069293	-0.028972	-0.003803	0.000979	-0.002514	0.009657	0.004928	-0.009473	0.008026	-0.009727	-0.007838	-0.003428	-0.005101	0.001682	-0.001199	-0.005539	-0.001733	-0.004776	0.003988	0.007839	0.002999	0.006763
NAD 1 F12 155	Nadaouiyeh D	Levant	MIS13	Flint		84.6	47.7	72.6	30.6	0.86	0.42	4.9	5.88	-0.15985	0.035204	-0.011957	-0.009142	-0.017443	-0.008699	-0.015871	-0.004749	0.00805	0.01071	0.000775	-0.012442	-0.000658	0.00236	0.001442	0.007245	-0.008234	-0.004863	-0.000127	-0.003861	-0.00224	0.003175	-0.000463
NAD 1 F13 616	Nadaouiyeh D	Levant	MIS13	Flint		67.1	37.4	56	33.4	0.83	0.6	3.65	3.62	-0.17139	-0.012412	-0.038363	-0.024334	0.026733	-0.02229	0.003903	-0.013867	-0.001179	0.002676	-0.003811	-0.009528	0.001976	-0.00556	-0.004304	-0.001342	0.002756	0.00334	0.006837	0.001868	-0.005661	0.007163	-0.001551
NAD 1 F13 726	Nadaouiyeh D	Levant	MIS13	Flint		101.6	61.8	52.1	38.3	0.51	0.74	4.13	6.97	0.12978	0.020222	-0.025798	0.000984	0.009104	0.015919	-0.016378	0.000487	-0.002804	-0.005268	0.000438	-0.002661	-0.002262	0.001932	0.002145	-0.006708	-0.007	-0.002327	-0.010482	-0.011543	0.00407	0.005802	-0.004885
NAD 1 F13 759	Nadaouiyeh D	Levant	MIS13	Flint		60.7	34.9	51.4	26.2	0.85	0.51	6.46	6.77	-0.13034	0.040161	-0.036074	-0.014707	-0.011577	-0.03329	-0.014466	-0.009658	0.005032	0.013029	0.017888	0.004736	-0.008469	-0.012665	0.009177	-0.008049	0.004766	-0.003911	-0.007585	-0.011918	0.009213	0.004096	-0.00767
NAD 1 F13 806	Nadaouiyeh D	Levant	MIS13	Flint		76.8	35.3	59.6	26.4	0.78	0.44	7.96	7.61	-0.12829	0.093463	-0.020115	0.072088	-0.014795	0.005137	-0.018925	0.019486	0.000148	0.008785	-0.016426	-0.011142	0.00315	0.004915	-0.007634	0.015702	0.005318	0.006778	-0.005509	-0.001029	-0.001822	-0.005232	-0.004685
NAD 1 F14 112.9	Nadaouiyeh D	Levant	MIS13	Flint		95.5	55	75.2	35.5	0.79	0.47	3.34	4.56	-0.10007	0.018873	-0.021979	-0.023956	-0.030723	-0.014161	0.006948	-0.01387	0.00695	-0.028372	-0.002206	0.006292	0.007943	-0.002778	0.001507	0.004198	-0.006396	-0.001291	-0.005231	-0.006556	-0.011703	-0.000922	-0.004929
NAD 1 F14 116.8	Nadaouiyeh D	Levant	MIS13	Flint		85	45.2	63.1	18.6	0.74	0.29	3.65	4.99	-0.10559	0.031418	-0.007808	0.035609	-0.009142	0.012166	-0.005148	-0.000267	-0.018654	0.001266	-0.0053	0.001055	-0.002484	0.001622	-0.002815	0.006556	0.003719	-0.005953	-0.005722	-0.000241	-0.000869	-0.002168	-0.000507
NAD 1 F14 119.6	Nadaouiyeh D	Levant	MIS13	Flint		100.9	55.5	71.1	25.5	0.7	0.36	3.17	5.06	-0.066964	-0.007879	-0.007561	0.01197	-0.022047	-0.003886	0.013895	-0.005483	-0.006559	0.002007	-0.002084	0.007024	0.003034	0.004131	0.001016	-0.000182	0.004182	-0.002146	0.001411	-0.000711	-0.008326	0.001372	-0.002741
NAD 1 F14 121.8	Nadaouiyeh D	Levant	MIS13	Flint		56.4	21.9	52.5	33	0.93	0.63	6.32	5.81	-0.24313	0.059496	-0.014495	0.05747	0.01011	-0.011464	-0.010343	0.011624	-0.019048	-0.001505	0.020495	0.010758	0.010224	-0.027513	0.013148	-0.006394	-0.017552	-0.001859	-0.007319	-0.006571	-0.011885	-0.008033	-0.003549
NAD 1 F16 106	Nadaouiyeh D	Levant	MIS13	Flint		71.5	41	57.2	32.5	0.8	0.57	3.29	6.02	-0.14822	-0.000382	0.003728	0.008389	0.02209	-0.011341	0.005738	-0.005945	-0.020265	0.003296	-0.000427	0.00535	0.002243	0.003601	-0.001179	-0.00197	0.008878	-0.000874	0.00203	0.003899	-0.001132	-0.003532	0.000709
NAD 1 F16 229	Nadaouiyeh D	Levant	MIS13	Flint		84.9	35.4	57.4	40.2	0.68	0.7	9.43	9.5	-0.043236	0.091277	-0.050132	0.018598	-0.012847	-0.01059	-0.024841	0.010047	0.013056	0.007526	4.4e-05	-0.001018	-0.009512	0.009348	0.002629	-0.001123	0.004808	-0.00073	-0.003288	0.002735	0.004704	0.001523	-0.008355
NAD 1 F16 345	Nadaouiyeh D	Levant	MIS13	Flint		72.9	40.1	61.5	30.5	0.84	0.5	3.09	5.16	-0.15672	-0.012335	-0.009005	-0.01725	0.008258	0.01162	0.004614	-0.010138	0.000565	0.009914	0.000273	-0.001456	0.006787	0.003178	-0.006569	3.2e-05	0.003222	-0.001213	-0.003631	-0.002276	-0.001975	0.000272	-0.000903
NAD 1 F16 901	Nadaouiyeh D	Levant	MIS13	Flint		81.2	53.6	44	29.2	0.54	0.66	6.93	8.94	0.097219	0.10734	-0.004935	0.021394	0.010743	0.009701	0.010102	0.009467	0.00459	0.008645	-0.003636	-0.009916	0.008331	-0.002068	0.002835	-0.001146	-0.010412	-0.003556	-0.003337	0.002552	-0.001839	-0.000191	0.008158
NAD 1 G12 237	Nadaouiyeh D	Levant	MIS13	Flint		65.8	33.5	62.9	18.4	0.96	0.29	3.2	3.99	-0.2755	-0.020791	-0.012161	-0.016106	-0.062804	0.001715	0.005355	-0.000634	-0.02782	0.006391	-0.014922	-0.001107	-0.004381	0.010951	-0.004951	-0.011578	-0.004954	0.009575	0.00731	-0.011809	-0.005971	0.002859	0.006119
NAD 1 F14 795	Nadaouiyeh C	Levant	MIS12	Flint		91.8	74.7	62.3	25.6	0.68	0.41	5.54	13.86	0.054195	-0.022346	0.097405	-0.034085	0.015996	-0.022904	-0.034129	0.008507	0.004854	-0.023142	-0.019268	0.013007	0.021918	-0.005832	-0.009312	0.007675	0.000929	-0.000449	0.011773	-0.001417	0.007912	-0.00553	-0.00368
NAD 1 F14 809	Nadaouiyeh C	Levant	MIS12	Flint		72.2	48.6	65.2	25	0.9	0.38	9.16	10.17	-0.24398	-0.030737	0.005553	0.025485	-0.006839	0.077986	0.002254	-0.013392	0.028057	0.010667	-0.006353	-0.038275	-0.000983	0.017447	-0.00406	0.011186	0.000907	-0.007826	0.000295	0.00566	-0.006324	-0.004141	-0.007442
NAD 1 G11 152	Nadaouiyeh C	Levant	MIS12	Flint		63.8	36.1	47.2	21.3	0.74	0.45	8.39	9.4	-0.052254	0.040684	0.020607	-0.030076	0.005468	-0.017828	-0.025332	0.001259	-0.007613	-0.012038	0.012489	-0.003889	-0.008594	0.012086	0.002357	0.015919	-0.002096	-0.005035	0.004576	-0.002101	0.003126	-0.007045	0.005472
NAD 1 G12 120	Nadaouiyeh C	Levant	MIS12	Flint		60.5	36.7	52.5	26.7	0.87	0.51	8.13	8.62	-0.19078	0.034863	-0.004966	0.038262	-0.029079	-0.036049	0.011033	-0.029307	0.005538	-0.015765	0.014188	0.021136	-0.032729	-0.019958	-0.022472	-0.013324	-0.009325	-0.010189	0.003595	-0.000973	0.00963	0.01279	-0.009998
NAD 1 G12 201	Nadaouiyeh C	Levant	MIS12	Flint		55.8	27.2	47.9	21.4	0.86	0.45	3.74	6.19	-0.15315	0.031075	-0.004635	0.032807	-0.009523	0.004875	-0.007081	-0.011239	0.007504	0.011122	0.008003	-7e-05	-0.000303	-0.004991	-0.011011	0.018428	0.004616	-0.005786	-0.001339	0.00507	0.007265	-0.009538	0.005168
NAD 1 G12 203	Nadaouiyeh C	Levant	MIS12	Flint		91.2	62.9	57.9	21.2	0.63	0.37	4.25	8.37	-0.005253	0.050278	0.016756	0.034918	-0.010623	0.017374	-0.000393	-0.000266	-0.009001	-0.004694	0.00377	-0.000463	0.005393	-0.001953	-0.002148	0.005537	0.003056	-0.00129	0.00052	-0.00364	0.000512	0.002169	-0.003283
NAD 1 G13 218	Nadaouiyeh C	Levant	MIS12	Flint		98.8	62.4	59.8	31.5	0.61	0.53	4.64	9.09	0.056267	-0.061604	0.02558	0.021753	-0.017701	-0.015635	0.011961	0.004536	-0.005965	0.012302	-0.001628	0.00053	-0.000358	-0.008469	0.008468	0.009594	-0.00487	0.003184	0.001903	-0.000957	-0.003194	0.002956	0.000234
NAD 1 G13 221	Nadaouiyeh C	Levant	MIS12	Flint		102.3	71.1	42.3	23.6	0.41	0.56	4.6	10.35	0.23604	0.013905	-0.00414	0.01399	0.010942	-0.0039	-0.003901	0.004223	-0.011222	-0.009548	0.010441	-0.004853	0.004349	-0.006749	0.013157	-0.011785	-0.00267	0.004151	-0.005409	0.000713	0.004677	-0.004384	0.004915
NAD 1 G13 232	Nadaouiyeh C	Levant	MIS12	Flint		46.1	16.7	56	17.5	1.21	0.31	16.6	16.47	-0.2933	0.12542	-0.016373	0.04505	0.016605	-0.06137	0.095913	0.14567	0.046504	-0.01142	0.014459	0.013676	-0.038781	0.012298	-0.002317	0.006872	-0.004445	0.002538	0.010741	-0.012807	-0.004477	-0.001634	0.00216
NAD 1 G13 315	Nadaouiyeh C	Levant	MIS12	Flint		73.9	39.3	57.6	25.1	0.78	0.44	3.96	4.83	-0.091858	0.036437	-0.009852	-0.009642	-0.016403	0.005582	0.017546	-0.001912	-0.020147	0.007663	0.000181	-0.009289	0.009045	0.004081	0.010991	0.00593	0.01871	0.002036	-0.000572	-0.008614	0.010009	0.002317	-0.000668
NAD 1 G13 323	Nadaouiyeh C	Levant	MIS12	Flint		92.3	67.7	56.4	28.4	0.61	0.5	3.04	10.02	0.094292	-0.008168	0.07636	0.02329	-0.043339	-0.01021	0.001902	0.010197	-0.026448	0.016791	-0.006132	-0.016066	-0.003013	-0.003699	-0.002489	0.005701	0.003256	0.010085	0.00213	0.008558	0.003347	0.006485	0.003796
NAD 1 G14 189	Nadaouiyeh C	Levant	MIS12	Flint		111.9	66.9	57	36.2	0.51	0.64	5.01	10.98	0.18812	-0.069669	0.050503	0.01636	-0.037166	0.006201	-0.000393	0.002046	0.010277	0.012165	0.014318	-0.00925	-0.015773	-0.005085	0.003873	0.00609	0.001805	-0.005877	0.004627	-0.001497	-0.004846	0.005429	0.007026
NAD 1 G14 348.2	Nadaouiyeh C	Levant	MIS12	Flint		75.8	38.5	49.8	30.1	0.66	0.6	3.17	4.88	-0.046472	-0.021127	-0.016726	0.01801	0.006826	0.000218	-0.00614	-0.003059	-0.013099	-0.005681	-0.005879	-0.003182	0.004571	-0.006923	-0.001002	0.006161	-0.010524	-0.00576	0.006264	0.000989	-0.005867	-0.004683	-0.008926
NAD 1 H11 150	Nadaouiyeh C	Levant	MIS12	Flint		45.1	18.6	50.3	28.7	1.12	0.57	6.69	7.04	-0.29965	0.055111	-0.038467	0.004126	-0.031786	0.006545	0.035682	0.045729	0.006167	0.004087	-0.001963	0.015283	-0.021485	0.00517	-0.002021	0.008198	-0.003576	-0.001803	0.010802	0.00452	0.008692	-0.011216	-0.004549
NAD 1 H12 107	Nadaouiyeh C	Levant	MIS12	Flint		99.1	63	65	39.5	0.66	0.61	3.39	7.64	0.001022	-0.044625	-0.010694	0.001015	0.022898	-0.009784	-0.004639	-0.007303	0.004743	-0.007703	-0.005003	-0.004202	-0.004382	-0.001746	0.001662	-0.002584	0.00187	0.00623	0.005039	0.004282	0.003827	-0.002042	-0.000675
NAD 1 H12 110	Nadaouiyeh C	Levant	MIS12	Flint		140.8	99.9	73.3	34.6	0.52	0.47	3.24	9.64	0.15054	0.023865	0.034936	-0.007428	-0.014832	-0.000856	-0.001025	0.006367	-0.0089	0.012447	-0.00753	-0.00619	-0.001961	-0.007225	0.000961	-0.007146	-0.00056	0.001354	0.003231	0.009247	-0.000739	-0.004239	-0.000228
NAD 1 H12 111	Nadaouiyeh C	Levant	MIS12	Flint		73.8	47.2	50.3	19.3	0.68	0.38	5.58	9.5	-0.010602	0.040687	0.033078	-0.04363	-0.013647	0.035139	-0.018712	0.003121	-0.010738	-0.006961	0.011016	0.005855	-0.007845	-0.004963	0.011282	-8.6e-05	0.00276	0.004423	0.000903	0.001103	-0.003394	-0.002793	-0.002213
NAD 1 H12 121	Nadaouiyeh C	Levant	MIS12	Flint		51.2	27.4	52.5	23.6	1.03	0.45	3.89	7.94	-0.28659	-0.027071	0.007548	0.038257	-0.043597	-0.005724	-0.033722	0.002679	0.024869	-0.014592	-0.006364	0.019327	0.008504	-0.008358	0.001569	-0.003739	0.006577	-0.003411	-0.000517	-0.000593	0.00556	-0.008394	0.004171
NAD 1 H12 159	Nadaouiyeh C	Levant	MIS12	Flint		51.8	24	45	20.2	0.87	0.45	8.69	9.77	-0.16911	-0.067082	0.003497	0.014482	0.00629	-0.031837	0.015322	0.006484	-0.018743	0.005719	0.007623	-0.014434	0.003057	-0.001414	-0.023349	0.003111	0.017662	0.004576	0.004754	0.003682	-0.016943	-0.000419	-0.004505
NAD 1 H12 94	Nadaouiyeh C	Levant	MIS12	Flint		48.8	32.7	59.4	16.1	1.22	0.27	11.59	10.15	-0.32268	-0.04312	0.025047	0.013733	0.078738	0.046523	0.000875	0.14478	0.031444	-0.006939	0.001473	-0.01391	0.001464	-0.013386	0.008604	0.008319	-0.001095	0.00856	-0.00864	0.010442	-0.014229	0.005626	0.004817
NAD 1 H14 167.2	Nadaouiyeh C	Levant	MIS12	Flint		107.3	74.8	60.9	48	0.57	0.79	4.48	10.38	0.097739	0.066407	0.030975	-0.001323	-0.00387	0.009062	-0.011051	0.003605	-0.002955	-0.005355	-0.000264	-0.000789	-0.007672	-0.0064	0.000921	0.000629	0.001579	0.00068	0.00184	-0.001554	-0.004032	-0.00053	-0.002993
NAD 1 H14 167.3	Nadaouiyeh C	Levant	MIS12	Flint		62	37.2	57.8	22.4	0.93	0.39	4.47	4.53	-0.25687	0.019638	-0.016864	0.049714	-0.002537	0.003523	-0.001218	-0.014724	0.008794	-0.004907	-0.008241	-0.005881	0.002488	0.00427	0.009969	0.000505	0.000551	-0.005352	-0.009318	0.006287	-0.001639	-0.002806	0.002677
NAD 1 H14 167.5	Nadaouiyeh C	Levant	MIS12	Flint		64.6	20.3	36.2	21.3	0.56	0.59	13.35	8.2	0.042203	0.11116	-0.014647	0.01245	0.057227	-0.044144	0.038998	-0.017993	0.000166	-0.036924	-0.012275	-0.003994	0.017522	-0.066842	-0.015586	0.007852	-0.003027	0.014125	0.001014	-0.005627	-0.002194	-0.006096	-0.003626
NAD 1 I11 62	Nadaouiyeh C	Levant	MIS12	Flint		64.8	35.4	63.6	27.8	0.98	0.44	4.14	10.24	-0.23727	0.017543	0.047901	-0.037722	0.037318	-0.020491	0.014885	-0.01963	0.00687	0.009979	0.016084	-0.003306	0.008354	-0.005917	-0.003354	-0.014154	0.01925	0.000681	0.006521	0.017377	-0.010552	-0.007133	0.004013
NAD 1 I12 108	Nadaouiyeh C	Levant	MIS12	Flint		67.7	28.5	55.9	24.5	0.83	0.44	6.27	4.7	-0.17173	-0.028849	-0.055473	-0.044699	0.000273	0.029915	0.020385	-0.015297	0.004944	0.009208	-0.006514	-0.019473	0.015389	-0.013999	0.002329	0.001634	0.004509	0.002676	0.010653	-0.003377	0.004754	0.000248	-0.003644
NAD 1 I12 170	Nadaouiyeh C	Levant	MIS12	Flint		86.7	51.2	62.1	32.3	0.72	0.52	4.38	5.47	-0.050101	0.025725	-0.015997	-0.006379	-0.013021	0.004149	-0.008893	-0.003842	-0.006119	0.005799	0.010747	0.005987	-0.0014	-0.006812	-0.00043	-0.007343	-0.010845	-0.003686	0.000405	-0.004689	0.00075	-0.000587	-0.002635
NAD 1 I12 176	Nadaouiyeh C	Levant	MIS12	Flint		55.9	28.4	46.1	27.2	0.82	0.59	4.12	4.7	-0.12682	-0.020421	-0.028056	-0.009512	-0.031028	-0.002878	0.013032	-0.015001	0.014734	0.017876	0.013908	0.016282	0.004734	-0.004795	-0.008208	-0.00181	0.003906	0.000891	0.008584	-0.005904	0.002955	-0.006305	0.004477
NAD 1 I13 23	Nadaouiyeh C	Levant	MIS12	Flint		69.8	49.7	50.3	30.2	0.72	0.6	9.95	9.75	-0.044072	0.00773	0.019238	-0.045189	0.042851	-0.031122	-0.011711	-0.007819	0.006597	0.015389	0.002166	-0.008155	-0.011526	0.005146	0.003959	0.000863	0.005312	0.000825	0.004226	-0.000271	0.003658	0.003891	0.006465
NAD 1 I13 48	Nadaouiyeh C	Levant	MIS12	Flint		59.1	29.8	49.2	26.1	0.83	0.53	3.55	6.67	-0.13889	0.015344	0.007062	0.004682	-0.045789	0.009362	-0.01237	-0.014789	0.01259	0.004249	0.027604	-0.003641	-1.9e-05	-0.000865	0.000529	0.003188	0.01566	0.005433	-0.004514	0.003124	0.004836	-0.003542	-0.00147
NAD 1 K12 23	Nadaouiyeh C	Levant	MIS12	Flint		120.8	87.1	57.5	37	0.48	0.64	2.69	9.55	0.20323	-0.007729	0.016241	-0.003005	-0.006034	-0.012216	-0.005295	0.008089	-0.00873	0.009003	-0.004743	-0.001405	-0.006494	-0.000332	0.002152	-0.004633	-0.002877	0.002756	-0.001234	0.002747	-0.000595	-0.000221	-0.000777
Tabun_2715	Tabun Ed	Levant	MIS11	Chert		62.1	39.9	42.5	20.4	0.68	0.48	3.99	8.93	-0.004364	-0.035941	0.03975	0.027568	-0.019582	0.013456	0.00034	0.000818	-0.008677	0.008165	0.000974	0.003156	-0.003803	-0.00086	0.005622	0.002896	0.001475	-0.004264	0.00524	0.000886	0.004806	-0.002264	-0.000567
Tabun_2718	Tabun Ed	Levant	MIS11	Flint		86.9	68.5	62.7	33.4	0.72	0.53	6.15	12.05	-0.008518	0.013644	0.077808	0.000207	0.003362	-0.045796	-0.000304	0.004029	-0.008709	0.025546	-0.00941	0.01617	-0.000195	-0.004984	0.000307	0.009697	-0.007615	-6.4e-05	0.005546	0.005368	0.006265	-0.002614	-0.000754
Tabun_2719	Tabun Ed	Levant	MIS11	Flint	Cobble	89.7	44.8	70.3	29.5	0.78	0.42	4.26	3.54	-0.13149	-0.011747	-0.065339	-0.000627	0.000187	0.006271	0.018965	-0.015681	-0.003369	-0.009339	-0.004892	-0.005167	0.002396	-0.006802	0.007569	-0.016614	-0.009859	0.000645	-0.008521	0.005667	0.002371	0.002685	0.004956
Tabun_2720	Tabun Ed	Levant	MIS11	Flint	Flake	78.6	52.9	56.5	20.1	0.72	0.36	3.56	8.59	-0.044316	-0.01863	0.041202	-0.007772	-0.02053	0.016115	0.002013	-0.006571	-0.000789	0.010933	0.003343	-0.003859	-0.000638	0.005469	-0.003904	0.000543	0.004634	-0.001282	0.005489	-0.002107	0.010137	0.000517	-0.0052
Tabun_2722	Tabun Ed	Levant	MIS11	Flint		99.5	78.2	66.1	34.9	0.66	0.53	3.17	12.84	0.030884	0.037901	0.068785	0.008466	0.01241	0.011094	-0.00816	0.009866	-0.030761	-0.005528	0.00618	0.005279	0.002938	0.000161	-0.003311	0.000867	-0.000482	0.004933	0.012531	0.005124	0.000181	0.002773	-0.005618
Tabun_2726	Tabun Ed	Levant	MIS11	Flint		89.3	56.9	58.9	39.1	0.66	0.66	2.73	3.27	-0.023284	-0.024122	-0.027893	0.001571	-0.02481	-0.00541	-0.001221	-0.000545	0.003079	0.019148	-0.007705	0.003408	0.004373	-0.003392	0.004553	0.00152	-0.006006	0.004185	0.006554	0.002057	-0.000446	0.000601	-0.001983
Tabun_2729	Tabun Ed	Levant	MIS11	Chert	Cobble	93.8	67.7	74.3	38.1	0.79	0.51	5.92	11.02	-0.071161	-0.001073	0.04664	-0.006896	0.02955	-0.025513	-0.028237	-0.003699	0.007647	-0.004042	0.006141	-0.004611	0.007692	0.001669	0.011849	0.001608	-0.004545	0.007864	0.001352	-0.000275	-0.002148	0.003012	-0.002918
Tabun_2732	Tabun Ed	Levant	MIS11	Chert		77.5	45.9	61.7	27.1	0.8	0.44	4.3	6.14	-0.11065	-0.019639	-0.019479	0.021214	0.020779	-0.011742	0.000801	-0.016445	0.009561	-0.002409	0.003489	-0.003285	-0.00924	-0.004861	-0.00675	-0.002414	0.002745	0.002501	-0.001406	0.003888	-0.003305	0.005862	0.008667
Tabun_2733	Tabun Ed	Levant	MIS11	Flint		68.1	54.8	56.7	25.6	0.83	0.45	4.06	14.24	-0.088259	0.010984	0.066884	-0.000531	0.054707	0.017307	-0.005925	0.004299	-0.007333	0.000427	0.009851	0.01623	0.023174	0.010155	0.025294	-0.001227	-0.010954	0.002964	0.004368	0.000346	-0.011072	0.004287	0.003141
Tabun_2735	Tabun Ed	Levant	MIS11	Flint		65.7	44.3	48.2	26.2	0.73	0.54	3.51	8.67	-0.072148	-0.040381	0.014647	0.003787	0.008958	-0.006975	0.007762	-0.007512	0.015228	0.001966	-0.007484	0.007205	0.004915	0.005486	-0.003039	0.005287	0.006763	-0.004939	-0.002661	0.003164	-0.004491	-0.00377	0.00247
Tabun_2742	Tabun Ed	Levant	MIS11	Flint	Flake	79.7	39.4	71	29.5	0.89	0.42	5.52	5.61	-0.22377	-0.043306	0.008841	0.003359	-0.018224	0.010291	-0.021642	0.009738	-0.016486	0.008687	-0.006989	0.006851	0.00117	-0.006729	-0.006513	-0.003766	-0.002407	-0.007451	-0.00104	-0.003142	-0.003516	-0.000643	-0.000557
Tabun_2745	Tabun Ed	Levant	MIS11	Flint	Cobble	71.3	37.1	58.9	25.1	0.83	0.43	6.63	7.52	-0.14812	0.07125	-0.018791	-0.006965	0.016689	0.012593	0.004751	0.004342	-0.005464	0.008518	-0.008522	-0.001356	-0.012585	0.004336	0.005256	0.009303	0.005194	-0.004596	0.001571	0.00075	0.000999	-0.000799	0.007742
Tabun_2746	Tabun Ed	Levant	MIS11	Flint	Cobble	80.5	55.3	61.4	26.8	0.76	0.44	14.14	13.47	-0.11271	0.13622	-0.007536	0.004937	0.000173	-0.030981	0.003409	0.028675	0.017159	-0.014452	-0.004003	-0.000887	-0.003956	0.01097	-0.002528	-0.008229	-0.009424	-0.004575	0.002848	1.2e-05	0.003717	-0.005562	-0.004107
Tabun_2750	Tabun Ed	Levant	MIS11	Flint		74.5	52.7	61.7	18.2	0.83	0.29	5.82	9.97	-0.12754	0.057891	0.058598	-0.039011	-0.006807	0.00962	-0.008741	0.006892	-0.009936	-0.010825	-0.008193	-0.00928	0.016445	-0.003324	-3.4e-05	0.003925	-0.006985	0.005306	-0.005826	-0.001899	-0.006674	0.00311	-0.009278
Tabun_2753	Tabun Ed	Levant	MIS11	Flint	Cobble	76.7	50	60.4	27.2	0.79	0.45	4.17	9.32	-0.092762	0.020044	0.053234	-0.002542	-0.028489	-0.016167	0.010915	0.001012	-0.013521	-0.005774	-0.003526	0.0044	0.008099	0.017245	0.003563	0.000899	-0.006173	-0.001152	0.004915	0.008917	0.00148	-0.005548	0.007595
Tabun_2754	Tabun Ed	Levant	MIS11	Flint		96.8	58.9	63.1	29.8	0.65	0.47	4.33	5.93	-0.007358	-0.057309	-0.014792	0.018441	0.008409	0.002617	-0.001234	-0.000137	-0.002215	-0.002627	-0.005298	0.002171	-0.00164	-0.000848	0.006621	0.002417	-0.011039	0.002389	-0.002157	-0.001643	0.000993	-0.00305	-0.002898
Tabun_2757	Tabun Ed	Levant	MIS11	Flint	Flake	89.7	67.5	55.9	27	0.62	0.48	3.23	12.92	0.08772	-0.010639	0.076501	-0.008779	0.013511	0.022007	0.003542	0.000411	-0.011914	0.00686	-0.007529	-0.005138	-0.007915	0.008225	0.003506	-0.002062	-0.000541	0.001566	-0.003413	-0.003536	-0.001432	0.000455	-0.006901
Tabun_2761	Tabun Ed	Levant	MIS11	Chert	Flake	85.9	47.7	73.1	24.6	0.85	0.34	2.74	3.51	-0.17194	-0.021206	-0.027894	-0.005905	-0.004734	-0.008376	-0.003893	-0.008	-0.008559	-0.001542	0.001903	0.007849	-0.00668	-0.001545	-0.009236	0.005199	0.000886	0.00341	-9.9e-05	0.000716	-0.003907	0.002679	0.000672
Tabun_2762	Tabun Ed	Levant	MIS11	Flint	Cobble	94.3	62	72.4	35.1	0.77	0.48	3.91	6.29	-0.10404	0.002207	0.002328	0.003361	0.016663	0.001779	-0.004331	-0.008117	-0.009743	-0.012435	-0.005246	0.008581	-0.00199	-0.004057	-0.0027	-0.002663	-0.006375	0.001735	-0.003798	-0.000213	-0.000377	0.002877	0.003026
Tabun_2763	Tabun Ed	Levant	MIS11	Chert		111.2	74.9	68.1	37.3	0.61	0.55	5.09	9.93	0.06191	0.033771	0.03024	0.007466	-0.005529	-0.011276	0.014603	-0.014072	0.007774	-0.013719	0.00403	0.007908	-0.005321	-0.007676	-0.003961	0.002216	-0.000251	-0.006314	0.001434	-0.003447	-0.003638	-0.008035	0.00255
Tabun_2765	Tabun Ed	Levant	MIS11	Flint		68.8	43	48.3	32.7	0.7	0.68	4.62	6.32	-0.010407	-0.014949	-0.01174	-0.014357	-0.006201	-0.007227	-0.001335	-0.008829	0.015291	0.0187	0.011209	-0.003099	0.001936	0.000731	0.008609	-0.000174	-0.001673	0.009478	0.001025	-0.001412	0.00111	-0.00298	0.005713
Tabun_2766	Tabun Ed	Levant	MIS11	Flint	Flake	70.8	46.7	58.3	21.8	0.82	0.37	3.13	8.87	-0.15285	-0.01041	0.042079	-0.003982	0.026591	0.007317	0.001712	-0.010607	-0.002403	-0.009438	-0.005675	-0.008528	0.00698	0.015604	0.002671	0.002008	-0.000626	0.000445	0.001573	-0.003649	0.000158	-0.00029	-0.000891
Tabun_2767	Tabun Ed	Levant	MIS11	Flint	Cobble	71.8	53.6	44.8	28.2	0.62	0.63	5.46	9.06	0.058235	-0.017903	0.011794	8.7e-05	0.033204	0.026553	0.013925	-0.015077	0.011066	-0.003635	-0.022344	-0.019279	-0.00048	0.024164	0.002736	-0.01417	0.001724	0.007548	0.002805	-0.012048	0.012723	-0.014877	-0.002878
Tabun_2771	Tabun Ed	Levant	MIS11	Chert	Cobble	102.6	64.3	81	26	0.79	0.32	3.24	5.98	-0.12653	-0.029916	-0.011808	0.008628	0.009418	-0.010188	-0.014013	-0.007634	-0.000927	-0.010259	-0.00245	0.001526	-0.00333	0.001875	0.004088	-0.001106	0.000795	0.000712	-0.003886	-0.002965	-0.001579	-0.004468	-0.001223
Tabun_2772	Tabun Ed	Levant	MIS11	Chert		76.5	53.9	60.6	31.3	0.79	0.52	4.19	10.69	-0.058074	-0.002612	0.088177	-0.017129	-0.035848	0.011173	-0.016253	-0.00727	0.016926	-0.001136	-0.012106	0.004467	0.000247	-0.004456	0.003311	0.003166	-0.000711	0.001908	-0.000896	-0.004054	0.001063	-0.001922	-0.004113
Tabun_2773	Tabun Ed	Levant	MIS11	Flint	Cobble	86.6	67.2	71.6	24.3	0.83	0.34	2.88	16.37	-0.039752	0.023992	0.17107	-0.003937	-0.021207	-0.012267	2.9e-05	0.00506	-0.01911	-0.000386	0.00469	0.001223	0.009709	-0.004271	0.007804	-0.002343	0.006982	0.009306	0.001219	0.008252	0.002268	0.007115	-0.000202
Tabun_2775	Tabun Ed	Levant	MIS11	Flint		99.3	69.8	66.8	32.4	0.67	0.49	6.55	12.12	0.009333	0.09608	0.048768	-0.030634	0.010656	0.017214	0.002703	0.013089	-0.014806	-0.003458	0.00075	-0.000557	0.00049	-0.00361	-0.005052	-0.005046	-0.002997	0.003714	-0.005604	-0.001063	-0.000629	0.004216	0.001459
Tabun_2776	Tabun Ed	Levant	MIS11	Chert		72.4	47	57	25.6	0.79	0.45	3.43	8.64	-0.089759	0.018857	0.028414	-0.020558	-0.011837	-0.001148	-0.018857	-0.011591	0.019522	-0.006894	-0.000248	-0.000714	-0.002027	-0.000809	0.00552	0.00508	-0.001065	0.001003	0.002042	-0.005405	0.000987	-0.001377	0.003714
Tabun_2801	Tabun Ed	Levant	MIS11	Flint		86.1	57.8	62.9	41.6	0.73	0.66	5.28	7.93	-0.081673	0.041885	-0.006314	-0.010968	-0.011904	0.012678	0.021793	-0.009409	0.008854	-0.010571	-0.006498	-0.00587	0.01272	0.013733	0.00504	-0.013122	-0.011057	-0.003686	-0.003481	0.004575	-0.005187	-0.001892	-0.00358
Tabun_2806	Tabun Ed	Levant	MIS11	Flint	Flake	100.4	55.9	94.3	37.5	0.94	0.4	1.7	4.54	-0.22539	-0.004788	-0.007895	-0.020185	-0.005296	-0.001264	0.009884	-0.015773	-0.000461	0.002306	0.012691	-0.001542	0.001791	0.000497	-4.9e-05	0.00459	-0.000404	0.002782	-0.00048	0.004511	0.007458	0.005198	0.004753
NAD 1 A 83.6	Nadaouiyeh B	Levant	MIS11	Flint		125.8	72.9	86.9	50.3	0.69	0.58	4.62	7.99	0.001838	-0.009308	0.008184	-0.000289	-0.032888	0.024079	-0.009987	-0.009593	0.013568	0.006882	0.019161	0.003944	-0.001824	-0.004797	-0.011524	-0.004328	0.003051	-0.003269	0.001809	-0.005861	-0.0079	-0.003557	0.007642
NAD 1 B 83.6	Nadaouiyeh B	Levant	MIS11	Flint		57.1	46	40	23.4	0.7	0.59	5.96	16.99	0.035801	-0.017481	0.086712	0.017176	0.038339	-0.03098	-0.005299	-0.01078	0.006023	-0.017073	0.003864	0.006748	0.000593	-0.012022	-0.008988	-0.015629	-0.006318	-0.002771	-0.003653	4.9e-05	0.004586	0.004443	0.003362
NAD 1 C17 118	Nadaouiyeh B	Levant	MIS11	Flint		84.7	48.9	54.4	36.5	0.64	0.67	5.04	3.9	0.005522	0.05121	-0.016019	0.051758	-0.04384	-0.000685	-0.000972	0.007461	-0.014279	0.011028	-0.007161	0.004147	-0.005799	-0.007169	0.006311	0.010036	0.014059	-0.006071	0.002682	0.009575	-0.001399	0.000874	0.001831
NAD 1 C17 23	Nadaouiyeh B	Levant	MIS11	Flint		76	43.8	34.3	25	0.45	0.73	8.37	6.83	0.16945	-0.1042	-0.02355	-0.012542	0.034657	-0.003385	-0.006609	0.015547	-0.001423	0.00318	0.008581	0.008908	-0.00755	0.020743	-0.00154	0.003634	0.003031	-0.003268	-0.004714	-0.000746	0.007795	-0.013322	-0.007399
NAD 1 C17 38	Nadaouiyeh B	Levant	MIS11	Flint		56.9	31.9	55.6	21.1	0.98	0.38	4.44	6.84	-0.24752	-0.032915	-0.00454	0.011416	0.002393	-0.01054	-0.002025	-0.001857	0.004113	-0.001853	-0.003744	0.002623	0.004654	0.005114	0.013834	-0.007635	-0.004949	0.013834	0.006296	0.011579	0.000715	-0.006397	0.005738
NAD 1 C17 43	Nadaouiyeh B	Levant	MIS11	Flint		103.2	59.3	60.2	33	0.58	0.55	4.9	7.21	0.084432	0.050321	0.002474	0.021525	-0.02504	0.018965	0.016491	0.008718	-0.034819	-0.003097	-0.003491	-0.007585	0.00176	0.005857	0.007531	-0.011671	0.003641	0.006849	-0.005456	-0.003241	0.010726	0.009414	0.00437
NAD 1 C17 51	Nadaouiyeh B	Levant	MIS11	Flint		102.8	58.8	81.9	42.7	0.8	0.52	4.92	6.49	-0.11546	-0.001589	0.014229	-0.050185	-0.01528	0.000787	-0.013191	-0.005442	0.005896	0.004383	-0.002531	-0.00676	0.002549	-0.003694	-0.002887	-0.002827	-0.007369	-0.005976	-0.004108	0.005884	0.004022	0.005363	0.005662
NAD 1 C17 84	Nadaouiyeh B	Levant	MIS11	Flint		125.9	73.6	91.7	31.9	0.73	0.35	8.65	9.15	-0.074942	-0.065068	0.003811	0.045644	0.001365	-0.012042	0.003642	0.000297	-0.003106	-0.00302	-0.003925	0.001805	0.000229	-0.002022	-0.008222	-0.005808	0.003614	0.002592	0.0021	-0.003577	-0.002154	-0.00192	0.000512
NAD 1 C17 92	Nadaouiyeh B	Levant	MIS11	Flint		59.3	33	68.4	33	1.15	0.48	7.17	8.61	-0.31935	-0.003243	0.015309	0.038342	-0.010163	0.02411	0.063628	0.099451	0.016775	-0.00029	-0.000955	-0.009819	-0.004658	0.00966	-0.005834	0.000923	-0.012306	-0.003571	-0.015287	0.007153	-0.000554	-0.017601	-0.003383
NAD 1 D14 89.1 C5	Nadaouiyeh B	Levant	MIS11	Flint		131.8	72.5	92.1	34.8	0.7	0.38	8.49	9.03	-0.052347	-0.083197	0.012211	0.014031	0.006728	-0.002358	0.002405	0.009435	-0.007891	0.003641	0.000765	-0.004691	0.008146	-0.002863	-0.004198	-0.003103	-0.000766	-0.003928	-0.002762	-0.006666	0.000185	0.002626	0.000132
NAD 1 D15 83.13 CG5b	Nadaouiyeh B	Levant	MIS11	Flint		128.3	80.3	62.2	41.7	0.48	0.67	9.02	9.43	0.17165	-0.072915	0.020666	0.000538	-0.034903	0.027916	0.007695	0.008559	0.001647	0.006761	-0.004564	0.000618	-0.003683	0.003161	-0.00442	-0.005931	0.001158	-0.003359	-0.001177	-0.000344	0.003523	0.009527	0.00037
NAD 1 D15 89.10 C5b	Nadaouiyeh B	Levant	MIS11	Flint		73.8	44.2	50.9	25.3	0.69	0.5	8.29	10.31	-0.02669	0.080158	0.00144	0.039876	-0.006738	0.009458	-0.006509	-0.002417	0.018675	0.005083	0.009494	0.001906	-0.0075	0.000278	0.003359	0.011765	-0.007445	0.001269	-0.000996	-0.000909	0.00343	0.003858	0.001813
NAD 1 D15 89.3 C5b	Nadaouiyeh B	Levant	MIS11	Flint		105.3	56.7	65	33.6	0.62	0.52	7.38	7.5	0.01146	0.074594	-0.032489	-0.035742	-0.031228	0.001343	-0.008815	0.008061	0.014409	-0.017337	-0.008597	0.011541	0.006103	0.013818	6e-05	-0.005	0.001557	0.001533	-0.003548	0.003893	-0.006668	0.001786	-0.00609
NAD 1 D16 89.14 C6	Nadaouiyeh B	Levant	MIS11	Flint		77	52.9	65.5	37.7	0.85	0.58	7.26	8.64	-0.11529	0.04705	0.039135	-0.018214	-0.00797	-0.033434	-0.001772	0.004917	-0.005982	0.012548	-0.000437	0.018041	0.007187	-0.006369	0.004388	0.019996	-0.00327	0.00631	-0.000901	0.001906	0.002148	0.004523	-0.007519
NAD 1 D16 89.15 C6	Nadaouiyeh B	Levant	MIS11	Flint		54.3	47.3	52.1	24	0.96	0.46	6.53	22.64	-0.18899	0.011481	0.17882	0.040211	0.073583	0.005962	-0.016485	-0.002253	0.027721	-0.002217	0.012063	0.027735	0.042697	0.026157	-0.003155	0.000392	0.016167	0.006002	-0.002693	0.005349	3.2e-05	-0.003907	-0.000353
NAD 1 D16 89.17 C6	Nadaouiyeh B	Levant	MIS11	Flint		141.9	97.6	85.6	46.6	0.6	0.54	4.08	9.59	0.066324	0.047748	0.028288	-0.006747	-0.000242	0.008793	-0.0133	0.004395	-0.003222	0.003596	-0.009974	-0.00499	-0.003909	-0.002848	0.003678	-0.002683	-0.000367	0.000277	0.000938	0.003516	-0.002956	-0.000693	-0.000424
NAD 1 D16 89.2 C6	Nadaouiyeh B	Levant	MIS11	Flint		79.2	61.8	60.5	27.6	0.76	0.46	8	11.08	-0.086931	-0.052464	0.058596	-0.012617	0.017886	-0.000682	-0.019716	0.014598	-0.02102	-0.005599	0.001598	-0.006637	0.018715	0.010985	-0.0028	0.012702	-0.000922	-0.003296	-0.00121	0.001586	0.002741	0.004678	0.001157
NAD 1 D16 89.36 C6	Nadaouiyeh B	Levant	MIS11	Flint		65.9	38.6	54.3	26.8	0.82	0.49	9.03	6.88	-0.17122	0.063882	-0.003278	0.059801	-0.037689	-0.021185	-0.026984	-0.002628	0.024368	0.047981	0.010044	-0.020377	-0.002704	-0.010196	-0.024506	0.005504	-0.002135	0.024449	-0.010888	0.006751	-0.015795	-0.003843	-0.012745
NAD 1 D17 378	Nadaouiyeh B	Levant	MIS11	Flint		110.2	85.1	77.5	41.4	0.7	0.53	2.43	11.2	-0.012767	0.027837	0.062365	-0.025164	-0.000898	0.010378	-0.01843	-0.000554	-0.001562	-0.00336	0.001873	0.011786	-0.006063	0.001191	-0.013118	0.002781	0.008449	-0.000546	0.009163	0.002857	-0.005769	-0.007669	-0.0055
NAD 1 D17 415	Nadaouiyeh B	Levant	MIS11	Flint		74.2	46.6	50.2	32.9	0.68	0.66	8.63	6.73	-0.011223	0.077253	-0.007598	0.046197	0.001947	-0.013144	0.021759	0.00158	-0.006521	0.014849	0.02697	0.006701	0.00833	0.009145	0.009533	0.006628	-0.002417	0.009877	-0.004473	-0.002667	0.003682	0.003126	-0.010018
NAD 1 D17 90.101	Nadaouiyeh B	Levant	MIS11	Flint		123.9	76.2	84.5	54.2	0.68	0.64	4.9	7.68	-0.018078	0.029521	-0.002571	-0.013896	0.013936	0.019412	-0.013527	-0.00013	-0.002934	-0.001621	-0.006584	-0.002225	-0.001749	0.008373	-0.002652	0.01261	-0.006973	-0.000988	0.001567	0.001488	2.8e-05	-0.003339	0.004874
NAD 1 D17 90.115	Nadaouiyeh B	Levant	MIS11	Flint		57.3	34.1	62.2	24.2	1.09	0.39	9.87	11.08	-0.26679	-0.087163	0.002445	0.017429	-0.045693	0.024259	0.041083	0.057706	0.016184	-0.03555	0.015272	-0.005144	-0.017482	-0.017672	0.00665	0.01621	-0.000891	0.000748	-0.009182	-0.011157	0.004698	-0.002721	-0.003692
NAD 1 D17 90.138	Nadaouiyeh B	Levant	MIS11	Flint		71.9	48.9	48	31.3	0.67	0.65	5.89	10.73	0.021243	-0.019702	0.029794	-0.009571	0.002922	0.033738	0.011765	-0.005808	-0.009329	-0.001384	0.013811	0.005194	-0.001044	0.003015	-0.01367	0.007896	-0.005616	-0.001613	0.000795	-0.00468	0.002252	0.006948	-0.000985
NAD 1 D18 214	Nadaouiyeh B	Levant	MIS11	Flint		92.8	48.7	76.5	39	0.82	0.51	3.41	5.63	-0.11932	0.000799	-0.01809	0.017083	0.029942	-0.001203	0.010636	-0.014205	0.00431	0.014262	0.003265	0.001607	0.001283	-0.007874	0.002817	-0.004137	-0.008369	-0.003795	-0.006531	-0.000362	0.000434	0.002527	0.005225
NAD 1 D18 215	Nadaouiyeh B	Levant	MIS11	Flint		58.8	36.5	46.4	25.1	0.79	0.54	4.68	8.29	-0.10207	0.003681	0.008368	0.0037	0.033963	-0.015425	-0.035952	0.001137	-0.004144	0.008298	0.001171	0.002833	0.004017	0.00468	0.004497	-0.011024	0.00622	0.002743	-0.002773	-0.00722	0.00176	0.003282	-0.005144
NAD 1 D18 90.145	Nadaouiyeh B	Levant	MIS11	Flint		49.3	23.1	43	19.3	0.87	0.45	6.87	9.23	-0.18822	-0.06178	0.032153	-0.00849	-0.018462	0.003449	-0.010693	0.017968	-0.022517	0.005302	-0.011814	0.001532	0.012012	0.008238	-0.011798	-0.001346	0.004047	0.012968	0.002941	-0.004024	0.009469	0.00218	0.004671
NAD 1 E14 89.12 C5b	Nadaouiyeh B	Levant	MIS11	Flint		58.3	35.3	61.6	24.6	1.06	0.4	5.31	5.87	-0.30021	-0.014917	0.013625	-0.034801	-0.002075	0.002206	-0.02602	0.00387	-0.007943	0.012858	0.000131	0.020322	0.007064	-0.036614	0.012074	-0.000891	-0.014858	-0.008752	-0.004645	-0.011559	-0.009274	-0.000713	0.008006
NAD 1 E15 89.17 C5b	Nadaouiyeh B	Levant	MIS11	Flint		103.2	60.8	89	40.5	0.86	0.46	4.82	6	-0.14668	-0.017228	0.011114	-0.004997	-0.015132	0.027371	0.0011	-0.011807	-0.01584	-0.011532	0.016526	0.003982	-0.005773	-0.00639	-0.000718	-0.013852	0.000136	-0.006095	0.000575	-0.000946	0.007544	0.003463	0.005009
NAD 1 E15 89.5 C5	Nadaouiyeh B	Levant	MIS11	Flint		103.7	55.2	74.2	36.8	0.72	0.5	6.17	6.25	-0.057097	0.020671	-0.025743	-0.034644	0.006325	-0.011029	-0.022273	0.001371	-0.005208	0.00778	0.00481	0.005581	-0.008395	0.004118	0.004512	0.010748	6.4e-05	-0.003374	0.000497	-0.003268	-0.004979	-0.005994	-0.00149
NAD 1 E17 99	Nadaouiyeh B	Levant	MIS11	Flint		72.4	52	46	29.2	0.64	0.63	3.11	11.46	0.043175	-0.005873	0.05687	0.025513	-0.018265	-0.012412	-0.006667	-0.001616	-0.00648	0.001296	0.005526	-0.010522	-0.003076	0.008312	-0.014051	-0.006564	-0.007793	-0.000389	0.00565	0.006202	0.004761	0.003439	-0.003922
Tabun_2650	Tabun Eb	Levant	MIS9	Flint	Flake	95.7	65.1	75.8	42.4	0.79	0.56	3.17	8.48	-0.098751	-0.015105	0.029329	0.002209	-0.000665	0.009245	-0.010979	-0.010881	0.01079	0.005768	0.010415	-0.008039	0.000923	0.00556	0.004274	-0.001162	-0.002523	-0.004636	-0.003235	-0.006885	-0.001608	0.001068	-0.007702
Tabun_2651	Tabun Eb	Levant	MIS9	Flint		101	59.4	64.6	34.7	0.64	0.54	2.25	4.48	0.017741	-0.006837	-0.027744	0.010051	-0.016822	0.001195	-2.2e-05	-0.003231	0.000719	0.000456	-0.008494	0.000802	0.002259	0.001004	0.006091	-0.001523	-0.004423	0.001078	-0.003805	0.000677	0.005635	0.000198	0.005066
Tabun_2653	Tabun Eb	Levant	MIS9	Flint		113.4	80.8	69.8	51	0.62	0.73	2.17	15.02	0.11314	0.007783	0.092021	0.001975	-0.000366	0.003512	-0.00129	-0.00406	-0.00729	-0.011339	0.00793	-0.005351	-0.008509	0.001769	-0.005788	7.6e-05	-0.000694	-0.000912	-0.002514	-0.009494	-0.002488	0.006345	0.002963
Tabun_2656	Tabun Eb	Levant	MIS9	Flint	Cobble	66.1	42.9	56.6	33.1	0.86	0.58	8.98	12	-0.14586	0.089079	0.005147	0.001474	0.050816	0.010108	0.013639	0.007563	0.006715	0.012805	0.010341	0.004619	0.00344	0.001755	-9.5e-05	0.004588	0.006718	-0.005564	0.002579	0.002939	0.003564	-0.001356	0.008214
Tabun_2660	Tabun Eb	Levant	MIS9	Flint		85.6	55.1	68.4	42.5	0.8	0.62	5.73	6.76	-0.12448	-0.052307	-0.010646	0.033633	0.018483	0.002353	0.006573	-0.008406	0.00858	0.00351	0.000199	0.001343	-0.010131	-0.004435	0.002351	-0.001107	0.000853	0.001166	-0.000215	0.007518	0.001058	0.004377	0.003853
Tabun_2661	Tabun Eb	Levant	MIS9	Flint	Cobble	91.6	57.5	60.5	36	0.66	0.6	6.42	10.16	0.030286	-0.001631	0.011023	-0.011754	0.015139	0.006897	-0.000852	-0.00246	0.004391	0.016028	0.018126	0.030353	-0.010288	0.011011	-0.003742	0.017936	-0.00392	-0.001536	-0.007826	-0.005021	-0.00064	-0.004039	-0.000109
Tabun_2663	Tabun Eb	Levant	MIS9	Flint	Flake	96.3	78.4	57	17.3	0.59	0.3	4.27	13.66	0.15317	0.025496	0.099788	0.013223	-0.014725	-0.012901	0.016604	-0.003059	0.001123	0.000516	-0.021651	-0.003172	-0.004277	-0.013208	-0.000503	0.006645	0.006288	-0.002844	0.000675	0.000187	0.003329	0.007407	-0.005915
Tabun_2664	Tabun Eb	Levant	MIS9	Flint	Cobble	76.6	36.7	65	44.1	0.85	0.68	2.89	3.78	-0.16764	-0.029684	-0.065792	-0.009518	0.026331	-0.003096	-0.015718	-0.00461	-0.014083	-0.001854	0.005185	-0.006055	-0.016339	0.001433	0.006178	0.004086	0.011971	0.003566	-0.006827	0.008213	0.001714	0.010976	-0.005629
Tabun_2665	Tabun Eb	Levant	MIS9	Flint	Flake	64	30.5	47.5	18.8	0.74	0.4	3.7	3.74	-0.087856	0.026602	-0.050112	-0.003156	0.001158	-0.004247	-0.002578	-0.005602	-0.010518	-0.00395	0.009958	-0.015705	0.007653	0.008511	0.002727	-0.002997	0.005577	0.001952	-0.003759	-0.000834	-0.001343	-0.000604	-0.005566
Tabun_2667	Tabun Eb	Levant	MIS9	Flint	Cobble	87	66.9	55.3	24.8	0.64	0.45	2.72	11.49	0.063853	-0.002259	0.053357	-0.003112	0.008532	0.017503	-0.00463	0.00023	-0.008731	0.007097	0.000399	0.004615	-0.006148	-0.00287	0.01022	-0.002929	-0.000115	0.003821	0.000112	-0.001187	0.002284	-0.001365	-0.002112
Tabun_2668	Tabun Eb	Levant	MIS9	Flint	Cobble	91.9	70.9	63.8	29.3	0.69	0.46	7	13.27	-0.01027	0.093403	0.043546	-0.004762	0.030851	0.023612	-0.001965	0.011198	-0.006675	0.006054	-0.006735	0.004934	-0.001511	-0.008111	-0.002264	-0.00032	-0.001041	0.002532	0.0021	0.005746	-0.004153	0.000762	-0.002346
Tabun_2669	Tabun Eb	Levant	MIS9	Flint	Cobble	123.3	88.9	72.7	33.2	0.59	0.46	3.86	10.39	0.12921	-0.035988	0.059984	-0.002376	-0.036179	-0.012602	0.003894	0.002566	0.005739	0.007	-0.00533	-0.006758	-0.003404	0.002441	0.001306	0.000348	0.002205	-0.001866	-0.007012	0.004216	0.002572	0.002941	-0.004363
Tabun_2672	Tabun Eb	Levant	MIS9	Flint		85.3	77.1	49.3	23.5	0.58	0.48	3.52	16.12	0.21729	0.01247	0.10955	0.017845	0.044131	-0.016432	0.010708	0.000462	-0.008072	0.006537	-0.01228	-0.024637	0.010205	-0.009616	0.005177	0.005973	0.009649	-0.009402	0.002125	-0.007147	0.004037	0.002374	-0.005803
Tabun_2675	Tabun Eb	Levant	MIS9	Flint	Flake	92.7	65.7	68.8	22.7	0.74	0.33	1.64	8.17	-0.059206	-0.006421	0.042039	0.001334	-0.043524	0.001982	0.002265	-0.009498	0.023298	-0.005441	-0.007597	0.001569	0.007152	0.009437	0.004873	0.005929	-0.008708	0.004183	0.0067	0.005045	0.005611	-0.003434	-0.000884
Tabun_2678	Tabun Eb	Levant	MIS9	Flint	Flake	71	48.4	49.8	20.4	0.7	0.41	3.79	10.32	0.033588	0.031794	0.071487	0.013623	-0.069845	-0.007164	-0.002304	-0.009091	0.018578	-0.019703	-0.011424	0.001075	0.001612	-0.006794	0.005887	0.014224	-0.008128	0.001402	0.00165	-0.010813	-0.002924	-0.000172	-0.004316
Tabun_2679	Tabun Eb	Levant	MIS9	Flint		76.6	45.9	55.8	30.6	0.73	0.55	4.61	6.15	-0.069175	-0.003924	-0.003877	0.001689	0.022447	-0.030208	-0.013426	-0.006079	-0.004567	-0.003044	-0.001851	0.012686	-0.005704	-0.004097	-0.001003	0.008773	0.002622	-0.0012	0.000482	-0.000308	0.000634	-0.002396	-0.002188
Tabun_2681	Tabun Eb	Levant	MIS9	Flint	Cobble	73.6	51.3	43.1	24.9	0.59	0.58	3.58	7.77	0.072142	0.024169	-0.003272	0.011574	-0.006505	-0.005836	0.000673	-0.00332	-0.003373	-0.003893	0.001498	-0.006288	0.006159	-0.004058	0.000358	0.001988	-0.002553	-0.000639	-0.000503	-0.003487	-0.006019	-0.001409	0.002548
Tabun_2683	Tabun Eb	Levant	MIS9	Flint	Cobble	75.8	50.6	55.6	23.2	0.73	0.42	4.56	7.07	-0.071343	0.031488	-0.000871	-0.02121	0.019263	0.01546	-0.007432	-0.007158	-0.006026	-0.005048	-0.002907	-0.004636	-0.005989	0.005758	-0.00382	0.00174	-0.001948	0.006698	0.001074	0.003397	0.00739	0.000252	-0.007375
Tabun_2684	Tabun Eb	Levant	MIS9	Flint		63.4	42.9	51.7	19.1	0.82	0.37	8.42	11.87	-0.073711	0.068899	0.050418	-0.02727	-0.002722	-0.015269	-0.020078	-0.00398	0.02049	0.003778	0.014966	-0.016788	0.004267	-0.012802	-0.008982	-0.004407	-0.005797	-0.001955	-0.001721	0.002931	-0.004331	0.003301	-0.001682
Tabun_2687	Tabun Eb	Levant	MIS9	Flint	Cobble	70.7	41	48.4	24.5	0.68	0.51	4.01	4.52	-0.023999	0.033844	-0.03852	-0.000467	0.006498	0.002709	0.016697	-0.012199	-0.001177	-0.005463	0.008614	-0.007236	0.005065	-0.0027	0.00155	-0.013984	-0.001656	-0.005934	0.00022	-0.000429	0.003659	0.002185	0.002258
Tabun_2688	Tabun Eb	Levant	MIS9	Flint		45.6	32.4	32.6	19.7	0.71	0.6	3.37	12.07	0.001866	-0.014247	0.078911	0.001438	-0.016103	0.007526	-0.009793	0.002401	-0.008063	5.7e-05	-0.001878	-0.010041	0.006543	0.0018	-0.000166	-0.012977	-0.002497	-0.004818	0.001635	0.004854	-0.005705	0.001474	-0.000808
Tabun_2691	Tabun Eb	Levant	MIS9	Flint	Cobble	91.7	62	55.2	41.4	0.6	0.75	3.75	12.2	0.13313	-0.056712	0.067425	0.012881	-0.038259	-0.027324	-0.010559	0.005206	0.001281	-0.003287	0.00284	-0.001343	-0.011692	-0.007103	0.004209	0.00918	0.002545	0.005468	0.003015	0.005617	0.005057	0.004972	0.001985
Tabun_2692	Tabun Eb	Levant	MIS9	Flint		81.2	48.7	54.5	30.4	0.67	0.56	10.37	11.55	-0.014637	-0.11386	0.018234	0.018851	-0.006041	-0.001372	-0.013301	0.015352	0.009293	-0.004134	0.010652	0.000891	-0.000298	-0.003626	0.003371	-0.007061	0.002853	-0.003838	-0.00202	5e-06	-0.000585	0.001401	0.001926
Tabun_2693	Tabun Eb	Levant	MIS9	Flint		79.4	62.4	51.5	29.9	0.65	0.58	5.75	15.59	0.090203	-0.039465	0.084256	0.016227	0.019302	0.008879	-0.010415	-0.002364	0.00409	0.009992	0.013366	1.8e-05	-0.011416	0.000895	0.002625	-0.003315	-0.002379	0.004385	-0.001832	-0.002219	0.000445	0.000395	4.9e-05
Tabun_2696	Tabun Eb	Levant	MIS9	Chert	Flake	86.4	61.3	66.4	28.5	0.77	0.43	3.64	8.26	-0.099231	-0.021746	0.02515	0.008618	-0.00845	0.012316	0.005871	-0.008423	0.009008	-0.001203	-0.012652	0.010559	0.002718	0.000227	-0.002208	0.014301	-0.002935	-0.002041	-0.004722	-0.002137	-0.004841	-0.000586	0.002353
Tabun_2700	Tabun Eb	Levant	MIS9	Chert		100.6	63.3	57.9	35	0.58	0.6	6.07	7.87	0.086487	0.070794	-0.022285	0.001301	-0.002666	0.023775	0.005792	0.002165	-0.000574	-0.000137	0.00425	-0.005611	0.010047	-0.001118	0.002156	-0.004965	0.001455	0.004064	-0.00303	-0.004554	0.003469	0.002891	-0.002788
Tabun_2704	Tabun Eb	Levant	MIS9	Chert	Cobble	92.7	50	54.2	36.9	0.58	0.68	3.32	5.49	0.006528	-0.007805	-0.014646	0.008621	-0.01179	-0.017065	-0.004643	-0.009074	0.016722	0.01105	-0.003938	-0.002525	-0.001133	-0.000451	0.003418	0.001311	-0.004204	0.001454	0.003296	-0.001532	0.00171	-0.002339	-0.002115
Tabun_2705	Tabun Eb	Levant	MIS9	Flint	Flake	103.5	71.2	72.2	32.6	0.7	0.45	3.4	8.95	-0.026296	-0.020089	0.022672	0.006116	0.001657	0.015346	0.001211	-0.009073	0.015228	0.006874	-0.00978	0.009834	-0.002208	-0.001135	-0.00114	0.002298	-8.3e-05	0.000977	-0.004288	-0.002567	-0.000922	0.002765	-0.002914
Tabun_2805	Tabun Eb	Levant	MIS9	Flint	Flake	162.5	82.4	100.3	50	0.62	0.5	5.12	7.83	0.025803	0.024957	-0.002503	-0.003746	0.01377	0.000685	-0.003859	-0.000537	-0.011073	0.007144	0.00148	0.008293	-0.008571	-0.004138	-0.010507	0.00273	0.003793	-0.008174	-0.004275	0.00602	0.000166	-0.000853	-0.001781
Tabun_2810	Tabun Eb	Levant	MIS9	Flint		94.6	60.9	70	26.6	0.74	0.38	2.39	9.31	-0.060817	-0.023561	0.047368	-0.002376	-0.011364	-0.00418	-0.007294	-0.000458	-0.002545	0.005345	-0.003168	-0.00043	0.002942	0.002152	0.000236	0.007231	-0.003005	-0.002154	-0.004041	-0.004309	-0.006798	-0.001223	0.000746
NAD 1 E15 89.30 C.1	Nadaouiyeh A	Levant	MIS7	Flint		56	29.2	51.1	20.5	0.91	0.4	10.34	11.38	-0.18591	-0.068897	0.017863	-0.013919	-0.023817	0.038312	0.056002	-0.005504	0.023602	-0.010975	0.007441	0.008122	0.014684	0.007408	-0.013703	0.002325	0.007482	0.012649	-0.006026	-0.002056	0.006564	0.001062	0.005855
NAD 1 F10 41	Nadaouiyeh A	Levant	MIS7	Flint		101.8	41.4	50.2	40.1	0.49	0.8	16.12	16.31	0.12453	-0.21686	-0.029273	-0.014327	-0.002691	0.030053	-0.011613	0.053701	0.023762	0.008189	0.007806	-0.011113	0.011611	-0.00088	-0.006349	-0.000908	-0.001626	0.003911	0.004323	0.005589	0.000269	-0.007032	0.001274
NAD 1 F10 54	Nadaouiyeh A	Levant	MIS7	Flint		57	15.3	64.8	18.6	1.14	0.29	7.97	13.17	-0.31905	0.033175	-0.18853	0.012894	-0.040238	0.01857	0.050712	0.0197	-0.02129	0.009141	0.002443	-0.021203	0.002975	-0.00116	-0.01978	-0.005221	-0.013345	0.005842	-0.002407	0.011856	0.012217	-0.017796	0.000986
NAD 1 F10 60	Nadaouiyeh A	Levant	MIS7	Flint		66.2	33.5	69.8	29.3	1.05	0.42	5.42	5.31	-0.30643	-0.033005	-0.020358	-0.028684	0.002996	0.0105	0.005973	0.038658	-0.00974	-0.008657	0.000477	-0.015337	-0.013394	-0.007168	-0.020248	0.008951	-0.0092	-0.014753	0.010881	-0.003314	-0.004894	0.004125	-0.011137
NAD 1 F11 17	Nadaouiyeh A	Levant	MIS7	Flint		65.4	39.1	51.2	27.4	0.78	0.54	4.32	4.59	-0.12003	-0.012847	-0.010378	-0.026257	-0.002803	-0.016253	-0.009398	-0.002382	-0.001065	0.024052	-0.007035	-0.007261	-0.001942	-0.007671	0.013193	0.007522	-0.006609	0.000439	0.007582	-0.001557	-0.005109	0.009657	0.004227
NAD 1 F12 71	Nadaouiyeh A	Levant	MIS7	Flint		85.8	54.4	65.8	29.1	0.77	0.44	5.12	9.32	-0.078592	0.002562	0.054592	0.029709	0.009521	-0.011002	0.009459	-0.007794	-0.002431	0.016099	-0.022477	-0.003594	-0.006204	-0.002753	0.01711	-0.003308	0.017653	-0.005321	0.005947	-0.009511	-0.004088	-0.000138	0.003509
NAD 1 F13 158	Nadaouiyeh A	Levant	MIS7	Flint		52	20.8	59.3	28.9	1.14	0.49	8.58	10.1	-0.29366	-0.077417	-0.075702	-0.053036	-0.016447	0.027558	-0.024566	0.080248	0.006387	0.014148	0.008529	-0.019249	0.01303	-0.045252	-0.033998	-0.01058	0.014645	0.007488	-0.004128	-0.021727	0.014828	-0.008082	-0.004393
NAD 1 F13 168	Nadaouiyeh A	Levant	MIS7	Flint		105.3	64.7	70.6	23.5	0.67	0.33	3.07	5.52	-0.037129	-0.003417	-0.003884	-0.01805	-0.01776	0.013437	0.015198	-0.002601	-0.01363	0.005332	-0.014418	0.002412	-0.010493	-0.009128	0.008466	0.002606	0.005965	-0.00505	0.000893	0.004088	-0.005992	0.011318	0.001819
NAD 1 F14 90.1	Nadaouiyeh A	Levant	MIS7	Flint		117	80.7	63.9	28.2	0.55	0.44	4.48	7.82	0.10154	-0.031091	0.017588	0.005636	-0.019614	-0.021127	-0.019622	0.010564	0.000332	0.016528	-0.009925	-0.013891	0.004797	0.00102	-0.006521	-0.004988	-0.005988	-0.006117	-0.003967	0.006324	0.002499	0.009017	0.007783
NAD 1 F14 90.7	Nadaouiyeh A	Levant	MIS7	Flint		68.4	38.7	48.9	34.5	0.71	0.71	11.95	12.86	-0.078249	-0.10646	0.001023	0.004855	-0.017439	0.011367	-0.029666	0.016636	0.035504	-0.029983	-0.018476	0.007418	0.020669	-0.005638	0.010341	-0.007427	-0.004761	-0.008474	-0.001228	-0.00029	0.005174	0.007727	0.001916
NAD 1 G10 26	Nadaouiyeh A	Levant	MIS7	Flint		58.6	18.4	51.9	16.7	0.89	0.32	14.48	8.62	-0.18396	-0.031962	-0.09784	0.10239	-0.00906	-0.022696	0.038243	-0.01143	-0.040767	-0.036094	0.004493	-0.051535	0.032788	-0.013118	-0.02061	0.006787	-0.020202	-0.000627	-0.008588	-0.000334	-0.006383	-0.006716	-0.003673
NAD 1 G10 40	Nadaouiyeh A	Levant	MIS7	Flint		53.1	29.7	35.7	13.8	0.67	0.39	4.56	5.56	-0.028629	-0.050296	-0.025915	-0.017821	-0.029144	-0.010974	-0.02254	0.005522	0.006418	0.000467	0.01213	0.000587	0.015342	-0.001298	-0.001676	-0.002348	-0.003201	-0.003406	-0.003617	-0.007632	-0.001429	0.008806	-0.002011
NAD 1 G11 89.40 C.1	Nadaouiyeh A	Levant	MIS7	Flint		55.2	18.8	42.5	24	0.77	0.56	3.31	6.36	-0.12557	-0.020429	-0.10116	-0.014277	0.022279	-0.005526	0.000634	-0.011195	-0.008257	-0.013223	-0.007939	-0.014942	-0.004696	-0.007255	0.012738	0.007263	0.003313	0.003888	0.001198	0.006237	-0.002475	0.004426	0.00775
NAD 1 G12 89.12 C.1	Nadaouiyeh A	Levant	MIS7	Flint		60.5	28.3	54.3	25.5	0.9	0.47	11.06	10.09	-0.21436	0.088981	-0.027436	0.019375	-0.017814	-0.025911	-0.049548	0.046133	-0.01808	-0.017543	-0.004537	0.009642	-0.022048	0.007793	-0.00748	0.005544	-0.005905	-0.006621	-0.000527	-0.004264	-0.001953	-0.002553	-0.008333
NAD 1 G12 89.17 C.1	Nadaouiyeh A	Levant	MIS7	Flint		73.3	55.5	49	19.7	0.67	0.4	4.36	13.66	-0.001024	0.041089	0.070153	0.030264	0.046577	0.012847	-0.024156	0.007969	-0.014511	-0.008284	0.006708	-0.000114	0.017933	0.002034	-0.004119	-0.009261	0.013704	0.006448	0.008808	0.004147	0.006161	0.002762	-0.004564
NAD 1 G13 85	Nadaouiyeh A	Levant	MIS7	Flint		63.1	32.5	44	21.3	0.7	0.48	4.56	4.83	-0.036044	-0.033583	-0.008392	-0.022215	-0.012485	-0.001488	-0.00899	0.004328	-0.013376	0.005557	-0.000255	0.012124	-0.000772	-0.001602	0.003382	-0.010536	0.001606	0.002978	-0.01012	0.003092	0.011842	0.002376	-0.002184
NAD 1 G13 90.16	Nadaouiyeh A	Levant	MIS7	Flint		56.1	33.5	45	26.4	0.8	0.59	5.15	8.02	-0.11186	-0.0177	0.025444	0.020094	-0.029187	-0.002352	0.003605	-0.00092	-0.03282	-0.005112	0.034983	-0.006429	0.005203	0.009991	0.005109	-0.0099	-0.006861	0.002624	0.000451	-0.002772	-0.000762	0.011092	-0.00259
NAD 1 G14 30.6	Nadaouiyeh A	Levant	MIS7	Flint		64.8	35.4	55.7	18.3	0.86	0.33	6.61	7.19	-0.19137	0.057208	-0.009254	0.002014	-0.024367	0.000425	-0.013255	-0.000423	-0.002382	0.007707	0.002776	0.000872	-0.011627	-0.024521	0.003002	0.001964	-0.001988	-0.006083	-0.013777	0.005839	0.007699	0.001938	0.004598
NAD 1 H11 29	Nadaouiyeh A	Levant	MIS7	Flint		78.2	43.6	59.6	37.7	0.76	0.63	7.52	5.98	-0.075137	-0.014477	-0.000554	-0.067274	0.025341	0.017442	-0.006661	-0.009762	0.007848	0.005458	0.010687	0.006805	-0.007745	-0.004874	-0.004813	-0.006291	-0.013572	0.007845	0.001028	-0.003021	-0.000341	0.006088	0.003725
NAD 1 H11 89.18 C.1	Nadaouiyeh A	Levant	MIS7	Flint		72	39.6	60.6	25.9	0.84	0.43	5.32	4.93	-0.17731	-0.048247	-0.027153	-0.033491	0.008814	0.007012	0.029049	-0.009846	0.007905	0.011557	-0.007029	0.003179	0.002727	-0.003949	-0.005151	-0.0073	0.009231	-0.004623	-0.004435	-0.000246	0.005233	0.006951	-0.001737
NAD 1 H12 89.13 C.1	Nadaouiyeh A	Levant	MIS7	Flint		76.2	50.2	54.4	24.3	0.71	0.45	8.04	10.14	-0.063631	-0.06164	0.034626	-0.04717	-0.007725	0.02682	-0.00474	-0.002438	0.018264	-0.019184	-0.009647	-0.002505	0.00973	0.007169	-0.00659	0.00229	0.002187	-0.007579	0.007825	0.000529	0.000264	-0.000518	-0.004974
NAD 1 H12 89.35 C.1	Nadaouiyeh A	Levant	MIS7	Flint		69.3	41.4	55.4	22.1	0.8	0.4	5.4	7.93	-0.11451	-0.055205	0.03648	-0.025609	-0.046987	-0.00689	-0.01229	-0.006046	0.021238	0.002665	0.022223	-0.001337	0.004477	-0.008512	0.004811	0.002356	-0.001065	-0.001139	-0.004324	-0.002841	0.004204	0.001931	-0.011964
NAD 1 H12 89.50 C.1	Nadaouiyeh A	Levant	MIS7	Flint		70.1	37.2	47	26	0.67	0.55	8.91	7.64	-0.028854	0.10514	-0.013818	0.027558	-0.025705	0.002825	-0.001928	0.011095	0.001948	-0.017098	-0.005028	0.008523	-0.007136	0.003883	-0.003055	0.000454	0.002692	0.001849	0.004723	0.002321	-0.004713	-0.007228	0.003744
NAD 1 H13 53	Nadaouiyeh A	Levant	MIS7	Flint		65.3	33.5	44.4	30.6	0.68	0.69	8.94	8.35	-0.023021	0.088088	-0.045202	0.002248	0.006942	-0.016418	-0.019667	0.01714	-0.015241	-0.00898	0.001017	-0.000183	-0.004947	0.016568	0.015646	-0.003522	0.011548	-0.013102	-0.007428	-0.006696	-0.001324	-0.004341	-0.002689
NAD 1 I10 90.4	Nadaouiyeh A	Levant	MIS7	Flint		73.4	43.7	49	13.1	0.67	0.27	3.21	6.6	-0.027447	0.027122	-0.001879	0.005148	-0.011567	0.007342	0.007589	-0.012503	0.013691	0.000122	-0.005207	0.004061	-0.001943	0.005035	0.00595	-0.007526	0.003873	0.000499	-0.003669	-0.007041	-0.007076	-0.003036	0.002245
NAD 1 I11 90.1	Nadaouiyeh A	Levant	MIS7	Flint		70.2	40.7	45.3	20.6	0.65	0.45	4.03	5.22	0.017101	-0.016087	-0.030336	-0.006261	-0.018749	-0.024043	-0.001316	0.003657	-0.009805	0.00649	0.00039	0.00457	0.010073	-0.00126	0.008142	-0.016944	0.006205	-0.005214	0.003669	-0.010082	-0.012135	0.002789	0.001429
NAD 1 I13 3	Nadaouiyeh A	Levant	MIS7	Flint		42.2	31.3	47.4	24.2	1.12	0.51	6.86	17.58	-0.27901	-0.040172	0.077048	0.055119	0.051233	-0.027008	0.01782	0.021696	-0.00293	0.00234	0.018835	0.028492	0.026062	0.007192	0.018098	-0.009497	0.001125	-0.007461	-0.003006	0.003807	-0.005836	0.00792	0.015702
NAD 1 niv.1 83.7	Nadaouiyeh A	Levant	MIS7	Flint		57.2	28	60.4	17.7	1.06	0.29	5.67	5.81	-0.30719	-0.047366	-0.059915	-0.069112	-0.044778	-0.023423	0.00615	0.049761	0.013217	-0.025832	-0.008889	-0.006017	-0.004866	0.007553	0.002045	-0.011959	-0.002034	0.012323	0.016128	-0.007807	0.002333	0.005735	0.005757
NAD 1 niv.1 83.9	Nadaouiyeh A	Levant	MIS7	Flint		78.1	54.5	69.9	22.2	0.9	0.32	5.38	10.3	-0.18521	-0.014907	0.04471	0.015012	0.024826	0.034066	-0.013149	-0.007664	-0.006666	-0.007881	0.019024	-0.000243	0.002121	0.008548	-0.000899	0.017888	0.001963	-0.001173	-0.005453	0.003143	0.001461	0.003359	-0.002801
NAD 1 niv.1 89.6	Nadaouiyeh A	Levant	MIS7	Flint		62.1	40.7	54.7	22.2	0.88	0.41	6.91	7.48	-0.19276	-0.015855	0.017927	0.020381	-0.002894	0.041295	0.020742	-0.011362	-0.007384	0.016174	-0.000622	-0.001701	0.014818	-0.014795	0.015764	-0.006565	0.000781	-0.010161	0.00763	-0.010375	-0.00597	9.9e-05	-0.008889
EF-HR_Fig. 61.2	Olduvai Bed II - EF-HR	Africa	MIS47			128.3	78.5	92.2	44.3	0.72	0.48	2.48	6.2	-0.072506	-0.004499	0.005491	0.009914	-0.022119	-0.001683	-0.017043	-0.004539	0.005343	-0.014951	-0.012615	-0.001437	0.005346	0.003791	0.006126	0.001692	0.001069	-0.00412	-0.000484	-0.004174	0.001495	-0.002307	0.000655
EF-HR_Fig. 61.3	Olduvai Bed II - EF-HR	Africa	MIS47			100.6	79.2	69.2	52.5	0.69	0.76	3.71	8.68	-0.017491	-0.022839	0.051774	-0.018202	-0.005434	-0.008158	-0.002201	0.002566	-0.006663	-0.007427	-0.025094	-0.019784	0.019366	0.000555	-0.006676	0.009943	-0.005799	-0.002135	0.005675	0.008534	0.00188	-0.000195	-0.004092
EF-HR_Fig. 61.4	Olduvai Bed II - EF-HR	Africa	MIS47			101.6	65.5	70.3	46	0.69	0.65	6.87	11.86	-0.042208	-0.014927	0.041504	0.034344	0.01103	-0.020885	-0.014263	0.000137	-0.007704	-0.011867	0.002864	-0.017461	0.020956	0.007687	-0.007831	-0.000104	0.00457	-0.003655	0.005922	-0.001863	6.5e-05	0.00074	0.003928
EF-HR_Fig. 61.5	Olduvai Bed II - EF-HR	Africa	MIS47			161.6	96	88.9	51.5	0.55	0.58	4.73	7.06	0.085998	0.03896	-0.025621	0.007647	0.003343	0.015685	-0.006916	0.000333	0.000865	0.00502	-0.000321	-0.001122	-0.000814	-0.00048	0.003852	0.003934	-0.008766	0.000164	-0.005498	-0.001991	0.005636	-7e-05	0.005825
EF-HR_Fig. 61.6	Olduvai Bed II - EF-HR	Africa	MIS47			156	90.8	72.9	59.4	0.47	0.81	6.03	7.78	0.17863	0.041216	-0.044682	0.019021	0.004926	0.034333	0.000183	-0.002179	0.009222	-0.000785	0.01109	0.002847	0	-0.000594	0.005108	0.006392	-0.01037	-0.001144	0.010873	-0.004817	0.001456	0.007071	0.006332
EF-HR_Fig. 62.1	Olduvai Bed II - EF-HR	Africa	MIS47			150.1	93.3	79	53.1	0.53	0.67	5.62	4.88	0.10551	-0.037043	-0.028127	-0.029298	-0.027991	-0.019973	-0.021771	0.011327	0.007744	-0.001376	-0.004421	0.002593	0.002552	0.014268	0.006317	0.002112	0.010301	-0.004366	-0.006403	0.00602	-0.005346	-0.000644	0.004872
EF-HR_Fig. 62.2	Olduvai Bed II - EF-HR	Africa	MIS47			159.6	110.3	96.3	42.9	0.6	0.45	3.32	7.03	0.05608	0.008936	-0.01507	-0.020088	0.018122	0.019685	-0.000235	-0.009271	0.003975	-0.007264	0.009526	0.006924	-0.005192	-0.003524	0.00353	-0.004378	-0.001645	0.005086	0.002565	-0.002414	-0.001619	-0.000526	0.00183
EF-HR_Fig. 62.3	Olduvai Bed II - EF-HR	Africa	MIS47			174.9	107.2	97.6	47.7	0.56	0.49	6.56	11.19	0.097528	0.068388	0.023155	-0.022691	5.3e-05	0.03499	0.03555	0.006239	-0.018937	0.006356	-0.002197	0.006341	0.007517	-0.005811	0.001478	0.000207	0.010987	0.004717	0.005275	0.008355	-0.002854	0.001465	0.001075
EF-HR_Fig. 62.4	Olduvai Bed II - EF-HR	Africa	MIS47			143.8	74.6	74.3	39	0.52	0.52	5.68	5.41	0.10137	0.071963	-0.024281	0.011721	-0.036739	0.006673	0.001616	0.014695	-0.021616	-0.004588	-0.000542	-0.00259	0.006804	0.004964	-0.007648	-0.004328	-0.006283	-0.000201	-0.00359	0.004143	-0.001589	0.000848	0.000532
EF-HR_Fig. 63	Olduvai Bed II - EF-HR	Africa	MIS47	Lava	Flake	233.2	104.6	112.6	43	0.48	0.38	2.68	2.45	0.12591	0.012643	-0.084998	-0.008277	-0.014196	0.008336	-0.007786	0.003889	0.011861	-0.003494	-0.008508	0.012708	0.007287	0.016254	0.001889	0.003581	-0.004672	0.000558	0.0021	-0.000951	-0.004245	-0.001936	-0.000716
EF-HR_Fig. 64	Olduvai Bed II - EF-HR	Africa	MIS47	Lava	Flake	171.1	82.8	86.7	47.5	0.51	0.55	4.33	6.36	0.10676	-0.012977	-0.013682	0.014301	0.000475	0.004464	0.008626	0.008154	-0.022687	0.024191	-0.011082	-0.006237	0.004528	-0.00079	0.001795	-0.003276	0.002788	0.003338	0.009161	-0.000261	-0.003632	-0.003741	-0.001615
EF-HR_Fig. 65.1	Olduvai Bed II - EF-HR	Africa	MIS47	Lava		134.3	85.1	74.3	67.1	0.55	0.9	7.31	10.07	0.099116	-3.1e-05	0.016419	-0.040648	0.005925	-0.042291	0.007267	-0.006843	0.012965	-0.001287	0.003115	0.000478	-0.002881	-0.001724	-0.011343	0.001108	-0.006855	-0.007084	-0.005407	0.004867	0.007495	0.004369	-0.00033
EF-HR_Fig. 65.2	Olduvai Bed II - EF-HR	Africa	MIS47	Lava		127.8	64.2	76.4	44	0.6	0.58	6	6.23	0.025117	-0.029763	-0.024758	-0.039218	-0.01927	0.011006	0.00831	0.002838	-0.015452	-0.019088	-0.010072	0.022544	0.00769	-0.002337	-0.021699	0.009297	0.003289	-0.000346	0.003014	-0.001589	8.8e-05	0.000681	-0.003802
EF-HR_Fig. 66.2	Olduvai Bed II - EF-HR	Africa	MIS47	Lava	Flake	174.2	89.9	88.4		0.51		4.19	7.28	0.12024	0.001677	-0.008041	-0.006403	0.009972	0.002952	0.0043	-0.002004	-0.019545	-0.009508	0.01498	-0.001263	-0.009389	0.003196	-0.005155	0.008958	-0.002476	-0.005146	0.00686	0.004313	0.005665	0.000397	-0.007472
TK_Fig. 81	Olduvai Bed II - TK	Africa	MIS38	Quartzite	Slab	280.7	196.9	123.4	57.9	0.44	0.47	4.56	6.44	0.2023	-0.032267	-0.028184	-0.006032	-0.007435	0.009567	-0.012977	0.009499	0.012658	-0.003794	-0.017368	-0.009882	0.009253	0.012654	0.009176	-0.003621	-0.004123	-0.005789	0.001577	0.007259	-0.004722	0.000346	-0.001143
TK_Fig. 82	Olduvai Bed II - TK	Africa	MIS38	Lava	Flake	149.1	118.9	93		0.62		5.28	9.81	0.012801	-0.065592	0.022412	-0.009768	0.034628	0.003156	0.019627	-0.002835	0.002881	-0.006517	-0.006219	-0.005202	0.008357	0.012824	-0.017546	0.00071	0.002026	-0.007737	-0.004982	-0.006036	-0.004241	-0.007344	0.005728
TK_Fig. 87	Olduvai Bed II - TK	Africa	MIS38	Quartzite	Slab	245	134.4	105.6	48.1	0.43	0.46	7.57	8.29	0.20661	0.032255	-0.034369	-0.035255	0.003366	0.044502	0.013436	0.009248	-0.016343	-0.005696	-0.000706	0.007991	0.006945	0.002283	0.002487	-0.003337	0.001605	0.002612	0.002772	-0.000962	0.007056	-0.000429	0.003933
TK_Fig. 88.1	Olduvai Bed II - TK	Africa	MIS38	Lava		83.1	48.2	47.5	39.6	0.57	0.83	3.41	5.25	0.077017	0.009138	-0.023134	0.002077	-0.023159	-0.011288	-0.006049	-0.000377	0.000927	-0.019239	-0.005727	0.002678	0.004929	0.000794	0.011509	0.005814	0.005212	-0.00441	-0.004823	-0.003246	-0.003632	-0.00211	0.002131
TK_Fig. 88.2	Olduvai Bed II - TK	Africa	MIS38	Quartz		62.6	46.4	42.3	30.2	0.68	0.71	7.6	9.75	-0.044635	-0.098333	0.034731	-0.014963	0.032583	-0.009411	0.000519	0.010542	0.009786	0.01693	0.000501	0.005331	-0.005575	0.009072	-0.009681	-0.000907	0.001914	-0.000329	-0.009411	-0.004844	0.000886	0.002393	0.001241
TK_Fig. 88.3	Olduvai Bed II - TK	Africa	MIS38	Quartz		63.7	39.8	50.9	29.7	0.8	0.58	6.06	7.16	-0.13402	-0.030439	-0.003138	0.041705	-0.036939	-0.01651	0.005121	-0.010813	0.003276	-0.009345	0.001047	0.00476	-0.009653	0.01122	-0.006566	0.000369	0.003766	0.005981	0.004016	-0.001186	0.00366	0.007228	0.003942
TK_Fig. 88.4	Olduvai Bed II - TK	Africa	MIS38	Lava	Cobble	107	74.1	68.1	40.2	0.64	0.59	3.92	7.56	0.033282	-0.046654	0.023607	-0.021669	-0.035636	0.002935	0.013059	-0.001794	-0.003801	-0.011791	-0.001977	0.000415	-0.004201	0.005174	0.013111	-0.001554	0.000664	0.002335	-0.00375	-0.004702	-0.003507	0.002569	-0.003236
TK_Fig. 88.5	Olduvai Bed II - TK	Africa	MIS38	Quartz		67.5	33.3	35.2	27.5	0.52	0.78	5.4	5.24	0.081911	-0.063817	-0.051227	-0.005919	-0.009648	-0.011294	-0.001155	0.01027	-0.001758	0.017349	-0.006676	-0.001294	0.008574	0.001321	0.00927	-0.008306	-0.007481	0.000177	0.00183	-0.001003	-0.000488	0.004907	-0.002703
BK_Fig. 100.1	Olduvai Bed II - BK	Africa	MIS38	Quartz		43.5	26.6	34.9	22.3	0.8	0.64	4.59	7.67	-0.12374	-0.00998	0.027842	-0.008144	0.013267	0.015227	-0.012946	-0.00255	-0.015624	-0.004152	0.008209	0.017369	-0.007028	-0.005768	0.002852	0.008504	-0.005615	-0.009334	-0.000662	0.002675	-0.003267	-0.003442	0.004028
BK_Fig. 100.2	Olduvai Bed II - BK	Africa	MIS38	Quartz		46.2	28.7	28.4		0.61		9.85	11.12	0.046986	-0.11256	0.029875	-0.00889	-0.015353	-0.003021	0.013991	0.013303	-0.005344	-0.002082	0.009771	0.00144	-0.007403	0.002649	0.001544	0.005047	0.006691	-0.008429	-0.000746	-0.003969	0.002875	0.002071	0.000263
BK_Fig. 100.3	Olduvai Bed II - BK	Africa	MIS38	Quartz		50.1	33.1	47.2	26.2	0.94	0.56	3.29	9.26	-0.24084	0.02938	0.071344	0.050149	-0.035584	0.005711	-0.034326	0.002514	-0.002708	-0.003782	0.013317	0.002768	0.001242	0.013032	-0.002206	0.005422	9.7e-05	-0.005257	0.006438	0.002738	0.002916	-0.008066	-0.003848
BK_Fig. 100.5	Olduvai Bed II - BK	Africa	MIS38	Quartz		52.4	25.9	36		0.69		11.03	11.4	-0.049288	-0.17072	-0.00975	0.005925	0.039534	0.005918	0.006224	0.040466	0.013297	0.001752	0.014018	0.00382	-0.00413	-0.011923	0.003498	-0.013216	-0.001865	0.005698	-0.005664	0.002482	0.004538	-0.000571	0.001164
BK_Fig. 100.6	Olduvai Bed II - BK	Africa	MIS38	Quartz		41.2	27.2	36.5	22.5	0.89	0.62	6.36	6.7	-0.22398	0.044112	-0.008174	0.027262	-0.015545	0.008058	-0.009563	-0.007365	0.022053	0.013241	-0.012391	-0.005228	-0.006057	0.016724	0.00723	-0.013253	0.002224	0.014822	-0.008427	0.005505	0.005348	0.000465	-0.008879
BK_Fig. 96.2	Olduvai Bed II - BK	Africa	MIS38			68.4	47.9	49.3	21.2	0.72	0.43	6.93	10.83	-0.035824	0.027867	0.047799	0.030931	-0.009575	-0.026423	0.006839	-0.005957	-0.009671	-0.012969	0.00741	-0.003283	0.005281	0.013616	-0.003994	0.003543	-0.006446	0.011766	-0.001665	-0.00435	-0.00173	-0.000826	0.001105
BK_Fig. 96.3	Olduvai Bed II - BK	Africa	MIS38			63.8	28.8	42.4	27	0.66	0.64	3.84	6.29	-0.066351	-0.002044	-0.007366	-0.002152	0.006714	0.012519	-0.012402	0.001566	-0.006774	0.014423	-0.017769	-0.008545	0.009513	0.008931	-0.006658	-0.002244	0.004623	0.00207	0.00183	-0.002813	-0.005106	-0.002924	-0.00091
BK_Fig. 96.4	Olduvai Bed II - BK	Africa	MIS38			87.9	46.7	70.5	35.2	0.8	0.5	3.67	9.03	-0.1444	-0.017732	0.032559	0.028195	-0.006396	0.009064	0.006515	-0.007955	-0.013218	0.001785	0.004539	-0.005448	0.003527	0.011412	-0.022852	-0.010553	-0.005301	0.004098	0.000401	0.000297	0.000314	0.005408	-0.00513
BK_Fig. 96.5	Olduvai Bed II - BK	Africa	MIS38			59.9	41.4	53.6	37.1	0.89	0.69	9.55	10.5	-0.20175	-0.086251	0.029533	0.01903	-0.000153	0.010199	0.019195	0.015179	0.024687	-0.007558	-0.019327	-0.012905	0.001293	0.000743	0.012733	-0.003235	0.001915	0.002467	-0.007175	-0.008554	-0.002786	0.00156	-0.004012
BK_Fig. 97.1	Olduvai Bed II - BK	Africa	MIS38	Lava		130.3	81.1	70.6	43.6	0.54	0.62	3.36	8.43	0.11969	-0.012736	0.014033	-0.01193	-0.027102	0.006894	0.018435	0.003357	0.004012	0.008915	0.00325	0.015769	0.00855	0.007251	-0.000496	0.001975	-0.003409	-0.001336	0.013144	0.013982	-0.000708	-0.002242	0.00367
BK_Fig. 97.2	Olduvai Bed II - BK	Africa	MIS38	Lava		148.7	90.9	78.1	33.5	0.53	0.43	5.84	6.33	0.11887	-0.051245	-0.005122	0.006212	-0.040932	-0.00639	0.015801	0.008848	-0.019354	0.01897	0.002819	0.007521	-0.003082	-0.000564	-0.001807	-0.003853	0.002026	0.003882	0.00539	-0.006149	-0.002072	0.005767	0.002677
BK_Fig. 98.1	Olduvai Bed II - BK	Africa	MIS38	Lava		92.2	58.8	58.1	34.5	0.63	0.59	3.8	7.38	0.013608	-0.030746	0.00768	-0.004521	0.011783	0.009544	-0.003565	-0.001894	0.000118	-0.003458	-0.010856	0.010091	0.001306	-0.007575	0.000851	0.000419	-0.002982	-0.012294	-0.005479	-0.004512	0.001389	0.001093	-0.001698
BK_Fig. 98.2	Olduvai Bed II - BK	Africa	MIS38	Lava	Flake	146	85.2	72.4	31	0.5	0.43	6.88	6.66	0.12589	0.076787	-0.02329	-0.000874	0.006043	-0.011964	-0.001446	0.006518	-0.007578	-0.00524	0.00288	-0.004663	-4e-06	0.002256	-0.000238	-0.000655	0.002587	-0.000874	0.002747	-0.00081	-0.006077	-0.005612	-0.004477
BK_Fig. 99	Olduvai Bed II - BK	Africa	MIS38	Lava		174.1	107	111.1	62	0.64	0.56	4.22	7.18	0.014152	-0.048211	0.014442	-0.033094	-0.017354	-0.00952	-0.001961	0.004696	-0.011242	0.011708	0.004411	-0.00366	-0.000841	-0.001056	-0.009369	0.005525	0.000976	0.006813	-0.003105	-0.003986	-0.009546	-0.004491	0.002821
OLG_106	Olorgesailie CL1-1	Africa	MIS31	Basalt	Flake	153.7	100.6	97.1	53.2	0.63	0.55	7.41	8.74	0.029142	0.047253	0.006896	-0.015655	-0.00636	0.012375	-0.010442	0.001192	-0.005179	0.010745	-0.014025	-0.004675	-0.006949	-0.017085	0.014454	0.007082	-0.010631	-0.000851	-0.005943	-0.002269	-0.002365	-0.008662	0.005287
OLG_123	Olorgesailie CL1-1	Africa	MIS31	Basalt	Flake	161.5	118	86.2	44	0.53	0.51	2.39	6.11	0.12235	0.010902	-0.016435	-0.009936	0.008251	0.008454	0.003315	0.00169	-0.000324	0.00248	-0.020946	0.00526	0.009103	-0.000981	-0.008739	0.007789	-0.007996	0.007233	0.004933	0.002726	0.002171	-0.006068	0.000343
OLG_233	Olorgesailie CL1-1	Africa	MIS31	Lava		177.2	108.9	89.2	69.6	0.5	0.78	6.06	8.45	0.18178	0.001595	-0.002866	0.008143	-0.024706	-0.034579	-0.018368	0.001469	0.015188	-0.015519	0.003272	-0.002487	0.000293	-0.001192	0.015464	0.006924	0.001927	0.002586	-0.00704	0.005386	-0.001033	-0.004025	-0.000465
OLG_349	Olorgesailie CL1-1	Africa	MIS31	Basalt	Flake	149.1	97.6	85.8	45.4	0.58	0.53	3.71	6.79	0.088313	-0.017965	0.008234	-0.019647	-0.024707	-0.001254	0.014223	0.003095	-0.008306	0.010298	-0.004207	0.005858	-0.003169	0.002568	0.003652	0.010624	0.011491	0.005101	0.004436	0.003125	-0.005744	-0.008729	0.001961
OLG_65	Olorgesailie CL1-1	Africa	MIS31	Basalt		158.1	103.5	101.7	47.2	0.64	0.46	2.93	9.15	0.02734	-0.028763	0.040189	0.011499	-0.03636	-0.007362	-0.020442	0.005982	-0.005655	0.001091	-0.003928	-0.009379	0.001428	0.005866	-0.017676	-0.003412	-0.005856	0.003922	0.001781	0.006094	-0.005502	-0.000257	0.002809
OGIII_3351	Olduvai Bed III	Africa	MIS28	Quartzite	Slab	156.3	107.6	97.3	43	0.62	0.44	3.77	7.53	0.031327	-0.094294	-0.016852	0.020009	0.003575	-0.036901	0.001954	0.007375	0.009649	0.008726	0.008551	0.000754	-0.000684	-0.002939	0.003911	0.012534	0.006442	0.014802	-0.001889	0.002976	0.003083	0.002333	-0.000106
OGIII_3381	Olduvai Bed III	Africa	MIS28	Nephelinite		185.6	121.4	104.8	55.7	0.56	0.53	6.85	11.53	0.11751	0.094514	0.024037	0.001346	-0.011535	0.015169	0.02052	0.000614	0.011637	0.011054	0.0091	0.002994	0.002996	-0.013558	0.00603	-0.005829	0.003144	0.000677	0.000218	-0.002505	-0.004784	0.002434	0.00678
OGIII_3384	Olduvai Bed III	Africa	MIS28	Andesite		152.3	106.4	87.4	46.8	0.57	0.54	4.47	8.12	0.092855	-0.026602	0.017416	0.022863	-0.017801	-0.025552	0.011404	0.002835	-0.022389	-0.001979	0.005163	-0.011153	0.001024	0.003162	0.001958	0.008946	0.002412	0.000906	0.0031	-0.001896	0.00406	0.002916	0.003028
OGIII_3387	Olduvai Bed III	Africa	MIS28	Andesite		176.3	113.9	107.5	59.9	0.61	0.56	7.2	11.89	0.060442	0.083723	0.004919	-0.023733	0.025138	0.012546	0.01063	-0.000611	0.006632	0.008564	0.010783	-0.003155	-0.007064	-0.000715	-0.000719	0.004171	0.003035	-0.00209	1.3e-05	0.001605	0.005138	0.011194	0.00033
OGIII_3400	Olduvai Bed III	Africa	MIS28	Andesite	Flake	147	97.3	125.5	72.5	0.85	0.58	3.83	7.56	-0.16634	0.008497	0.025961	-0.006525	-0.019768	0.007399	-0.015452	-0.009461	0.009737	0.001329	0.003691	-0.006455	0.008348	0.001468	-0.000551	-0.005509	-0.006778	0.002731	-0.002072	-0.000268	0.002007	0.000913	-0.006531
OGIII_3413	Olduvai Bed III	Africa	MIS28	Nephelinite		156.9	105.5	105.4	52.6	0.67	0.5	4.21	8.15	0.003866	-0.005018	0.024087	0.00049	-0.009359	0.02798	0.001146	-0.002806	-0.017203	-0.016827	-0.005292	-0.016066	0.002612	0.006074	0.004683	0.005738	-0.006278	0.005889	-0.007861	-0.005822	0.002508	0.000437	0.000721
OGIII_3415	Olduvai Bed III	Africa	MIS28	Nephelinite	Flake	208.1	104.4	121	50.4	0.58	0.42	3.89	6.18	0.050893	0.023364	-0.005563	0.010024	-0.015693	0.002835	0.007771	0.000464	-0.014792	0.005764	-0.003376	-0.011824	0.018696	-0.001151	-0.012332	-0.00905	0.004087	-0.005806	0.002822	-0.004059	0.012593	-0.003216	-0.003145
OGIII_3429	Olduvai Bed III	Africa	MIS28	Quartzite		117	82.4	84.5	59.2	0.72	0.7	9.65	12.75	-0.012942	0.080604	0.036767	-0.024763	-0.024276	-0.008242	-0.014623	0.001163	0.030813	0.016393	-0.010429	-0.008177	0.0013	-0.005828	0.004226	-0.003463	-0.010544	0.008546	-0.002882	0.004868	-0.003363	-0.005038	-0.005532
OGIII_3430	Olduvai Bed III	Africa	MIS28	Quartzite		104.5	50.2	79.5	43.3	0.76	0.54	3.35	3.2	-0.095486	0.003819	-0.067584	-0.013561	-0.019138	-0.003756	0.009254	-0.012457	0.005385	0.005961	0.009587	0.015426	-0.002931	0.000348	-0.012691	0.004508	-0.003796	-0.001975	0.002424	-0.003963	0.002295	0.005979	-0.002696
OGIII_3431	Olduvai Bed III	Africa	MIS28	Basalt		130.2	56.2	99.8	59.2	0.77	0.59	4.1	5.68	-0.088203	-0.00438	-0.05041	-0.002475	0.025974	0.006352	-0.002805	0.001542	-0.033551	0.015689	0.000601	0.02203	-0.011002	0.00577	-0.009541	-0.006245	0.003896	0.00493	-0.004319	-0.000672	0.008142	-0.000867	0.000621
OGIII_3432	Olduvai Bed III	Africa	MIS28	Andesite		117.2	56.7	67.9	46.3	0.58	0.68	6.81	6.84	0.049075	0.057489	-0.049175	-0.004761	-0.004998	-0.017476	0.015865	-0.002292	0.008895	0.010975	-0.0089	0.007117	0.002644	0.012027	-0.005504	-0.002296	-0.000377	-0.005228	-0.002192	0.005193	0.004961	-0.000479	-0.004836
OGIII_3435	Olduvai Bed III	Africa	MIS28	Quartzite	Slab	134.1	93.5	80.9	34.8	0.6	0.43	8.76	8.55	0.033404	0.10679	-0.020534	-0.011693	0.001378	-1.6e-05	0.041807	0.004758	0.00569	-0.002675	-0.003263	0.010149	0.010572	0.006955	0.000603	0.007305	-0.003054	0.004285	-0.006095	0.003032	0.001519	0.0059	0.000828
OGIII_3438	Olduvai Bed III	Africa	MIS28	Quartzite	Flake	148.2	98.3	102	58.6	0.69	0.57	7.63	12.05	-0.035083	-0.0846	0.051733	0.0021	0.052883	-0.002882	-0.007485	0.012915	0.002444	0.023364	0.003228	0.001583	0.001911	0.01	-0.003641	0.000568	0.001255	-0.002698	-0.007668	-0.003369	-0.006071	-0.00498	0.003277
OGIII_3439	Olduvai Bed III	Africa	MIS28	Quartzite	Flake	140	85.1	88.4	47	0.63	0.53	5.29	7.83	0.029469	-0.065135	0.00396	-0.015683	-0.004547	-0.010085	-0.016625	0.000914	0.017355	-0.010736	0.002188	-6.2e-05	0.003973	0.003529	-0.00841	-0.006339	-0.003326	-0.001194	0.002278	0.002128	-0.007377	-0.001543	0.004732
OGIII_3440	Olduvai Bed III	Africa	MIS28	Quartzite		165	102.4	95.8	51.8	0.58	0.54	15.27	15.25	0.029937	-0.14115	-0.015402	0.028768	0.013001	0.002793	-0.010132	0.026724	0.005335	-0.000108	-0.026603	0.007985	-0.007777	-0.004726	-0.004598	-0.003321	-0.02173	0.001831	0.003222	0.001984	-0.002951	6e-05	-0.008883
OGIII_3441	Olduvai Bed III	Africa	MIS28	Quartzite	Flake	132.5	92.9	85	45.8	0.64	0.54	7.68	9.43	0.020901	0.097113	-0.025924	-0.013408	0.060101	0.010003	0.030737	-0.008774	0.008829	0.005522	0.030921	-0.00794	0.003242	-0.009611	0.015041	-0.016423	0.006013	0.003197	0.012531	-0.01084	-0.002731	0.006578	0.008529
OGIII_3442	Olduvai Bed III	Africa	MIS28	Quartzite		132.8	75	108.5	74.2	0.82	0.68	2.65	3.15	-0.14738	-0.016768	-0.015084	-0.017209	-0.028842	-0.008174	-0.002232	-0.004789	-0.011443	0.010369	0.001466	0.000909	-0.00346	0.002159	0.000616	-0.010315	0.008521	0.005522	-0.0004	-0.006025	0.001699	0.004142	0.001843
OGIII_3443	Olduvai Bed III	Africa	MIS28	Basalt	Flake	144.9	104.3	89.6	47.3	0.62	0.53	4.08	8.71	0.037399	0.034028	0.009571	0.000779	0.017134	0.008058	0.014649	-0.010989	-0.000834	-0.011159	0.002555	0.001614	-0.003697	-0.00073	-0.005626	0.005279	-0.001537	-0.003996	-0.000288	-0.002039	0.004079	0.002796	0.00126
OGIII_3444	Olduvai Bed III	Africa	MIS28	Nephelinite	Flake	150.2	90.9	112.2	39.8	0.75	0.35	3.27	9.32	-0.079139	0.022841	0.033081	-0.017731	4.2e-05	0.001742	0.012842	-0.010088	0.00553	0.015984	0.00576	0.002191	0.002354	0.001572	0.000248	0.007083	0.004951	-0.00206	0.004262	0.002675	-0.004701	-0.004489	-0.001551
OGIII_3448	Olduvai Bed III	Africa	MIS28	Andesite	Flake	160.3	94.4	91.9	62.7	0.57	0.68	4.25	8.13	0.092287	0.037929	-0.012944	-0.014222	-0.009172	0.028298	-0.013196	0.000486	0.000624	0.021888	0.02615	-0.012499	0.004203	-0.008904	-0.014455	0.010854	-0.003739	0.009582	-0.001816	0.005629	-0.00173	0.000459	-0.004464
OGIII_3450	Olduvai Bed III	Africa	MIS28	Nephelinite	Flake	155.5	106.2	80.2	36.4	0.52	0.45	5.2	7.27	0.11624	0.059136	-0.001572	0.00184	0.003324	-0.010846	0.002118	0.011967	-0.022775	0.01246	-0.005636	0.000869	0.000268	-0.00169	0.004679	-0.003491	-0.002225	-0.005076	0.001318	-0.003869	-0.000769	-0.001329	-0.002887
OGIII_3451	Olduvai Bed III	Africa	MIS28	Quartzite	Flake	158.3	95.9	84.4	60.9	0.53	0.72	3.89	6.03	0.091882	0.01684	-0.021701	-0.000673	0.011796	-0.010661	-0.004644	0.000977	-0.001609	0.010596	-0.013047	0.00361	-0.002168	-0.000971	0.008202	-0.010956	0.009909	-0.011679	-0.004616	-0.007611	-0.003954	-0.00297	0.002874
OGIII_3454	Olduvai Bed III	Africa	MIS28	Quartzite		148.1	98.5	95.6	46	0.65	0.48	3.17	9.68	0.043426	0.045803	0.036557	-0.016754	-0.037633	0.016167	-0.003865	-0.006558	0.012852	-0.014903	0.015771	0.005202	-2.3e-05	-0.005255	-0.000112	-0.013385	-0.007584	-0.000897	0.003319	-0.006491	-0.010598	-0.003541	0.00326
OGIII_3455	Olduvai Bed III	Africa	MIS28	Andesite	Cobble	139.7	92.3	107.5	50.7	0.77	0.47	5.87	10.25	-0.074777	0.054075	0.04527	-0.030713	-0.023191	0.005148	-0.033452	0.002808	0.019188	0.002134	-0.009196	-0.010832	0.009275	-0.011123	-0.001331	0.007804	-0.001377	-0.005769	-0.004543	0.001846	0.007649	0.000482	0.005626
OGIII_3457	Olduvai Bed III	Africa	MIS28	Quartzite	Slab	127.9	104.6	73.4	37.1	0.57	0.51	5.12	9.28	0.070924	0.053079	0.028239	-0.008944	0.020713	-0.016177	-0.009189	0.009009	-0.022763	-0.017443	-0.001314	-0.008083	0.016111	-0.000845	-0.009556	-0.000983	0.002142	-0.00284	-0.000829	-0.00671	0.010335	0.003089	0.002501
OGIII_3459	Olduvai Bed III	Africa	MIS28	Andesite	Flake	146.1	103.1	95.3	41.8	0.65	0.44	6.55	7.81	-0.012973	0.061681	-0.001085	0.000704	-0.0253	-0.013938	0.00532	-0.002061	0.00713	-0.006662	-0.014384	-0.005671	0.002849	0.003432	0.010814	-0.004754	0.006557	0.002376	-0.005417	0.00997	0.003624	-0.002814	-0.003104
OGIII_3461	Olduvai Bed III	Africa	MIS28	Andesite	Flake	175.4	115.3	105.8	57.8	0.6	0.55	15.86	13.5	0.044585	0.15814	0.015045	-0.033714	0.015363	-0.00731	0.003782	0.028916	-0.005189	-0.022493	0.011175	-0.019576	-0.001047	-0.003934	0.0007	-0.012476	-0.000584	-0.003773	0.008615	0.005032	0.000778	0.013408	-0.003571
OLG_107	Olorgesailie Member 1	Africa	MIS28	Phonolite	Flake	111.2	73.5	63.3	44.9	0.57	0.71	4.93	8.76	0.094919	0.042591	0.020996	0.015703	-0.013119	-0.015646	-0.005993	-0.003666	-0.004417	-0.016747	0.002407	-0.000379	-0.014313	-0.010438	0.011188	0.003079	0.009848	-0.006704	0.005175	0.00538	-0.002966	-0.007973	0.001461
OLG_109	Olorgesailie Member 1	Africa	MIS28	Phonolite		83.7	49.6	51.2	30.1	0.61	0.59	4.83	5.59	0.033084	-0.003211	-0.018106	-0.002566	0.01958	-0.004816	-0.001024	-0.006622	-0.014621	-0.030674	-0.001527	-0.008873	0.005516	0.001152	0.007235	0.005559	0.008136	-0.007525	-0.006232	-0.009207	0.003295	-0.009284	0.001497
OLG_115	Olorgesailie Member 1	Africa	MIS28	Phonolite		106.2	56.8	59.1	30.3	0.56	0.51	5.77	5.22	0.088055	0.10043	-0.035043	0.05128	-0.002894	-0.000337	-0.009238	0.008849	0.006565	0.00394	0.001462	8.9e-05	-0.001229	0.00252	-0.002593	8.6e-05	-0.000176	0.005378	-0.0044	-0.004266	0.004066	0.003537	0.001387
OLG_117	Olorgesailie Member 1	Africa	MIS28	Phonolite		81.4	48.4	63	31.8	0.77	0.5	3.19	7.05	-0.082505	-0.036729	0.020379	-0.031909	-0.019359	-0.007737	0.016214	-0.009275	-0.000943	-0.006792	0.008931	-0.000747	0.002416	0.006868	0.004119	0.005005	-0.004208	0.002851	0.012828	-0.00067	0.005533	-0.011865	-0.00533
OLG_163	Olorgesailie Member 1	Africa	MIS28	Phonolite	Slab	152.7	87.5	95.5	47.4	0.63	0.5	7.43	7.96	0.021677	-0.070954	0.008132	0.028897	-0.0289	0.009643	-0.006165	0.016868	-0.01984	0.001629	-0.012118	0.002487	0.000883	-0.00321	0.00635	-0.005232	-0.004924	-0.006121	0.00125	0.005143	-0.001914	-0.003217	0.002185
OLG_184	Olorgesailie Member 1	Africa	MIS28	Phonolite	Flake	160.5	104.9	83.6	44.7	0.52	0.53	2.37	7	0.10316	-0.037156	-0.013036	0.005686	0.037486	-0.014086	0.00955	0.002859	-0.012165	0.014675	0.009125	0.004166	0.003034	0.003997	0.002772	0.000861	-0.000489	-0.000151	-0.006446	-0.003831	-0.000392	0.001824	-0.005882
OLG_21 handaxe	Olorgesailie Member 1	Africa	MIS28	Basalt	Flake	132.7	74.1	72	47.3	0.54	0.66	3.46	6.46	0.11923	-0.008295	-0.005653	0.003109	-0.008758	-0.007744	-0.005598	0.004237	-0.014046	-0.003009	-0.000209	0.009506	-0.004998	0.000319	-0.00647	0.004809	0.007003	-0.003371	-0.001805	-0.001699	-0.006321	-0.006725	0.000868
OLG_289	Olorgesailie Member 1	Africa	MIS28	Phonolite		96.1	58.8	60.6	30.3	0.63	0.5	7.69	8.91	0.034671	0.054694	0.015184	-0.009933	-0.007003	-0.02901	-0.00373	0.000875	0.001058	-0.008834	-8.4e-05	-0.013461	0.008906	0.003872	0.000523	0.013354	-0.002176	-0.003172	-0.004123	-0.004455	9.8e-05	0.004619	-0.003732
OLG_315	Olorgesailie Member 1	Africa	MIS28	Phonolite		78.4	43.8	52.2	30.3	0.67	0.58	6.59	7.42	-0.010845	0.026364	0.00799	0.038957	0.017775	0.000882	0.016569	-0.003665	-0.02425	-0.004427	0.004716	0.003339	0.005793	-5.8e-05	-0.003094	0.00663	-0.001155	-0.005251	0.002702	-0.003761	0.006589	0.000544	-0.00217
OLG_343	Olorgesailie Member 1	Africa	MIS28	Phonolite		107.1	62.5	70.2	28.7	0.66	0.41	8.56	12.34	0.029575	0.06291	0.014922	-0.005813	0.013165	0.055682	0.005315	-0.006257	0.010876	0.009576	0.010406	-0.007817	-0.005251	0.00743	0.007732	0.000307	0.007454	-0.006521	0.002605	-0.007601	-0.000428	0.003197	0.000657
OLG_41	Olorgesailie Member 1	Africa	MIS28	Phonolite		53.2	29.8	40	23.1	0.75	0.58	5.74	8.6	-0.044911	0.01757	0.032953	-0.008649	-0.011826	-0.006048	-0.020028	0.004525	-0.014026	0.018453	0.011086	-0.005803	-0.00029	-0.001644	0.005075	-0.001547	0.00435	0.001871	-0.00113	0.005972	0.004781	-0.000194	0.003993
OLG_502	Olorgesailie Member 1	Africa	MIS28	Phonolite	Flake	182.9	115.5	101.3	52.2	0.55	0.52	6.68	10.51	0.11135	-0.033308	0.01248	0.041208	-0.011839	-0.000316	0.002951	-0.003565	-0.001281	-0.01338	-0.005852	-0.010048	-0.001965	0.001141	0.004842	-0.013428	0.007367	0.000786	0.005262	0.00179	-0.000819	0.001562	-0.001268
OLG_74	Olorgesailie Member 1	Africa	MIS28	Phonolite		129.3	89.8	67.5	37.8	0.52	0.56	6.48	6.84	0.12729	0.04972	-0.010249	-0.002296	0.00081	-0.022465	-0.003306	0.010975	-0.012243	0.014104	-0.003776	-0.000876	0.00402	-0.000379	0.004851	0.000251	-0.001345	0.00156	0.003002	0.007539	0.006363	-0.000213	-0.005778
OLG_94	Olorgesailie Member 1	Africa	MIS28	Phonolite		160.2	89.9	85.9	53.4	0.54	0.62	4.9	5.32	0.12577	-0.024524	-0.018653	-0.027299	-0.024988	-0.015185	-0.013026	0.010727	-0.004617	-0.003155	0.003491	0.001613	0.001419	0.018597	0.0027	0.011765	8.3e-05	0.001189	-0.008571	0.000637	0.000837	-0.000235	0.004478
OLG_96	Olorgesailie Member 1	Africa	MIS28	Phonolite		120.1	61.7	68.9	29	0.57	0.42	5.63	5.12	0.065547	-0.051134	-0.04067	-0.030352	-0.003863	-0.001994	-0.008411	0.007539	-0.005539	-0.008256	-0.00802	0.007994	0.004567	0.004881	-0.00281	0.005688	-0.003117	-0.000108	-0.001733	0.000762	0.000756	-0.00559	0.001245
1931.501 A	Kariandusi	Africa	MIS23	Lava		165.8	108.8	83.3	50.2	0.5	0.6	4.92	8.96	0.15367	-0.027681	0.001678	-0.008713	-0.008617	-0.022515	0.016437	-0.004159	-0.003342	-0.011839	0.000906	0.004631	-0.000981	-0.011661	0.007666	-0.00027	-0.001766	0.00244	-0.004837	-0.001224	0.003367	-0.003178	-0.000419
1931.501 B	Kariandusi	Africa	MIS23	Lava		148.3	80.5	95.8	41.5	0.65	0.43	8.05	7.98	-0.032054	-0.065829	-0.064437	0.015705	-0.005684	0.004378	0.001872	-0.000878	-0.002239	-0.013216	-0.011536	-0.000389	-0.002509	-0.011012	0.00794	-0.007508	0.007318	0.003178	-0.001342	0.006135	-0.002968	-7.1e-05	0.00304
1931.501 C	Kariandusi	Africa	MIS23	Lava		125.7	67.7	78.2	41.3	0.62	0.53	7.54	7.36	0.017287	-0.06031	-0.015454	-0.014426	0.031708	-0.016461	-0.034474	0.015625	-0.014323	0.004199	0.002511	-0.002305	0.003133	0.009807	-0.002567	-0.000233	-0.004868	-3.6e-05	-0.006791	-0.000156	-0.000558	-0.005367	0.002736
1931.501 D	Kariandusi	Africa	MIS23	Lava		153.1	101.1	88.6	40.5	0.58	0.46	4.76	8.72	0.089667	0.029526	0.014675	0.026582	-0.017763	-0.010337	-0.007186	-0.00533	0.000913	-0.023295	0.005148	0.011732	-0.008056	0.000195	-0.009096	-0.004017	-0.006663	0.003984	0.009296	-0.002487	0.008587	0.002479	-0.000864
1931.501 E	Kariandusi	Africa	MIS23	Lava		194.8	100	96.8	35.8	0.5	0.37	4.67	5.78	0.11186	0.010156	-0.046371	0.024693	0.001487	0.00141	-0.008165	0.001373	-0.007779	-0.002554	-0.00357	0.008612	-0.007208	0.004558	-0.00786	-0.001029	-0.013475	-0.00343	0.001178	0.004524	0.004528	-0.001266	0.000207
1931.501 F	Kariandusi	Africa	MIS23	Lava		137.8	74.4	80.4	42.7	0.58	0.53	4.8	6.38	0.067841	0.002946	-0.025009	0.000168	0.008111	-0.002083	-0.023791	-0.003791	0.006822	0.010366	0.022997	-0.01634	-0.006288	0.005232	0.0024	0.005951	-0.003424	0.00864	0.007854	0.005896	-0.007167	-0.006824	0.001131
1931.501 G	Kariandusi	Africa	MIS23	Lava		168	84.7	87.2	40.9	0.52	0.47	2.11	2.96	0.099499	0.007493	-0.056103	-0.010312	-0.00504	0.000198	0.003453	0.001661	-0.008133	0.008549	0.010181	0.003611	0.005873	-0.00361	0.008609	0.003576	-0.006837	-0.003224	-0.00069	-0.003872	0.000797	0.001186	-0.002681
1931.501 H	Kariandusi	Africa	MIS23	Lava		169.6	113.4	87.6	38.2	0.52	0.44	3.91	6.89	0.11868	0.029807	-0.017276	-0.012979	-0.010386	-0.009093	0.00493	0.001922	-0.000829	0.001181	-3.2e-05	0.005528	0.002875	0.00098	0.001586	0.00752	0.001795	0.003976	-0.004179	0.000474	-0.000578	0.002751	-0.003629
1931.501 I	Kariandusi	Africa	MIS23	Lava		167.7	91.9	96.2	34.5	0.57	0.36	5.84	5.43	0.020154	-0.02352	-0.08194	0.040982	-0.0184	0.010369	0.003575	-4.7e-05	-0.008839	-0.007062	-0.010532	-0.003441	0.010206	0.003001	0.007246	-0.012785	0.005705	-0.001715	-0.009278	0.00056	-0.003494	0.000319	0.000324
1931.505 A	Kariandusi	Africa	MIS23	Lava		178.5	106.3	87.8	36	0.49	0.41	5.29	8.12	0.13079	-0.017619	-0.004296	0.022498	-0.009671	0.002519	-0.012905	0.008729	-0.009502	-0.004497	-0.002776	0.003194	0.008016	6.9e-05	-0.001946	0.005656	0.006328	0.002556	0.004039	-0.001449	0.002774	0.003816	0.001069
1931.505 B	Kariandusi	Africa	MIS23	Lava		176.6	98.1	78.1	40	0.44	0.51	3.12	5.18	0.16565	0.026623	-0.043709	0.009223	0.001589	0.002761	-0.003119	0.004629	-0.001272	-0.007747	-0.003099	0.00648	0.008186	0.007231	5.9e-05	-0.001708	0.005797	0.009476	-0.001988	-0.004161	-0.00324	0.004372	-0.004178
1931.505 C	Kariandusi	Africa	MIS23	Lava		174.9	75.8	104.7	36.9	0.6	0.35	3.87	4.22	0.014476	-0.031878	-0.052602	-0.008917	-0.012418	0.005932	0.003808	0.000841	-0.010278	-0.005576	-0.008421	-0.000969	0.011022	-0.004984	-0.005024	0.003969	0.00089	-0.002184	0.000155	-0.000305	-0.000247	0.002801	-0.007864
1931.505 D	Kariandusi	Africa	MIS23	Lava		167.4	110	78.3	43.7	0.47	0.56	2.62	8.21	0.19477	-0.02149	0.003117	-0.005711	-0.026829	0.009316	-0.000802	0.002934	0.010455	-0.000244	-0.006365	0.002536	-0.00207	-0.001305	0.008171	0.002378	0.001283	0.000199	0.004464	0.003267	-0.001201	0.003596	-0.002483
1931.505 E	Kariandusi	Africa	MIS23	Lava		153.1	87.5	71.9	37.1	0.47	0.52	3.02	6.76	0.15585	-0.000486	-0.019648	-0.000158	0.004293	-0.001304	0.008587	0.000236	-0.010438	0.007737	0.001867	0.00084	-0.003812	0.006021	0.000736	-0.000251	0.002252	0.007435	-0.003925	-0.008307	-0.000845	-5e-06	0.002042
1931.505 F	Kariandusi	Africa	MIS23	Lava		101	75.7	68	25.2	0.67	0.37	5.75	8.6	-0.018779	0.006469	0.025908	0.030203	0.012464	0.013176	0.006949	-0.01104	-0.005642	-0.007473	0.002071	0.004113	-0.002701	-0.003513	-0.015324	0.000623	-0.000498	-0.000727	0.00653	0.000279	-0.004087	-0.004898	0.002224
1931.505 G	Kariandusi	Africa	MIS23	Lava		195.4	101.3	87.2	45	0.45	0.52	6.16	5.12	0.14174	-0.075467	-0.048618	-0.031874	0.01905	0.001275	-9.5e-05	0.006009	0.003598	0.001884	-0.003539	-0.010774	0.006868	0.008723	0.006525	-0.006397	0.01167	0.000654	0.000227	-0.008363	0.001993	-0.002803	-0.008509
1931.505 H	Kariandusi	Africa	MIS23	Lava		159.2	97.4	99.5	38.6	0.63	0.39	3.5	3.29	-0.001571	-0.010432	-0.07217	0.012441	0.025675	0.018258	-0.004609	-0.014831	0.015427	-1.5e-05	-0.00516	-0.010826	-0.00833	0.003345	0.011785	-0.001024	0.003761	0.003405	-6.6e-05	-0.000118	-0.003595	0.006216	-0.002944
1931.505 I	Kariandusi	Africa	MIS23	Lava		156.1	71.6	78.7	27.6	0.5	0.35	11.14	11.18	0.1085	-0.069484	-0.049901	0.000279	-0.005142	0.014854	0.007945	0.002549	0.002371	-0.001884	-8.9e-05	0.011169	0.014501	-0.011429	-0.003957	0.006626	0.010174	0.009356	0.003916	-0.000896	0.005998	-0.001871	0.004024
1931.505 J	Kariandusi	Africa	MIS23	Lava		95.2	40.5	59.1	26.5	0.62	0.45	2.69	3.67	0.01895	0.01216	-0.087871	0.005689	0.022432	-0.009102	-0.001719	-0.005817	-0.005592	0.009347	0.005011	-0.005186	-0.003052	0.004618	0.005004	0.005753	0.004705	-0.002344	0.010041	-0.00647	-0.003087	-0.006183	-0.000638
1931.506 A	Kariandusi	Africa	MIS23	Obsidian		151	87.7	75.9	39.2	0.5	0.52	5.26	7.6	0.12016	0.041011	-0.025164	-0.002317	0.007015	0.003139	-0.006969	0.001117	0.002265	-0.000474	0.000537	-0.005807	-0.001359	0.004467	0.007631	-0.000629	-0.003966	-0.001968	3.3e-05	0.002336	0.001088	-0.001484	-0.001014
1931.506 D	Kariandusi	Africa	MIS23	Obsidian		201.3	109.6	101.2	36.9	0.5	0.36	5.77	5.67	0.10129	0.059477	-0.047606	-0.008715	0.001934	0.005183	-0.008925	0.006433	-0.004968	-0.006346	0.001428	0.009021	0.001136	0.000643	-0.001527	-0.004169	0.000854	0.004514	-0.000109	0.002176	-0.005147	-0.003371	0.000199
1931.506 G	Kariandusi	Africa	MIS23	Obsidian		101.8	69.2	66.9	33.6	0.66	0.5	5.32	3.94	-0.026723	0.057731	-0.02866	0.04055	-0.014341	0.00471	0.015881	-0.00438	0.006813	0.010565	-0.004113	0.013513	0.000283	0.001068	0.002887	0.002639	-0.007023	0.002598	0.002175	0.002165	0.001342	0.003954	-0.005366
1931.506 H	Kariandusi	Africa	MIS23	Obsidian		155.9	69.5	88.4	40.9	0.57	0.46	8	8.11	0.044519	-0.097591	-0.029002	-0.0156	0.012025	0.004039	0.008581	0.007325	-0.00597	0.001705	0.004187	-0.010629	9.9e-05	-0.002232	-0.001564	0.001372	0.006638	-0.000365	0.004162	0.003539	0.00615	0.002883	-0.006344
1931.506 I	Kariandusi	Africa	MIS23	Obsidian		139.4	80.8	83.6	37	0.6	0.44	4.63	6.28	0.031868	-0.068071	-0.011326	-0.042748	-0.012817	-0.019094	0.008815	0.003494	-0.000221	2.5e-05	0.005196	-0.00659	0.00121	0.002763	0.002944	0.000341	0.002565	-0.001221	-2e-06	0.00326	0.000569	0.004984	-0.000577
1960.3	Kariandusi	Africa	MIS23	Lava		193.1	91.8	91.2	35.6	0.47	0.39	3.44	5.01	0.11971	0.009613	-0.051526	0.002686	0.014725	-0.0075	-0.01402	0.004318	-0.006038	0.005365	-0.00383	-0.001232	0.002006	0.009609	-0.009367	-0.006815	-0.00329	-0.003006	-0.00292	-0.00085	-0.000663	-0.006235	0.001389
1993.62 A	Kariandusi	Africa	MIS23	Obsidian		140.3	82.8	81.5	33.1	0.58	0.41	3.68	5.71	0.055869	0.034369	-0.030178	-0.005026	-0.011151	0.014654	-0.000854	0.000135	-0.00811	-0.000826	0.00678	0.005102	0.000626	-0.000325	-0.00044	0.008517	-0.003591	-0.005927	-0.007178	-0.007122	0.002355	-0.002479	0.002977
1993.62 B	Kariandusi	Africa	MIS23	Obsidian		134.3	69.2	64.1	31.3	0.48	0.49	1.34	5.02	0.14364	0.005048	-0.0324	0.005423	-0.014289	0.005415	-0.011757	0.007185	-0.006029	0.003744	0.00258	0.001676	0.00282	0.004179	-0.005363	0.001507	-0.001593	0.002227	0.000911	0.002	-0.0048	-0.004922	0.005604
87 NA BCD255	Isinya	Africa	MIS24	Phonolite	Flake	193.6	141.3	92.7	38.7	0.48	0.42	2.91	9.87	0.20693	-0.01891	0.020724	0.014746	-0.012156	0.010925	-0.01096	0.007647	-0.006479	-0.002624	-0.007364	-0.004839	-0.009018	0.000872	0.003152	0.001899	0.001132	-0.003683	0.005099	0.003072	0.002115	0.001874	0.000872
A266 VI 89	Isinya	Africa	MIS24	Phonolite	Flake	141.5	89.9	82.1	34.2	0.58	0.42	3.57	5.28	0.055415	-0.029599	-0.025554	0.004996	0.002137	-0.009791	0.008076	-0.001735	-0.004333	0.003189	-0.002431	0.003861	0.006579	-0.002887	0.002887	-0.001926	-0.005024	-0.000668	0.002082	2.4e-05	0.001877	-0.002113	-0.00076
B2 68 2 V	Isinya	Africa	MIS24	Phonolite		211.8	138.4	95.9		0.45		3.16	8.43	0.21358	-0.010665	-0.006476	-0.017128	-0.017667	-0.010198	0.005179	0.004418	0.001364	-0.010525	-0.003083	-0.000885	0.00282	0.002218	0.003302	-0.003025	-0.001417	-0.004735	0.000591	0.003991	-0.003428	0.001989	-0.001764
B2 G7 V 19	Isinya	Africa	MIS24	Phonolite		190.1	143.1	96.7	49.5	0.51	0.51	3.57	11.26	0.18793	0.049274	0.038391	0.001693	-0.008948	0.011949	0.001452	0.004287	-0.006573	0.000161	-0.005183	-0.000833	-0.008728	-0.008935	0.001774	-0.001977	0.003064	0.001167	0.004673	0.003045	-9.6e-05	0.001042	0.000819
B2-66 VIB 55	Isinya	Africa	MIS24	Phonolite		229.5	128.9	95.4		0.42		1.55	7.31	0.23179	-0.021982	-0.009432	-0.013493	-0.017436	-0.003555	0.003877	0.009274	-0.01117	0.002333	0.00512	-0.004449	-0.001518	0.001747	0.004907	-0.004649	0.001045	-0.005452	0.000941	0.007695	0.000306	0.00028	0.000236
B262 VI 13	Isinya	Africa	MIS24	Phonolite		176.4	114.3	90.3	37	0.51	0.41	3.36	6.66	0.12793	0.009835	-0.014066	-0.003763	0.009191	-0.014984	-0.010887	0.004473	-0.006284	0.003828	-0.001761	-0.003161	0.001424	0.00225	0.004207	-0.002307	0.001251	-0.002061	-0.000783	-0.003021	-0.002849	-0.003982	-0.001883
C2-59 V 15	Isinya	Africa	MIS24	Phonolite		232.6	131.7	100.2		0.43		4.14	6.7	0.21319	0.05291	-0.026494	0.002921	-0.009909	0.003932	0.003095	0.005098	-0.002966	-0.008253	0.001222	0.007256	-0.001023	-0.002356	-7.6e-05	-0.004829	0.006148	-0.003923	-0.000536	-0.000715	-0.000965	0.000148	0.00204
D263 VI 64	Isinya	Africa	MIS24	Phonolite		167.9	106.9	79.2	48.6	0.47	0.61	3.09	9.51	0.19865	-0.007029	0.016487	-0.001479	-0.012514	-0.013994	-0.002563	0.006463	-0.00445	0.013893	-0.001121	-0.004941	-0.004752	-0.007393	0.006535	0.000593	0.002221	-0.00194	-0.000352	0.004273	-0.001746	0.000413	0.000588
E2 63 Via 152	Isinya	Africa	MIS24	Phonolite	Flake	237.9	164.1	100.9		0.42		2.38	6.7	0.22253	0.010116	-0.027796	-0.003404	-0.004255	0.007091	-0.00039	0.003948	0.000786	-0.006076	-0.000587	0.002605	0.00087	0.002849	0.000649	0.000487	0.001564	0.002589	0.003098	0.004441	-0.00026	-0.000984	0.001664
E2 63 Via 161	Isinya	Africa	MIS24	Phonolite	Flake	240.1	155.6	101.3		0.42		1.97	4.79	0.20832	-0.00694	-0.056786	-0.012242	0.018746	0.000719	-0.002075	-0.003194	0.011442	-0.01039	0.007504	-0.001487	0.001244	0.007198	-0.001466	0.001665	-0.002178	0.006009	-0.00439	-0.000734	0.000117	0.00045	0.002041
G252 107	Isinya	Africa	MIS24	Phonolite		229.6	145.9	105.5	48	0.46	0.45	3.23	8.5	0.19599	-0.028482	-0.004432	-0.003357	-0.012959	-0.007558	0.001439	0.002613	0.011637	0.005842	-0.006581	-0.002092	0.001814	-0.001001	0.000439	0.001858	0.003641	-0.004129	-0.00146	0.002626	-0.001581	0.003221	-1.2e-05
G266 VI 21	Isinya	Africa	MIS24	Consolidated Tuff		177.4	104	93.5	41.3	0.53	0.44	3.58	5.89	0.10641	0.023704	-0.025035	0.022904	0.011578	-0.001144	0.001721	-0.005185	-0.002813	-0.005076	0.006764	-0.002073	0.000824	-0.002654	-0.005047	0.002798	-0.003787	0.004759	-0.000176	-0.002121	0.002047	-0.0012	0.003253
G268 13	Isinya	Africa	MIS24	Consolidated Tuff		175.3	109.5	94.9	47.5	0.54	0.5	1.52	5.7	0.10353	0.008872	-0.023232	-0.005391	-0.003672	0.001518	0.001978	-0.001422	0.001495	0.005096	-0.004337	0.007429	-0.000581	-0.002403	0.003538	-0.001402	0.000854	-2e-05	-0.001773	-0.000957	3.5e-05	0.000688	-0.002828
I2-52 40	Isinya	Africa	MIS24	Phonolite	Flake	247.4	169.3	101.1		0.41		2.31	8.34	0.2475	-0.032836	-0.005355	-0.003934	-0.018279	-0.012546	0.011722	0.008858	-0.010429	-0.001902	-0.001053	-0.00308	-0.00023	0.000947	0.0018	-0.000182	0.003152	-0.004634	-0.003204	0.004356	-0.001394	0.005486	-3.7e-05
XI68 VI 36	Isinya	Africa	MIS24	Chert		143.2	83.9	78.2	37	0.55	0.47	4.34	7.3	0.10898	-0.012902	-0.001935	-0.016695	-0.0076	0.016401	-0.002377	0.002598	-0.011474	-0.020383	-0.00187	0.002038	0.00232	0.009011	-0.004153	-0.004113	0.003211	0.004607	-0.000733	-0.002639	0.002829	-0.000502	0.005566
Y1 65 V 13	Isinya	Africa	MIS24	Quartz	Slab	196	109.6	86.9	36	0.44	0.41	2.56	7.26	0.20021	0.02254	-0.007112	0.003416	-0.013221	0.007667	-0.005901	0.009878	-0.013419	0.003336	-0.001782	0.002475	-0.00393	-0.00204	-0.001602	-0.005648	0.005035	-0.003284	-0.000324	0.00401	-0.00108	0.000472	0.000178
Y168 VI 64	Isinya	Africa	MIS24	Phonolite	Flake	219.8	131.1	100.7	48.6	0.46	0.48	4.32	8.54	0.21151	0.020363	0.005915	0.003135	-0.023047	-0.018484	-0.001138	0.006197	-0.006685	-0.004274	0.005872	-0.008945	0.001215	-0.003971	0.005244	-0.003972	0.00412	-0.006314	-0.001317	0.004248	-0.004001	0.002329	0.001013
Y168 VI 69	Isinya	Africa	MIS24	Phonolite		215.8	157.2	92.7	50.5	0.43	0.54	4.96	6.39	0.20298	0.030521	-0.038133	0.005752	0.014711	-0.017894	-0.007853	0.00153	0.003171	0.003026	0.00578	-0.002216	0.002444	-0.001632	-0.003748	7.4e-05	0.000725	-0.000367	-0.00503	-5e-05	0.004329	-0.003942	0.001854
Y168 VI 87	Isinya	Africa	MIS24	Phonolite		188.3	134.8	103.9	45.1	0.55	0.43	2.93	6.47	0.077089	-0.007852	-0.030398	-0.013014	0.01232	-0.015728	0.003498	-0.004163	0.007824	-0.022602	-0.012556	-0.003383	0.014513	0.009132	-0.008442	-0.003144	-0.007776	-0.007821	-0.003091	0.003443	-0.002859	0.003	0.000858
Y768 V 25	Isinya	Africa	MIS24	Phonolite		203.4	101	92.5	42.2	0.45	0.46	4.36	7.96	0.17945	-0.002185	-0.005302	0.011159	0.003776	0.012941	0.021283	0.002043	-0.005695	0.012788	0.002923	0.01295	0.003658	0.002749	-0.009104	0.000838	0.011432	-0.008408	-0.00362	0.000738	-0.003239	0.001029	-0.001969
Z165-Z166 V sommet	Isinya	Africa	MIS24	Phonolite		267.3	167.3	104.1	50	0.39	0.48	5.89	8.15	0.26344	-0.081176	-0.015333	0.004156	-0.02211	-0.010686	0.004159	0.015739	0.001254	0.003946	-0.002522	-0.002338	0.001155	0.00138	0.004299	-0.000214	0.000279	-0.008643	-0.001793	0.005296	-0.004293	0.004732	0.005452
Zn66 VI VIsen7 47	Isinya	Africa	MIS24	Phonolite		257.6	136.1	107.6	59.4	0.42	0.55	3.65	4.96	0.20272	-0.05839	-0.046017	0.02256	0.003276	0.002146	-0.005079	0.012374	-0.007787	0.006306	-0.000771	0.006343	0.004068	0.001518	0.003548	-0.005065	0.000596	-0.001191	0.001726	0.001943	0.002072	-0.002092	0.001948
OLG_1532	Olorgesailie Member 6	Africa	MIS25	Phonolite		124.2	56.4	78.1		0.63		4.74	4.45	0.036975	0.015597	-0.069089	0.011355	-0.015339	0.032248	0.004759	-0.005989	0.011543	0.01302	0.014708	0.002229	0.015136	-0.001832	0.004316	0.002237	0.000435	0.000886	0.007454	-0.000817	0.00501	0.001373	-0.002231
OLG_2008	Olorgesailie Member 6	Africa	MIS25	Phonolite		240.2	135.2	132.3	62.4	0.55	0.47	3.43	7.12	0.085054	-0.029806	0.000131	-0.017045	-0.013566	-0.018275	-0.00113	0.002122	0.000405	0.007315	-0.004124	0.002448	-0.000892	0.00025	-0.003946	0.002465	0.000944	-0.002168	-3.9e-05	0.001493	-0.002453	-0.00133	-0.000745
OLG_2357	Olorgesailie Member 6	Africa	MIS25	Phonolite	Flake	165.4	118.6	97.1	38.5	0.59	0.4	5.23	9	0.083682	-0.03326	0.013037	0.00145	0.0073	0.001982	0.006937	0.000199	-0.016019	-0.00494	0.002355	-0.003653	-0.001106	0.000542	0.001048	-0.00843	-0.003818	0.002842	0.002642	-0.001923	-0.000634	0.001035	-0.003379
OLG_3078	Olorgesailie Member 6	Africa	MIS25	Phonolite	Slab	224.7	156.3	107.3	45.1	0.48	0.42	3.37	8.46	0.1872	-0.001595	0.011295	-0.007214	-0.018591	0.023322	0.004006	0.007635	-0.012427	-0.000431	-0.012211	0.000746	-0.004419	0.001271	0.004603	-0.001493	0.006676	0.004099	-0.000255	0.000209	-0.004189	0.004545	0.001918
OLG_406	Olorgesailie Member 6	Africa	MIS25	Phonolite	Flake	153.7	95.8	83.7	43.4	0.54	0.52	5.17	8.33	0.10851	0.062286	-0.029042	0.01872	-0.000302	0.02616	-0.024868	0.001214	0.019277	0.000258	0.006189	0.00046	-0.008007	-0.003613	-0.018375	-0.002225	0.00629	0.001086	0.005611	0.006415	-0.007203	0.00601	0.00635
OLG_4166	Olorgesailie Member 6	Africa	MIS25	Phonolite		187.3	128.5	92.7	52.9	0.49	0.57	3.69	9.86	0.18966	-0.030133	0.027592	-0.008386	-0.022129	0.011765	0.007427	0.003283	-0.00453	0.002478	0.002222	-0.005494	-0.005342	0.000234	0.003326	-0.001079	0.005576	0.003257	0.000841	0.005629	0.005715	0.002175	0.000945
OLG_922	Olorgesailie Member 6	Africa	MIS25	Phonolite	Flake	240.6	78.7	118.2		0.49		10.28	9.53	0.1027	0.11754	-0.056481	-0.017272	0.010544	-0.022769	0.014361	0.010907	0.002233	-0.006359	-0.007532	0.007914	0.002164	0.000235	-0.000131	0.003406	-0.001768	0.000962	-0.004876	-0.002147	0.001835	-0.000459	-0.000329
OLG_x402 248	Olorgesailie Member 6	Africa	MIS25	Phonolite		150.7	86.8	86.2	39.3	0.57	0.46	4.03	6.2	0.085743	0.011875	-0.001273	-0.000764	-0.019337	-0.006393	-0.019461	0.007156	-0.00887	0.009527	0.001698	0.00159	-0.004021	0.000213	-0.000808	0.000146	0.00065	-0.002226	-0.001674	-0.000644	-0.005498	-0.004158	0.001458
OLG_x402 256	Olorgesailie Member 6	Africa	MIS25	Phonolite		143.2	100.5	85.4	49.5	0.6	0.58	3.65	10.17	0.055563	-0.030775	0.0265	0.012128	0.019992	-0.003643	0.005041	-0.002291	-0.006712	0.004718	0.001946	-6.1e-05	0.003387	0.001403	-0.010129	-0.0127	0.000738	-0.004617	-0.001867	-0.005845	-0.001023	-0.00033	0.003213
OLG_x402 266	Olorgesailie Member 6	Africa	MIS25	Phonolite		176	122.1	88.1		0.5		2.42	8.31	0.15481	0.005236	-0.011522	-0.021754	0.007241	-0.002989	0.007931	0.006278	-0.009812	0.000177	0.012518	0.012026	0.006451	0.004367	0.009782	0.0023	-0.002473	0.010346	-0.001928	0.005801	0.003761	0.000266	-0.003486
OLG_x402 276	Olorgesailie Member 6	Africa	MIS25	Phonolite	Flake	158.2	96.4	83.8	34.8	0.53	0.42	3.14	5.37	0.097711	-0.023683	-0.018665	0.00464	-0.021	0.004926	0.008502	0.002299	0.008804	0.008701	-0.011042	0.001304	0.011836	0.006227	-0.001053	0.008309	0.004143	-0.002641	8.6e-05	0.003081	-0.003957	0.003518	0.000792
OGIV_3360	Olduvai Bed IV - HK	Africa	MIS23	Quartzite	Flake	116.4	66.9	84.7	47.1	0.73	0.56	6.29	10.18	-0.067835	-0.024081	0.038582	0.012371	-0.008889	-0.012745	0.023043	-0.012963	0.023327	0.019955	-0.005686	0.020096	0.005498	0.002612	-0.014676	-0.005992	0.001077	-0.012299	-0.003735	0.00207	0.006606	-0.000695	0.001475
OGIV_3364	Olduvai Bed IV - HK	Africa	MIS23	Quartzite	Flake	121.4	86.4	85.7	38.2	0.71	0.45	4.29	10.17	-0.029046	-0.036544	0.034838	-0.004302	0.019273	-0.011708	-0.006933	-0.006807	0.009045	0.004218	-0.002994	-0.000445	-0.002607	0.002287	-0.00176	0.002729	0.01069	0.005296	0.000342	-0.000999	-0.001234	-0.00322	-0.000644
OGIV_3365	Olduvai Bed IV - HK	Africa	MIS23	Quartzite	Slab	120	79.6	89.8	34.4	0.75	0.38	2.92	6.73	-0.098671	-0.007224	0.018174	-0.008616	-0.008381	0.007511	-0.001564	-0.008782	0.012092	0.007824	-0.015235	-0.011739	0.005791	0.005104	0.006821	0.006635	0.002687	-0.005585	0.002663	-0.000784	0.003534	-0.000673	-0.000255
OGIV_3369	Olduvai Bed IV - HK	Africa	MIS23	Quartzite	Flake	127.6	72.3	74	44.5	0.58	0.6	3.72	4.76	0.06728	0.032135	-0.041727	0.009418	-0.009294	0.001592	0.005981	-0.009373	0.012049	-0.00675	0.011338	0.009524	0.004034	-0.001308	-0.010994	-0.001997	-0.001109	-0.00103	-0.002281	-0.005937	-0.002015	0.006268	0.003756
OGIV_3466	Olduvai Bed IV - HK	Africa	MIS23	Quartzite	Flake	123.9	75.5	67.4	37.8	0.54	0.56	9.9	10.59	0.09359	0.080737	-0.021753	-0.023127	0.00711	0.004179	-0.005794	0.005355	0.009134	0.000441	-0.009376	-0.006101	0.003647	-0.0011	-0.001137	-0.00342	0.002192	-0.007274	-0.003321	0.003346	0.010174	-0.001881	0.001338
OGIV_3473	Olduvai Bed IV - HK	Africa	MIS23	Quartzite	Flake	114.7	79.1	67.4	47.8	0.59	0.71	3.18	8.4	0.074843	0.01001	0.004393	0.016835	0.003066	0.006833	-0.002616	-0.005008	-0.006458	-0.014891	0.007712	-0.001968	-0.001064	0.003089	-0.002238	0.003523	0.002862	0.006108	-0.000488	-0.003354	0.003744	-0.000647	-0.001546
OGIV_3481	Olduvai Bed IV - HK	Africa	MIS23	Andesite		127.3	74.7	82	39.2	0.64	0.48	4.39	6.64	0.012883	0.019684	-0.024859	-0.004082	-0.013475	0.001457	-0.006713	-0.006209	0.012964	0.001954	0.00028	-0.004877	0.001273	0.000293	0.000239	0.001452	-0.011565	-0.000351	-0.003859	0.001181	-0.002617	0.002168	0.003653
OGIV_3482	Olduvai Bed IV - HK	Africa	MIS23	Quartzite	Slab	135.4	87.4	77.9	36.1	0.58	0.46	2.42	6.87	0.082153	0.018447	-0.007491	-0.004335	-0.013499	0.01204	0.000972	-0.003319	-0.000391	-0.002401	-0.001656	0.005853	-0.005552	-0.002313	0.000546	-0.009207	-0.002052	0.002393	-0.001203	0.004246	0.002992	0.006186	-0.006393
OGIV_3485	Olduvai Bed IV - HK	Africa	MIS23	Quartzite	Slab	134.2	84.8	82.5	37.7	0.61	0.46	2.84	6.98	0.042949	0.022424	-0.006231	-0.015903	-0.011191	0.008506	0.004136	-0.0036	-0.005459	-0.00274	0.013273	0.002104	0.003463	0.001519	-0.005589	-0.002794	-0.003188	0.002762	0.001265	0.001808	0.005666	0.00144	0.000668
OGIV_3491	Olduvai Bed IV - HK	Africa	MIS23	Quartzite	Flake	148.7	54.8	77.6	43.9	0.52	0.57	9.87	9.91	0.098683	-0.084405	-0.055161	0.018623	0.005726	0.033958	0.003222	0.007982	-0.003783	0.003943	-0.010961	0.010427	0.005135	-0.001778	-0.001592	-0.000758	-0.001668	0.010286	0.00127	-0.003071	0.007259	0.003529	-0.007519
OGIV_3495	Olduvai Bed IV - HK	Africa	MIS23	Quartzite	Flake	121.4	72.7	93.6	40.4	0.77	0.43	5.57	5.46	-0.11245	0.041811	-0.013695	0.010301	-0.005822	-0.004321	-0.004316	-0.000866	-0.018381	-0.006711	-0.013433	0.014626	-0.009032	-0.016881	0.003975	-0.008421	-0.005854	-0.006456	-0.00756	0.006165	-0.001306	-0.001738	0.006255
OGIV_3499	Olduvai Bed IV - HK	Africa	MIS23	Quartzite	Flake	116.9	87.6	59.3	26.7	0.51	0.45	5.07	7.52	0.13415	0.000264	-0.017214	0.010835	0.00839	0.014363	0.009076	0.004142	-0.030022	-0.009428	-0.021713	0.004538	0.00432	-0.006328	-0.019938	0.009347	-0.003181	0.007725	-0.007649	-0.009731	0.00292	-0.00259	0.010022
OGIV_3504	Olduvai Bed IV - HK	Africa	MIS23	Quartzite	Flake	130.3	89.4	72.9	40.6	0.56	0.56	3.41	6.8	0.077499	-0.013008	-0.012709	-0.007174	0.019133	0.004419	-0.01164	-0.003037	0.002198	-0.002683	-0.003639	-0.008014	0.001964	0.001367	-0.00199	-0.000723	-0.003431	-0.000488	-0.00142	-0.003771	0.002219	-0.001659	-0.002004
OGIV_3505	Olduvai Bed IV - HK	Africa	MIS23	Quartzite	Flake	126.7	81.8	88.5	40.4	0.7	0.46	8.38	10.86	-0.030373	0.10699	-0.003777	-0.00573	-0.00268	0.023596	0.021802	0.005393	0.017828	0.003724	-0.00147	0.016655	0.000437	-0.001139	0.00667	0.002814	0.004404	-0.000494	-0.000417	0.005851	-0.003943	-0.002125	0.001388
OGIV_3508	Olduvai Bed IV - HK	Africa	MIS23	Quartzite	Flake	111.6	57.2	68.5	46.3	0.61	0.68	6.61	8.16	0.024635	-0.11488	-0.015426	0.009219	0.03923	-0.001322	-0.010718	0.015843	0.003415	0.019762	0.009262	0.005267	-0.011607	-0.00163	0.003127	-0.005288	-0.000375	0.006884	-0.007915	0.001883	0.000109	0.002587	-0.005081
OGIV_3530	Olduvai Bed IV - HK	Africa	MIS23	Quartzite	Flake	111.8	66.8	78.1	39.8	0.7	0.51	3.6	6.81	-0.043117	0.00635	-0.003214	-0.008041	0.013163	0.013173	-0.008859	-0.008215	0.005788	0.006366	-0.003795	0.002261	-0.006696	0.001154	0.001127	0.008366	-0.000263	-0.001507	-0.002527	-0.000995	0.005443	0.002572	0.001378
OGIV_3535	Olduvai Bed IV - HK	Africa	MIS23	Quartzite		149.2	91	81.2	60.6	0.54	0.75	3.31	6.72	0.092649	-0.010084	-0.007761	-0.007958	-0.000706	0.000787	0.021326	-0.006625	0.00211	0.006826	-0.001388	-0.004662	0.000967	0.002944	0.005893	-0.002852	0.005387	-0.001947	0.006112	0.0002	-0.002408	-0.006928	-0.001443
OGIV_3540	Olduvai Bed IV - HK	Africa	MIS23	Andesite		150.9	97.6	86.7	56	0.57	0.65	4.37	9.73	0.099802	0.037815	0.017292	-0.016798	-0.006038	-0.004199	0.003716	-0.003802	-0.001425	-0.019251	0.000726	-0.000187	-0.001572	-0.001609	0.001237	-0.003225	-0.000948	0.000419	-0.004832	-0.003797	-0.008565	-0.000694	0.003173
OGIV_3541	Olduvai Bed IV - HK	Africa	MIS23	Quartzite	Flake	119.7	69.9	68.7	37.9	0.57	0.55	6.75	8.87	0.087476	-0.069067	-0.022021	0.009184	-0.003623	-0.021831	0.011469	-0.007129	0.019129	0.002046	0.004368	0.00259	-0.003432	-0.005527	-0.00234	-0.006855	-0.000482	-0.001856	-0.000182	0.001256	0.001122	-0.003734	0.004146
OGIV_3545	Olduvai Bed IV - HK	Africa	MIS23	Quartzite		131.3	84.7	71.1	50.2	0.54	0.71	5.73	5.87	0.081782	0.0744	-0.046642	0.005688	0.010452	0.012921	-0.004204	0.002485	0.004612	-0.001143	-0.00211	-0.001985	-0.001289	0.00813	-0.00328	-0.007667	0.001833	0.001155	-0.000218	-0.001837	0.002016	0.002309	-0.002783
OGIV_3553	Olduvai Bed IV - HK	Africa	MIS23	Quartzite	Flake	128.3	81.5	81.8	36.8	0.64	0.45	3.71	6.09	0.011379	0.014329	-0.005686	0.00682	-0.018075	-0.003864	-0.009398	-0.000763	0.006038	0.013109	0.000168	-0.009851	0.003683	0.006224	0.007565	0.004115	0.003126	0.003366	0.003308	0.006205	0.010757	0.001093	-0.00185
OGIV_3554	Olduvai Bed IV - HK	Africa	MIS23	Quartzite	Flake	107.7	72.2	73.9	34.7	0.69	0.47	4.04	6.7	-0.037153	0.003799	0.009029	0.009521	0.013929	-0.023519	0.015374	-0.007598	-0.013078	-0.005737	-0.007319	-0.00422	0.002313	-0.000144	0.009351	0.00424	-0.00585	-0.001244	0.00391	-0.000611	0.001129	0.001212	-0.004384
OGIV_3559	Olduvai Bed IV - HK	Africa	MIS23	Quartzite	Flake	125.1	79	80.1	41	0.64	0.51	3.28	3.23	0.005855	0.002152	-0.039637	-0.018372	-0.007697	0.008496	-0.01385	-0.004217	0.009737	0.004454	0.004428	0.002646	0.002181	0.002541	-0.002446	0.001264	0.003027	0.008774	0.000555	0.000249	-0.000862	0.000379	-0.005479
OGIV_3564	Olduvai Bed IV - HK	Africa	MIS23	Quartzite	Flake	120.9	78.6	73.2	35.9	0.61	0.49	6.96	8.43	0.03337	-0.063315	0.009436	0.00588	0.004869	0.012012	-0.021975	0.014998	-0.010762	0.004965	-0.01005	-0.008848	0.010091	0.000514	0.000215	-0.002713	-0.005847	-0.009335	0.000203	-0.000192	-0.007332	-0.000235	-0.003052
OGIV_3567	Olduvai Bed IV - HK	Africa	MIS23	Quartzite	Flake	140.6	81.3	73.9	50.8	0.53	0.69	4.29	3.48	0.10004	0.054024	-0.051645	0.018218	0.008594	-0.01008	0.007643	-0.006114	0.013346	-0.001784	-0.005022	-0.002655	0.00173	0.001545	0.009623	0.003117	0.001374	-0.000783	-0.004225	-0.001912	0.003526	0.001627	-0.001493
OGIV_3571	Olduvai Bed IV - HK	Africa	MIS23	Quartzite	Slab	149.1	90.6	100.6	34.6	0.67	0.34	2.14	4.13	-0.038233	0.021413	-0.026576	-0.000736	-0.002312	0.00422	0.00212	-0.003008	-0.008148	-0.003945	-0.00938	0.004919	0.00431	0.000587	-0.002407	0.003932	-0.004946	0.002588	-0.002438	-0.002195	-0.001811	0.002601	-0.005456
OGIV_3572	Olduvai Bed IV - HK	Africa	MIS23	Quartzite		119.2	71.9	76.1	40.2	0.64	0.53	2.1	7.49	0.031193	0.019523	0.003784	0.00743	-0.001979	0.00311	-0.005651	-0.007188	-0.001674	-0.003842	0.011188	-0.002829	-0.004909	0.001882	0.001327	-0.004499	0.013869	0.001868	-0.002303	-0.007373	-0.006625	-0.002933	0.000335
OGIV_3582	Olduvai Bed IV - HK	Africa	MIS23	Quartzite	Flake	118.7	72	69.1	43.2	0.58	0.63	3.88	5.25	0.065372	0.067591	-0.043633	-0.010218	-0.001318	0.02603	0.01219	0.000684	-0.001939	0.00332	0.003708	0.014214	-0.000312	-0.013983	0.005145	-0.010369	0.006635	-0.000272	0.003384	0.002989	-0.000499	0.003688	-0.001628
OGIV_3583	Olduvai Bed IV - HK	Africa	MIS23	Quartzite	Flake	113.8	66.9	66.6	34.8	0.59	0.52	3.02	2.7	0.071476	0.003067	-0.066261	-0.014301	-0.010808	0.008214	-0.003131	-0.003457	0.009449	-0.001862	0.008203	0.014078	-0.000478	0.003813	0.007568	0.012229	0.001355	-0.007646	0.004498	-0.005376	-0.000279	-0.002746	0.000356
OGIV_3587	Olduvai Bed IV - HK	Africa	MIS23	Quartzite	Flake	148.3	84.5	88.5	45.5	0.6	0.51	3.11	4.72	0.037144	-0.025088	-0.03073	0.011366	0.004942	-0.005349	-0.011624	-0.000173	-0.007412	-0.003684	-0.003795	0.006897	-0.000805	-0.004181	-0.001491	-0.000886	-0.007905	-0.000171	-0.001673	-0.004045	-0.003121	-0.001841	-0.005845
OGIV_3332	Olduvai Bed IV - MK	Africa	MIS23	Quartzite	Flake	144.4	85	95.5	41.5	0.66	0.43	4.18	2.64	-0.040799	0.039525	-0.054433	0.014028	-0.006864	-0.010166	0.008454	-0.006166	0.006732	0.001975	-0.005333	0.005541	0.00716	0.00229	0.003078	-0.005786	-0.001578	0.00241	0.003858	0.000844	-0.002518	0.000845	-0.002347
OGIV_3333	Olduvai Bed IV - MK	Africa	MIS23	Quartzite	Flake	157.4	80.6	111.4	59.8	0.71	0.54	5.42	4.86	-0.05646	0.010426	-0.031083	-0.014929	-0.007355	-0.005749	-0.031206	-0.001034	-0.002129	0.002973	0.003777	0.021323	-0.008919	-0.007229	-0.007224	0.002117	-0.001342	-0.004319	-0.00352	-0.003088	0.001148	-0.002256	-0.005054
OGIV_3334	Olduvai Bed IV - MK	Africa	MIS23	Quartzite	Slab	128.9	69.2	72.2	43.1	0.56	0.6	5.04	7.13	0.064134	0.047915	-0.022855	-0.008834	0.018663	0.005093	-0.012606	0.006075	-0.012799	-0.000181	0.001638	0.006396	-0.005521	0.005087	-0.00867	0.004236	-0.007786	-0.005851	-0.003925	-0.001908	0.000277	-0.0005	0.005622
OGIV_3335	Olduvai Bed IV - MK	Africa	MIS23	Quartzite		122	75.6	77.4	61.1	0.63	0.79	2.83	6.27	0.033906	0.000456	-0.014496	0.006376	0.013512	-0.007389	-0.016282	0.000244	-0.006243	0.010513	0.020054	-0.00107	-0.002207	0.005433	0.009949	0.004828	-0.000836	0.008997	-0.001507	-0.000261	-0.003875	-0.001792	-0.005097
OGIV_3337	Olduvai Bed IV - MK	Africa	MIS23	Quartzite		167	108.1	94	72.9	0.56	0.78	5.85	8.32	0.10516	0.054476	-0.019714	-0.015162	0.023985	-0.009459	0.007336	-0.012729	0.011632	-0.022189	0.009965	0.001079	-0.009326	-0.002868	0.001132	-0.003681	-0.003581	0.004514	-0.001396	0.000613	0.003927	-0.000177	0.003504
OGIV_3338	Olduvai Bed IV - MK	Africa	MIS23	Quartzite	Flake	144.1	85	108.6	40.2	0.75	0.37	12.29	12.94	-0.089096	-0.11715	-0.006827	0.007418	0.000176	0.016307	-0.016766	0.025895	-0.003294	-0.016338	0.00524	0.003107	0.000312	-0.004726	0.004965	-0.001166	-0.000304	0.001979	0.001807	0.005014	0.00124	-0.00449	0.003071
OGIV_3339	Olduvai Bed IV - MK	Africa	MIS23	Quartzite	Slab	123.5	69.5	80.9	42	0.66	0.52	10.04	10.07	-0.007851	0.091006	-0.004293	-0.000231	-0.017409	-0.019165	0.008591	0.002983	0.008662	-0.026509	-0.002183	-0.011655	0.014105	0.012789	0.006915	-0.002974	0.00365	-0.006138	-0.006744	0.000723	0.003441	-0.000343	-0.000917
OGIV_3341	Olduvai Bed IV - MK	Africa	MIS23	Quartzite	Flake	139.2	54.3	93.3	40.3	0.67	0.43	3.99	4.12	-0.048547	-0.005582	-0.065101	-0.00977	-0.018471	-0.022252	0.015485	-0.008101	0.023694	0.000423	-0.023052	0.015614	0.012348	0.017451	-0.00344	-0.006961	-0.010944	-0.002646	0.000467	0.003283	-0.001571	0.000965	-0.003862
OGIV_3342	Olduvai Bed IV - MK	Africa	MIS23	Quartzite	Flake	146.8	107.6	94.2	50.1	0.64	0.53	6.17	8.51	0.020131	-0.044329	0.02306	-0.009002	0.02868	0.01302	-0.008077	-0.007523	0.014252	0.007119	-0.0013	-0.005881	-0.007459	0.004253	-0.005572	0.003385	-0.004637	0.000104	-0.002913	-0.004392	0.00338	0.002538	0.00339
OGIV_3347	Olduvai Bed IV - MK	Africa	MIS23	Quartzite		185.6	130	116.6	76.5	0.63	0.66	7.69	8.37	0.040107	0.054728	-6.1e-05	-0.020661	-0.024583	-0.029039	0.002367	-0.004019	0.011581	-0.006479	0.011992	-0.000131	0.000809	0.002057	0.001536	-0.002517	-0.009818	0.00442	0.002235	0.009263	0.000828	-0.002838	6.6e-05
OGIV_3350	Olduvai Bed IV - MK	Africa	MIS23	Quartzite		122.8	96.4	53.3	30.4	0.43	0.57	3.26	9.35	0.24197	-0.01072	-0.000502	0.01073	-0.000365	-0.01842	-0.006752	0.009174	-0.005622	0.006867	-0.006006	-0.007407	0.00497	-0.000848	-0.010394	-0.006793	-0.003246	-0.00566	-0.003536	0.002792	0.001468	0.000859	0.002182
OGIV_3378	Olduvai Bed IV - MK	Africa	MIS23	Basalt	Flake	182.8	133.6	91	58.4	0.5	0.64	3.87	11.49	0.20489	0.032319	0.021007	-0.000148	-0.004097	-0.014597	-0.006105	-0.005189	0.010905	-0.010365	0.007516	-0.003623	-0.0063	-0.008759	-0.003556	-0.011656	-0.004319	0.000662	-0.001738	0.002851	0.0005	-0.002222	-0.003116
OGIV_3380	Olduvai Bed IV - MK	Africa	MIS23	Quartzite	Slab	182.7	124.5	106.8	52.6	0.58	0.49	3.59	8.2	0.085345	0.035814	0.002671	-0.014916	-0.020101	0.00938	-8.1e-05	-0.001543	0.00372	0.010491	0.009752	-0.001657	0.001439	-0.003885	-0.005581	2.9e-05	-0.00304	0.009178	-0.003029	0.002906	0.000436	6.5e-05	0.00687
OGIV_3383	Olduvai Bed IV - MK	Africa	MIS23	Phonolite		102.8	71.7	62.9	36.6	0.61	0.58	6.2	8.53	0.0493	-0.044217	0.002194	0.014096	0.017415	-0.019872	-0.012583	-0.001671	0.02048	0.005163	-0.009888	-0.007111	0.006536	0.00491	-0.022132	0.00243	0.00185	0.001745	-0.005107	0.002999	-0.009418	0.002351	0.00798
OGIV_3421	Olduvai Bed IV - MK	Africa	MIS23	Basalt	Flake	192	122.1	117.4	59.5	0.61	0.51	10.3	10.51	0.015909	-0.10614	-0.006386	0.013824	-0.010668	0.008997	-0.005472	0.018113	-0.007424	-0.003091	-0.008733	-0.001679	2.6e-05	0.00128	0.002633	0.003253	-0.002989	0.0033	0.000925	0.000411	0.000709	0.003854	-0.004718
OGIV_3423	Olduvai Bed IV - MK	Africa	MIS23	Quartzite	Flake	141.5	83.2	91.2	48.4	0.64	0.53	4.31	11.28	0.038505	0.015871	0.05767	0.001739	0.011054	0.001018	0.002392	0.002585	-0.015743	0.022167	0.022593	-0.000669	0.006737	0.00161	-0.002413	0.000869	0.003398	-0.00929	-0.002627	-0.002691	-0.003656	-0.000532	0.000415
OGIV_3344	Olduvai Bed IV - MNK	Africa	MIS23	Quartzite		149.7	91.9	80.2	46.8	0.54	0.58	4.86	6.63	0.098471	-0.022766	-0.026441	0.001655	-0.012995	-0.020896	-0.02164	0.008116	0.000675	-0.003524	-0.005423	0.000853	0.006404	0.010122	-0.004968	0.00324	0.007256	0.001184	0.001845	-0.000374	-0.005606	-0.002737	-0.000826
OGIV_3393	Olduvai Bed IV - MNK	Africa	MIS23	Quartzite	Flake	126.9	98.7	86.3	47.6	0.68	0.55	3.6	8.02	-0.01355	-0.018708	0.024015	-0.009848	0.030677	0.014372	0.003337	-0.003218	-0.013241	-0.002162	-0.008186	-0.007761	0.00421	0.003196	0.004063	0.003128	-0.001546	0.004226	0.001042	0.002014	0.001921	-0.002974	-0.005516
OGIV_3394	Olduvai Bed IV - MNK	Africa	MIS23	Quartzite		137.9	87.3	75.9	50.6	0.55	0.67	7.84	8.68	0.086678	-0.10026	-0.040139	0.011056	-0.002523	-0.009187	-0.014558	0.012963	0.003293	-0.009315	0.006727	0.006841	0.000701	0.001223	0.007287	-0.002099	0.002432	0.002796	-0.001764	0.00102	-0.003337	0.001493	-0.004205
OGIV_3396	Olduvai Bed IV - MNK	Africa	MIS23	Quartzite		130.6	73.4	73.7	29.8	0.56	0.4	3.08	3.08	0.066877	-0.001225	-0.05992	-0.002577	-0.018659	0.013164	-0.000598	-0.00256	0.007823	0.009747	0.006238	-0.003997	0.011097	0.004543	0.004207	-0.003007	-0.000773	0.008013	-0.001042	-0.001886	-0.000542	0.00165	0.000623
OGIV_3397	Olduvai Bed IV - MNK	Africa	MIS23	Quartzite		94.7	49.7	70.5	48.3	0.74	0.69	5.38	6.42	-0.082014	-0.044533	0.008609	0.009007	0.005449	0.026239	-0.005248	-0.002724	0.004236	0.020979	0.009855	0.008571	-0.001103	-0.007825	0.003772	0.006924	0.005802	-0.006475	-0.007754	0.000525	0.008202	0.002635	0.001779
OGIV_3398	Olduvai Bed IV - MNK	Africa	MIS23	Quartzite		107	65.9	67.4	43.6	0.63	0.65	3.82	7.26	0.036347	-0.004207	0.010962	-0.011175	-0.016223	-0.007104	-0.018889	0.003964	-0.0124	-0.002743	0.010156	0.004459	-0.002198	-0.001343	0.002304	-0.007324	0.002115	-0.002325	0.000925	0.005673	0.000859	-0.00385	-0.002435
OGIV_3399	Olduvai Bed IV - MNK	Africa	MIS23	Quartzite	Flake	135.9	93.3	78.7	33.3	0.58	0.42	7.02	7.23	0.057609	0.07746	-0.026432	-0.01431	-0.00533	-0.001014	0.036913	-0.000214	0.002586	-0.004863	-0.007856	0.007059	0.011962	0.005431	-0.00328	0.004786	-0.002003	0.000875	-0.006679	0.001825	-0.002456	0.003478	0.002341
OGIV_3401	Olduvai Bed IV - MNK	Africa	MIS23	Quartzite	Flake	136	82.6	87.2	41.6	0.64	0.48	3.38	5.8	0.000753	-0.003147	-0.012945	-0.01023	0.002894	-0.005772	-0.009195	-0.007025	0.006918	-0.000356	-0.003945	0.007652	-0.002981	-0.000845	-0.005969	-0.006619	0.003054	-0.002929	-0.002488	-0.001469	0.008801	-0.002484	0.007273
OGIV_3402	Olduvai Bed IV - MNK	Africa	MIS23	Quartzite	Slab	134.9	84.9	98.4	34.2	0.73	0.35	7.21	9.35	-0.053257	0.030971	0.018286	-0.013452	0.00544	0.009751	-0.032604	-0.003129	0.008989	0.003376	0.005899	-0.013867	-0.004273	0.002107	-0.000654	-0.003235	-0.003209	-0.007839	-0.000655	0.003463	0.009345	-0.00042	0.006732
OGIV_3403	Olduvai Bed IV - MNK	Africa	MIS23	Quartzite	Slab	143.1	88	93.8	35.7	0.66	0.38	8.13	8.43	-0.017341	0.12628	-0.023656	0.023487	-0.00537	0.003565	0.027006	0.010221	0.010724	-0.011201	-0.001723	0.010353	0.000139	0.002666	0.006823	-0.003544	0.01129	0.013019	0.004186	0.006677	-0.000963	-7.8e-05	0.003682
OGIV_3404	Olduvai Bed IV - MNK	Africa	MIS23	Quartzite	Flake	152.5	94.6	88.6	51.3	0.58	0.58	3.31	6.19	0.061344	0.014136	-0.028403	0.005902	0.001532	0.022178	-0.001938	-0.005799	0.01251	0.000281	-0.00056	-0.000699	-0.000118	0.006086	-0.007775	0.008996	0.001776	-0.001022	0.003004	0.002062	-0.001091	0.003755	-0.000645
OGIV_3405	Olduvai Bed IV - MNK	Africa	MIS23	Quartzite		152.4	109.2	83	49.1	0.54	0.59	3.47	7.51	0.12025	-0.028187	0.003441	0.00169	0.012633	0.003073	0.002223	0.00674	-0.015519	0.016993	-0.018547	-0.000382	-0.002068	0.006228	-0.009042	0.005828	-0.001823	0.009832	-0.005675	-0.005801	-0.00395	-0.000851	0.001383
OGIV_3406	Olduvai Bed IV - MNK	Africa	MIS23	Andesite	Slab	154.5	110.6	119.7	54.2	0.77	0.45	7	9.54	-0.10421	-0.061933	0.028613	0.017492	-0.003446	-0.006204	-0.004292	0.003402	-0.003722	-0.000438	-0.009599	0.00115	0.00142	-0.007166	0.007072	-0.001517	0.002281	0.003359	0.000503	-7e-06	0.000197	7.8e-05	0.003608
OGIV_3407	Olduvai Bed IV - MNK	Africa	MIS23	Quartzite	Flake	140	92.2	84.7	47.6	0.61	0.56	7.68	8.87	0.03525	-0.05716	-0.008326	0.021259	0.003383	-0.009658	0.00404	0.003358	-0.012517	0.001679	0.000925	-0.001236	-0.0022	-0.000536	0.001386	-0.008587	0.007835	0.005656	0.008595	0.005338	-0.0047	-0.002706	0.000542
OGIV_3408	Olduvai Bed IV - MNK	Africa	MIS23	Andesite	Flake	128.2	84.5	90.9	44.2	0.71	0.49	6.91	9.7	-0.045554	-0.070102	0.017089	0.018827	0.018973	-0.006179	-0.003041	-0.003029	0.007034	0.006814	4.8e-05	-0.009432	-0.007406	-0.006081	0.013888	-0.003201	0.011174	-0.005789	0.003243	0.000809	0.002101	-0.003376	0.002006
OGIV_3409	Olduvai Bed IV - MNK	Africa	MIS23	Quartzite	Flake	120.4	79.4	74.2	42.3	0.62	0.57	10.67	10.31	0.029757	0.13735	0.024283	-0.009274	-0.006594	-0.012051	-0.006423	0.024734	-0.003495	-0.010821	-0.005067	-0.006724	0.004144	-0.014675	0.000241	-0.010735	0.005662	-0.006285	-0.006947	-0.002753	-0.001502	0.002908	0.007238
OGIV_3410	Olduvai Bed IV - MNK	Africa	MIS23	Quartzite	Flake	79	50.3	54	29.3	0.68	0.54	3.17	9.7	-0.004999	-0.007995	0.035127	0.001048	-0.027434	-0.002513	0.009948	-0.009906	0.014603	0.015074	0.003742	0.005419	0.008727	-0.007477	-0.017211	0.000146	-0.004594	-0.005617	-0.005378	-0.004977	0.0043	-0.001418	0.003123
OGIV_3411	Olduvai Bed IV - MNK	Africa	MIS23	Quartzite	Flake	118.8	72.9	71.5	38.9	0.6	0.54	4.72	9.26	0.069572	0.051986	-0.000947	-0.00997	0.038007	0.003109	0.004948	-0.005287	-0.003746	0.005165	0.016192	-0.007791	-0.002936	0.007277	0.003528	-0.003245	0.003562	0.002907	-0.000914	-0.007537	0.003166	-0.002012	0.002307
Fig 6.32, 1	Kalambo Falls	Africa	MIS12	Silcrete		219.7	163.7	104.6	41.5	0.48	0.4	3.21	8.03	0.16754	0.027252	-0.004069	0.008724	0.005481	-0.009083	0.001565	0.002953	-0.009266	0.00154	-0.005015	-0.002036	0.000417	-0.00624	0.002538	0.001617	-0.002026	-0.001743	-8e-05	-0.00138	0.002216	-0.002694	-6.5e-05
Fig 6.32, 2	Kalambo Falls	Africa	MIS12	Quartzite		169.1	119.6	84.1	27	0.5	0.32	2.79	12.22	0.17846	-0.042212	0.033378	0.005032	0.003108	-0.00398	-0.000566	-0.001252	0.001714	-0.00454	0.005806	-0.012427	-0.008155	0.0024	0.003328	3.9e-05	0.00015	-0.001832	0.000864	0.001121	0.00083	-0.000548	0.001422
Fig 6.32, 3	Kalambo Falls	Africa	MIS12	Quartzite		175.1	115.9	84.8	44	0.48	0.52	2.6	8.94	0.17116	-0.015733	0.020976	0.018868	-0.032032	-0.006154	-0.004734	0.006923	-0.004336	0.01019	-0.00419	-0.002592	-0.002087	-0.006299	-0.005417	0.002338	0.004215	-0.002748	0.001836	0.00622	0.000256	0.003083	0.003721
Fig 6.32, 4	Kalambo Falls	Africa	MIS12			194.2	144.5	90.3	33.2	0.46	0.37	1.57	9.74	0.19681	-0.009224	0.015768	-0.000508	-0.004522	-0.009948	0.003008	0.003917	-0.007965	0.003895	0.001662	-0.00033	-0.004429	-0.004551	0.000508	-0.000481	0.00146	-0.000332	0.00042	0.004431	0.00176	0.000846	-0.000354
Fig 6.33, 1	Kalambo Falls	Africa	MIS12	Quartzite		138.4	93.2	69	32.3	0.5	0.47	12.42	11.41	0.14229	0.13699	-0.002313	-0.009244	-0.000405	0.007645	-0.004937	0.022179	-0.005583	-0.003726	0.003308	-0.001754	-0.005252	-0.00596	-0.002496	-0.004104	-0.002119	-0.000113	0.000249	0.00329	0.001422	0.002288	0.001562
Fig 6.33, 2	Kalambo Falls	Africa	MIS12	Quartzite		142.8	95.6	84.7	32.8	0.59	0.39	6.12	9.32	0.074665	0.020786	0.037343	-0.033293	-0.014756	0.00632	-0.009118	0.005123	-0.009609	0.005741	0.000525	-0.005738	-0.002291	-0.001358	0.000685	0.0018	0.001685	-0.003787	-0.005055	0.001421	-0.001565	-0.003311	0.000563
Fig 6.34, 10	Kalambo Falls	Africa	MIS12	Chert		121.5	71.8	74.3	32	0.61	0.43	3.9	4.82	0.019368	0.001772	-0.037892	0.012444	-0.000965	0.026276	-0.002552	-0.00804	0.011044	0.008822	0.005415	-0.001746	0.001244	0.004138	0.003222	0.004362	-0.005334	-0.003379	0.002286	-0.004384	0.000462	0.001869	-0.000273
Fig 6.35, 1	Kalambo Falls	Africa	MIS12	Quartzite		286.9	195.5	138.9	68.9	0.48	0.5	4.39	6.84	0.14464	0.040654	-0.026125	0.028713	0.014554	0.009733	-0.003821	-0.000502	0.004422	0.020989	0.003703	-0.005109	-0.005043	0.005403	-0.004864	0.008001	-0.004567	-0.001033	0.007126	-0.006405	0.002747	0.00128	-0.003422
Fig 6.35, 2	Kalambo Falls	Africa	MIS12	Quartzite		134.8	82.2	74.1	34.5	0.55	0.47	2.35	8.99	0.094983	0.009107	0.010438	-0.013592	0.006342	-0.00153	0.003703	-0.001755	-0.00521	-0.000612	-0.001005	-0.000763	-0.000664	0.00078	-0.001229	0.003466	0.005007	-0.004502	-0.005534	-0.002881	-0.002139	-0.000849	-0.00026
Fig 6.35, 3	Kalambo Falls	Africa	MIS12	Chert		145	106.9	78.9	42.4	0.54	0.54	2.25	8.89	0.10109	0.012003	0.016803	0.008794	0.00361	0.006938	0.0041	0.003722	-0.015697	0.009778	-0.006744	-0.004078	0.000984	-0.003076	0.00581	0.003503	-0.004702	0.004805	-0.000442	-0.001467	0.002425	-0.000918	0.001724
Fig 6.35, 4	Kalambo Falls	Africa	MIS12	Quartzite		255.2	177.7	111	39.1	0.43	0.35	2.07	7.6	0.20314	0.025858	-0.019803	0.000112	-0.000879	0.015746	0.003448	0.001558	0.005661	-0.000549	-0.005415	0.004071	0.000846	0.000759	0.000511	0.002828	0.003183	-0.000592	0.002985	0.000655	0.00112	0.00252	-0.000669
Fig 6.36, 1	Kalambo Falls	Africa	MIS12	Quartzite		227.4	148.2	92.2	54.8	0.41	0.59	1.94	7.39	0.24589	0.015398	-0.005756	0.008795	-0.032238	0.010369	0.001798	0.011002	-0.002912	0.001216	-0.010094	0.000124	0.003542	-0.003162	0.003264	0.000558	0.006925	-0.003131	0.002403	0.006474	-0.00192	0.006855	0.004229
Fig 6.36, 2	Kalambo Falls	Africa	MIS12	Quartzite		200.4	135.8	92.2	35.2	0.46	0.38	2.27	9.34	0.18874	-0.02554	0.001202	-0.001827	0.006244	0.000282	0.007999	-7.2e-05	-0.003262	0.000868	0.000535	-0.002055	-0.003626	-0.000532	0.001546	0.000837	0.00031	0.001418	0.000403	-0.00188	-0.000552	-0.001522	-1e-05
Fig 6.36, 3	Kalambo Falls	Africa	MIS12	Quartzite		173.1	107.1	77.5	37.7	0.45	0.49	2.84	7.75	0.20675	-0.005651	0.009176	0.021733	-0.031917	0.015812	-0.01051	0.011938	-0.008899	0.003532	-0.004964	0.000606	-0.003301	-0.002743	0.004288	-0.001096	0.006333	-0.005688	0.004665	0.001092	-0.005005	0.005587	0.003805
Fig 6.36, 4	Kalambo Falls	Africa	MIS12	Quartzite		204.6	131.5	91.6	35.5	0.45	0.39	2.09	7.63	0.19988	0.000541	-0.013116	-0.002687	-0.013512	-0.00234	0.001932	0.006262	-0.004909	0.008164	0.004763	0.00813	-0.001254	0.000596	-0.002133	2.9e-05	-0.002011	-0.001774	-0.002853	-3.6e-05	-0.003893	-0.000359	0.00162
Fig 6.37, 1	Kalambo Falls	Africa	MIS12	Quartzite		216.4	115.6	120.4	60.6	0.56	0.5	12.69	12.42	0.058409	-0.076805	-0.065331	0.034133	0.014307	0.002746	0.016216	-0.004472	-0.002419	-0.018936	0.00073	0.003897	-0.001436	-0.013707	-0.006827	-0.003753	0.007884	0.003848	-0.000572	0.002506	-0.003881	-0.000282	0.000663
Fig 6.38, 1	Kalambo Falls	Africa	MIS12	Quartzite		120.2	90.7	67.8	25.4	0.56	0.37	4.41	11.06	0.080459	-0.042895	0.041187	0.019932	0.01956	-0.015348	-0.015999	0.013671	-0.014311	0.016915	0.003332	-0.012463	0.009755	0.002911	0.009477	0.000817	-0.001877	-0.006096	-0.003742	-0.000899	-0.002166	0.005407	0.001355
Fig 6.38, 2	Kalambo Falls	Africa	MIS12	Quartzite		118.3	72.4	59.5	17.1	0.5	0.29	4.22	8.18	0.12707	-0.059113	-0.01653	0.0179	0.021925	-0.000407	-0.011004	0.004025	-0.001084	0.005349	0.008163	0.001292	-0.005013	0.000876	0.001687	0.001637	-0.003977	0.001005	0.00045	0.000551	0.000599	-0.003839	0.001951
Fig 6.38, 3	Kalambo Falls	Africa	MIS12	Quartzite		135.1	77.3	57.8	23.9	0.43	0.41	3	5.01	0.19848	-0.02695	-0.049185	-0.002771	0.001844	0.001613	-0.003331	0.004786	0.000425	-0.001234	0.006187	-0.002076	0.006399	0.005401	0.001041	0.003741	-0.002537	-0.001653	-0.002358	0.000981	0.001932	-0.003626	0.004482
Fig 6.38, 4	Kalambo Falls	Africa	MIS12	Silcrete		149.7	104.1	87.1	31.2	0.58	0.36	1.95	5.23	0.039744	0.010319	-0.027199	0.017733	0.018714	0.004506	-0.003506	-0.00493	-0.003838	0.002146	-0.000298	-1.1e-05	-0.001014	-0.000814	-0.002828	0.008087	-0.003904	0.000297	0.000567	-0.002759	-3.6e-05	-0.002243	0.000441
Fig 6.38, 5	Kalambo Falls	Africa	MIS12	Quartzite	Flake	147.5	87.9	60	32.2	0.41	0.54	1.96	5.75	0.22748	-0.001511	-0.033116	0.000342	-0.007809	-0.002741	-0.001798	0.011302	-0.008089	0.007423	0.007048	0.006156	0.005477	-0.002021	0.013337	-0.003896	-0.004862	0.003208	0.003768	0.006963	-0.000537	0.001338	0.002127
Fig 6.51, 2	Kalambo Falls	Africa	MIS12	Quartzite	Flake	195.3	129.1	101.1	53.7	0.52	0.53	1.82	8.24	0.14028	0.015057	0.006987	0.003072	-0.020416	0.009015	0.001486	0.000155	-0.003423	-0.00276	0.003218	0.007881	-0.006453	-0.002169	-0.003144	7.2e-05	0.001253	-0.000623	0.002137	-0.000437	-0.000624	0.003838	0.001019
Fig 6.6, 1	Kalambo Falls	Africa	MIS12	Quartzite		164.7	118.5	81.4	50.5	0.49	0.62	7.1	8.3	0.13204	0.092957	-0.013666	0.017366	0.007636	0.006791	-0.001764	0.008299	-0.001363	0.003351	0.002439	0.000927	-0.001383	-0.003286	-0.000826	-0.003878	-0.001039	-0.000118	0.004658	-0.000322	0.000246	-0.002514	0.001381
Fig 6.6, 4	Kalambo Falls	Africa	MIS12	Quartzite		233.3	141.2	100.6	34.2	0.43	0.34	2.58	2.86	0.17735	-0.016054	-0.069202	-0.002618	0.005083	0.011686	0.001572	-0.001426	0.010825	-0.006421	-0.000622	0.007762	0.006644	0.002541	0.002395	-0.003328	-0.001984	-0.000446	0.001436	0.000173	-0.002362	-2.3e-05	-0.000422
Fig. 7A	Kapthurin Formation	Africa	MIS11	Lava		80.8	55.7	56	29.3	0.69	0.52	6.55	7.89	-0.041651	-0.021426	-0.00979	-0.002855	0.033526	0.023386	0.00041	-0.013395	-0.001259	-0.019235	-0.003386	0.001603	-0.009107	-0.007143	-0.005364	0.000494	0.000311	0.010721	0.003697	0.005045	-0.006125	-0.000331	0.000318
Fig. 7B	Kapthurin Formation	Africa	MIS11	Lava		87.6	53	67	23.3	0.76	0.35	3.44	7.24	-0.10087	-0.007349	0.016871	-0.014391	-0.018963	0.004155	-0.029395	-0.00052	0.005256	0.003102	-0.00384	0.007692	0.008179	-0.000938	-0.007827	0.000751	0.004414	-0.004049	-0.002469	-0.006606	0.000242	-0.000325	-0.001604
Fig. 7C	Kapthurin Formation	Africa	MIS11	Lava		121.3	66.1	98.3	33	0.81	0.34	3.19	3.53	-0.16207	-0.018906	-0.025644	-0.015352	0.004539	-0.007617	-0.010422	-0.007592	0.003621	0.006966	-0.007771	-0.009709	0.00137	0.002887	0.007347	-0.01334	0.000783	-0.002443	0.005426	0.003524	-0.000382	0.00057	0.002429
Fig. 7D	Kapthurin Formation	Africa	MIS11	Lava		113.7	94.3	84.6	22	0.74	0.26	4.29	16.4	0.031118	0.015157	0.1509	-0.019232	0.007757	0.00074	0.001152	-0.006588	0.008913	0.001019	-0.012522	-0.003055	-0.000123	-0.002004	0.004123	-0.00105	0.000413	0.001897	0.00011	-0.000357	0.001097	-0.00375	-0.005473
Fig. 7E	Kapthurin Formation	Africa	MIS11	Lava		160.2	107	101.1	34.9	0.63	0.35	1.74	6.25	0.005868	-0.021036	-0.005117	-0.010617	0.007161	-0.00226	0.004515	-0.005284	-0.00341	0.005175	-0.00139	0.005181	-0.002505	-0.005495	0.000357	0.005028	-0.005756	-0.000316	-0.000955	-0.000131	-0.00039	-0.002884	0.000597
Fig. 8A	Kapthurin Formation	Africa	MIS11	Lava		163.4	97.6	106.7		0.65		6.27	6.7	0.005945	0.034128	-0.024577	-0.031627	0.00339	0.020277	-0.018608	-0.000427	0.000804	0.002046	0.009451	-0.006974	-0.001189	-0.000898	0.007054	0.001325	-0.001226	0.002646	0.002528	0.001237	-0.001083	-0.001688	-0.002041
Fig. 8E	Kapthurin Formation	Africa	MIS11	Lava		192.3	123.5	123.2	44	0.64	0.36	3.12	3.91	-0.020365	0.016339	-0.025423	0.011959	0.008204	-0.013819	0.005318	-0.00721	-0.003833	0.004673	-0.005099	0.003347	-0.002094	0.000371	0.000159	-0.000911	-0.002358	3.7e-05	-0.000336	-0.001058	-0.001134	-0.000947	0.001115
Plate IX UL	Kapthurin Formation	Africa	MIS11	Lava		137.5	95.9	74.6		0.54		5.99	12.19	0.13362	-0.040463	0.017952	0.009768	0.021967	-0.006805	0.009671	-0.011286	0.006939	-0.013334	0.003734	-0.007443	-0.00599	-0.00105	-0.006869	-0.000576	0.000696	0.00677	-0.003015	-0.006027	0.000854	0.000939	0.002802
Plate IX UR	Kapthurin Formation	Africa	MIS11	Lava		128.7	89.3	99.2		0.77		3.25	8.1	-0.11993	0.034975	0.011472	0.02404	0.030431	0.01923	-0.023879	-0.008163	0.020133	-0.013139	-0.019727	-0.000431	0.001111	0.006881	-0.007823	-0.001475	0.001836	-0.00224	-0.001372	0.001421	0.002677	0.003186	-0.000698
Plate VII U	Kapthurin Formation	Africa	MIS11	Lava		184.6	119.1	105.3		0.57		4.19	6.4	0.065111	0.012486	-0.027902	-0.035444	0.013629	-0.010363	0.012292	-0.014568	0.011649	-0.013545	0.006782	0.004023	-0.004633	-0.001314	-0.009224	-0.003985	0.000141	0.000717	-0.002517	0.000402	-0.003153	-0.001966	0.001106
1950.248.10	Kharga Oasis	Africa	MIS10	Chert		183.9	115.2	73		0.4		9.99	9.39	0.23219	-0.12228	-0.007479	0.003913	0.002352	0.006981	-0.010225	0.018713	0.014805	0.009546	-0.002836	0.010254	-0.004009	-0.005087	0.001345	-0.003006	-0.005287	-0.01048	-0.003224	-0.002268	0.002258	0.004272	3.7e-05
1950.248.11	Kharga Oasis	Africa	MIS10	Chert		150.4	99	74.7		0.5		12.46	11.97	0.1065	-0.12797	-0.011226	0.022594	0.015813	0.018002	0.030049	0.010714	0.008701	0.011873	-0.007192	0.007432	-0.002153	-0.004327	0.001172	0.008429	0.005943	-0.001581	-0.001258	-0.004662	0.00342	-0.000185	-0.000437
1950.248.12	Kharga Oasis	Africa	MIS10	Chert		134.3	92.9	82.6		0.62		5.69	10.57	0.068807	0.042275	0.035842	0.033472	-0.02291	-0.014415	-0.008652	-0.003799	0.01575	-0.005214	-0.001749	-0.005674	0.004017	0.000225	0.001449	-0.001599	-0.007409	0.00278	0.002797	0.007804	0.000767	-0.005101	0.000318
1950.248.13	Kharga Oasis	Africa	MIS10	Chert		166.4	127.9	81.9		0.49		10.25	6.98	0.14676	-0.098887	0.014304	-0.035732	-0.010841	0.004146	-0.022272	0.018278	0.011041	0.012305	0.000744	-0.030565	0.007844	0.003527	0.00487	-0.001279	-0.002467	0.002561	-0.004295	0.006913	-0.003859	-0.002882	-0.003632
1950.248.14	Kharga Oasis	Africa	MIS10	Chert		148.7	73	78		0.52		5.38	7.99	0.10146	-0.022251	0.008095	-0.030904	-0.010531	-0.023897	-0.006226	0.009592	-0.016475	-0.005077	-0.00346	0.007913	0.000413	0.010371	-0.010603	0.008981	0.004485	-0.009987	0.001641	0.001734	0.003803	-0.007685	-0.001722
1950.248.15	Kharga Oasis	Africa	MIS10	Chert		116.9	66.3	88.2		0.75		2.59	3.38	-0.11783	-0.001613	-0.027207	-0.01971	0.009679	0.009366	0.005415	-0.006253	-0.011666	0.003839	-0.007231	0.006178	0.002597	0.00063	-0.005814	-0.001225	0.005118	-0.001738	0.000549	-0.005029	-0.006703	-0.002651	-0.003077
1950.248.16	Kharga Oasis	Africa	MIS10	Chert		141.5	103.8	78.7		0.56		3.73	11.72	0.13271	-0.006317	0.036574	0.000935	0.008348	-0.014805	0.004889	-0.008877	0.009434	-0.003523	-0.004136	0.01065	-0.004014	-0.018823	-0.000962	0.003048	-0.000379	-0.000249	0.000767	-0.000635	0.001568	-0.00365	-0.00345
1950.248.17	Kharga Oasis	Africa	MIS10	Chert		110.1	57.6	66.8		0.61		3.7	5.47	0.011047	0.080273	-0.02079	0.007714	0.017091	0.015534	0.001655	0.005907	-0.011301	-0.002884	-0.003553	0.005154	-0.001551	-0.002445	-0.005198	0.002056	0.008118	0.001034	8.9e-05	-0.000614	0.001166	-0.000194	-0.001453
1950.248.18	Kharga Oasis	Africa	MIS10	Chert		96.5	68.6	69.7		0.72		7.02	11.62	-0.069594	0.073837	0.021709	0.013208	0.029131	0.01061	0.014667	-0.00367	0.006849	0.003105	-0.001776	0.00157	0.001759	0.000786	-0.000173	0.003313	-0.001227	-0.003967	-0.001985	0.005556	0.000764	0.002205	0.00213
1950.248.19	Kharga Oasis	Africa	MIS10	Chert		129.4	87.8	63.5		0.49		5.92	9.94	0.16787	0.043151	0.00655	-0.018356	-0.004961	-0.007368	0.001185	0.001958	0.003326	0.00031	-0.004582	-0.004728	-0.001213	0.000866	-0.002286	0.005216	-0.001733	0.003514	-0.006625	0.001257	-0.003791	0.003918	-0.005824
1950.248.1	Kharga Oasis	Africa	MIS10	Chert		136.2	83	83.3		0.61		1.12	6.79	0.033073	-0.016208	-0.00153	0.004461	-0.00883	-0.001214	0.000934	-0.00463	5.6e-05	0.001295	0.004009	-0.001598	0.00013	0.000531	0.007237	-0.000334	-0.001872	-0.000223	-0.002359	0.001575	0.004878	-0.000971	0.000176
1950.248.20	Kharga Oasis	Africa	MIS10	Chert		117.8	63	62.2		0.53		4.42	4.48	0.11781	0.087913	-0.040236	0.028941	-0.030467	0.027028	0.014701	0.010466	-0.008694	-0.002118	0.010145	0.016352	0.007895	-0.007053	0.001906	0.001323	0.004097	0.001189	0.006336	0.006719	-0.000967	0.002668	0.005941
1950.248.21	Kharga Oasis	Africa	MIS10	Chert		103.4	79	67.8		0.66		6.19	10.46	-0.004301	0.048928	0.033443	-8.1e-05	-0.011457	0.014375	0.02108	0.001493	0.010359	-0.001886	-0.034859	0.00602	0.015659	0.014887	0.00473	0.010771	0.001929	-0.006672	-0.00591	0.005849	-0.009305	-0.00613	0.002386
1950.248.22	Kharga Oasis	Africa	MIS10	Chert		87.5	63.6	52.1		0.6		10.08	11.06	0.05559	-0.096447	0.03053	-0.004752	0.007716	0.029402	0.020021	0.002148	-0.002995	-0.006309	-0.007457	0.005078	-0.015425	0.008114	-0.005101	0.00808	-0.000328	0.002244	0.010243	-0.003966	0.001346	-0.003733	-0.012351
1950.248.23	Kharga Oasis	Africa	MIS10	Chert		126.3	84.8	54		0.43		8.12	8.87	0.18861	-0.12182	-0.021224	0.02344	0.001371	-0.029359	0.004524	0.02306	-0.012701	0.015313	0.003256	-0.004673	-0.007076	0.003788	-0.000219	0.003908	-0.001358	0.001238	-0.003643	0.003726	0.000899	0.00424	0.006561
1950.248.2	Kharga Oasis	Africa	MIS10	Chert		151.3	103.4	94.3		0.62		3.94	10.48	0.052132	-0.010109	0.033083	-0.027981	-0.00242	-0.004561	0.018387	-0.00845	0.012727	0.007894	-0.000393	0.008159	0.0005	0.001007	-0.001159	0.012114	0.005076	0.001345	-0.008053	0.001399	0.000633	0.004307	0.000208
1950.248.3	Kharga Oasis	Africa	MIS10	Chert		168.6	107.6	88.1		0.52		5.41	7.84	0.12425	0.073074	-0.015754	0.002655	-0.017002	0.005877	0.003852	0.002919	0.010275	-0.001011	-0.000555	0.004101	0.003325	-0.000271	0.003708	-0.001445	0.002065	-0.000197	0.001319	0.001855	0.001	-0.000334	0.000411
1950.248.4	Kharga Oasis	Africa	MIS10	Chert		148.8	96.6	88.7		0.6		6.7	9.67	0.069278	-0.014606	0.026315	0.007734	-0.007142	0.046813	0.018037	-0.012192	-0.010796	-0.013419	0.006455	-0.006208	-0.015837	0.007572	0.002624	0.008415	-0.003509	-0.007228	0.010803	-0.012175	0.000909	0.000431	-0.001948
1950.248.5	Kharga Oasis	Africa	MIS10	Chert		165.7	110	92.1		0.56		5.13	8.35	0.074308	-0.061259	-0.001337	-0.001617	0.030527	-0.00195	0.011584	-0.001143	0.006462	0.018677	0.004576	0.015032	-0.004739	-0.000759	0.003483	-0.001179	0.000838	0.00415	-0.002926	-0.000494	0.000395	-0.00555	-0.000879
1950.248.6	Kharga Oasis	Africa	MIS10	Chert		154.1	109.1	87.3		0.57		4.51	12.66	0.1344	-0.023131	0.051752	-0.014217	0.002055	-0.031501	0.010298	-0.010466	0.013352	0.011695	0.00361	0.006305	-0.006011	-0.028528	-0.002409	-0.004425	-0.005068	-0.004365	-0.001676	0.002095	-0.003499	-0.003822	-0.001872
1950.248.7	Kharga Oasis	Africa	MIS10	Chert		154.4	103.7	63.5		0.41		2.83	6.65	0.21543	0.023519	-0.018301	0.010922	-0.013204	0.016909	0.004332	0.011172	-0.015809	0.005327	-0.004121	-0.001414	0.005836	0.001022	-0.000858	-0.001629	0.001411	-0.002601	0.002073	-0.001086	-0.00577	0.004936	-0.002303
1950.248.8	Kharga Oasis	Africa	MIS10	Chert		142.6	90.6	78.1		0.55		1.67	7.91	0.11134	0.020589	0.014014	-0.002994	-0.027052	0.011945	0.001022	0.003637	-0.010736	0.00465	0.00202	-0.001811	-0.001896	-0.002111	0.003069	-0.00014	0.003528	0.000198	0.000741	0.001673	0.000431	-0.000962	0.001093
1950.248.9	Kharga Oasis	Africa	MIS10	Chert		177.4	114	92.5		0.52		7.01	9.44	0.14711	0.07272	0.007195	0.009069	-0.018367	-0.010202	-0.006003	0.001503	0.008129	0.004409	0.018315	-0.002343	0.000767	-0.012537	0.007828	-0.005809	-0.004169	0.000403	0.002975	0.002075	-0.003523	-0.003276	0.000871

## Sheet: Site Data
Site	Region	sd.PC1	se.PC1	r_PC1_Tip.Length	partial_r_value	Mean PC1	Mean Elongation	Mean Refinement	r_length_refinement
La Noira Lower	Europe	0.115831	0.0211478	0.265	0.247	-0.036	0.691	0.51	-0.237
Notarchirico	Europe	0.0917195	0.0205091	0.666	0.037	0.009	0.636	0.404	0.201
Brandon Fields	Europe	0.119669	0.0218485	-0.118	-0.149	-0.001	0.613	0.554	-0.496
Maidscross Hill	Europe	0.131405	0.0239912	0.628	0.335	0.076	0.568	0.613	0.187
Warren Hill Worn	Europe	0.092458	0.0168805	0.557	0.46	-0.054	0.711	0.447	0.408
Warren Hill Fresh	Europe	0.0873383	0.0159457	0.485	0.323	-0.074	0.728	0.413	0.407
Boxgrove	Europe	0.0357401	0.00652521	0.384	0.136	-0.014	0.667	0.375	-0.158
La Noira Upper	Europe	0.107996	0.0197173	0.533	0.032	0.01	0.652	0.538	-0.18
High Lodge	Europe	0.07517	0.0137241	0.709	0.235	0.019	0.615	0.444	0.21
St. Pierre Les Elbeuf	Europe	0.0894205	0.0163259	0.668	0.311	0.017	0.629	0.455	0.086
Swanscombe	Europe	0.0956859	0.0174698	0.62	0.608	0.031	0.668	0.53	-0.157
Bowman's Lodge	Europe	0.108557	0.0205153	0.392	-0.31	-0.067	0.735	0.454	0.199
Elveden	Europe	0.0929902	0.0169776	0.287	0.057	0.007	0.633	0.44	-0.139
Saint Acheul	Europe	0.103511	0.0188985	0.561	0.492	0.073	0.574	0.505	0.328
Broom Pits	Europe	0.0851897	0.0155534	0.764	0.649	-0.021	0.694	0.427	0.231
Cuxton	Europe	0.0986645	0.0180136	0.729	0.479	0.055	0.614	0.561	0.166
Gesher Benot Ya'aqov L1	Levant	0.0615485	0.0112372	0.035	0.281	-0.035	0.688	0.479	-0.119
Gesher Benot Ya'aqov L4	Levant	0.072927	0.0133146	0.511	0.273	0.014	0.647	0.472	-0.192
Gesher Benot Ya'aqov L4b	Levant	0.0458438	0.00836989	0.442	0.335	0.045	0.609	0.465	-0.021
Nadaouiyeh F	Levant	0.0791443	0.0144497	0.586	0.123	-0.089	0.742	0.38	-0.309
Nadaouiyeh E	Levant	0.115858	0.0211526	0.808	0.409	-0.054	0.728	0.399	0.038
Tabun F	Levant	0.0825193	0.0165039	0.342	0.058	-0.061	0.744	0.496	0.225
Nadaouiyeh D	Levant	0.105935	0.0193409	0.392	0.267	-0.107	0.773	0.481	-0.157
Nadaouiyeh C	Levant	0.161244	0.0294389	0.807	0.495	-0.069	0.767	0.496	0.43
Tabun Ed	Levant	0.0792412	0.0144674	0.536	0.434	-0.069	0.756	0.471	-0.027
Nadaouiyeh B	Levant	0.125542	0.0229208	0.559	0.135	-0.067	0.76	0.527	0.099
Tabun Eb	Levant	0.095068	0.017357	0.601	0.301	0.001	0.689	0.519	0.021
Nadaouiyeh A	Levant	0.11732	0.0214197	0.611	0.195	-0.118	0.807	0.46	0.105
Olduvai Bed II	Africa	0.116427	0.0194045	0.697	0.392	0.021	0.625	0.592	-0.427
Olduvai Bed III	Africa	0.076574	0.0147367	0.526	0.276	0.011	0.648	0.539	-0.286
Olorgesailie Member 1	Africa	0.0646542	0.0166937	0.739	0.155	0.054	0.606	0.546	-0.025
Kariandusi	Africa	0.0649739	0.0125042	0.572	0.173	0.08	0.546	0.451	-0.179
Isinya	Africa	0.0569072	0.0121327	0.725	0.212	0.18	0.469	0.474	0.223
Olduvai Bed IV - HK	Africa	0.0643347	0.0117459	0.173	0.2	0.032	0.617	0.537	0.128
Olduvai Bed IV - MK	Africa	0.0889112	0.0222278	0.475	0.4	0.041	0.616	0.561	0.028
Olduvai Bed IV - MNK	Africa	0.0632565	0.0149097	0.178	-0.108	0.019	0.635	0.527	-0.301
Kalambo Falls	Africa	0.0612793	0.0125086	0.427	0.06	0.147	0.495	0.44	0.088
Kharga Oasis	Africa	0.0840885	0.0175337	0.598	0.472	0.091	0.557
